# Supplementary material for: Interaction dynamics between innate and adaptive immune cells responding to SARS-CoV-2 vaccination in non-human primates
Source: Nat Commun. 2023 Dec 2;14:7961. doi: 10.1038/s41467-023-43420-x (PMC10693617; doi:10.1038/s41467-023-43420-x)
Supplement: Supplementary file 4 — Source Data [file 41467_2023_43420_MOESM4_ESM.xlsx]

## Sheet: Fig 1A-B
Animal ID	Timepoint	% NTD+ of IgG+ B cells	% RBD+ of IgG+ B cells	% S1+ of IgG+ B cells	% S2P+ of IgG+ B cells	% NTD+ of IgM+ B cells	% RBD+ of IgM+ B cells	% S1+ of IgM+ B cells	% S2P+ of IgM+ B cells
16C301	baseline	0	0.00472	0	0	0	0	0.00552	0.017
16C235	baseline	0	0.023	0	0	0	0	0	0.054
16C222	baseline	0.00113	0.0045	0.00113	0.00563	0	0.00373	0.00373	0.00746
34941	baseline	0	0.00284	0	0	0	0	0	0
16C237	baseline	0	0.016	0	0.014	0	0.00694	0.00694	0.014
16C303	baseline	0	0.012	0	0.00496	0	0.017	0.00419	0.017
16C283	baseline	0.00163	0.00326	0	0.00163	0	0.00662	0.00221	0.011
36186	baseline	0	0.00643	0.000919	0.00459	0	0.00473	0	0.066
16C301	WK2	0.15	0.12	0.059	0.37	0.042	0.21	0.083	0.79
16C235	WK2	0.38	0.42	0.14	1.55	0.25	0.15	0.2	0.51
16C222	WK2	0.12	0.14	0.019	0.37	0.11	0.054	0	0.43
34941	WK2	0.85	1.13	0.17	1.74	0.12	0.12	0.089	0.36
16C237	WK2	0.24	0.19	0.023	1.59	0.067	0.067	0.13	0.067
16C303	WK2	0.21	0.3	0.94	0.85	0.036	0	1.3	0.14
16C283	WK2	1.58	2.13	0.53	2.19	0.32	0.3	0.23	0.46
36186	WK2	0.094	0.12	0.017	0.53	0	0.038	0	0
16C301	WK6	0.54	0.54	0.36	1.28	0	0.043	0.043	0.13
16C235	WK6	0.99	2.11	1.88	3.93	0.45	0	0.32	0.064
16C222	WK6	0.64	1.08	0.9	1.31	0.026	0.026	0.052	0.13
34941	WK6	1.94	5.46	3.59	4.25	0	0.1	0	0.1
16C237	WK6	0.72	1.25	0.86	2.93	0.053	0	0	0.16
16C303	WK6	1.67	2.8	2.39	4.81	0	0	0	0.072
16C283	WK6	1.08	1.98	1.56	1.78	0.28	0.025	0.22	0.038
36186	WK6	0.72	1.6	1.43	1.84	0	0	0.047	0.14

## Sheet: Fig 1C
Week	Epitope	Number of Cells
wk2	NTD	118
wk2	RBD	1169
wk2	S1 only	35
wk2	S2P only	1604
wk6	NTD	165
wk6	RBD	3980
wk6	S1 only	65
wk6	S2P only	3365

## Sheet: Figs 2A and S2
monkey	clone_id	timepoint	count	clone_count	expanded	fill
16C222	1	week2	0	3	1	3
16C222	1	week6	3	3	1	3
16C222	2	week2	0	3	2	4
16C222	2	week6	3	3	2	4
16C222	3	week2	1	2	3	5
16C222	3	week6	1	2	3	5
16C222	4	week2	2	2	4	6
16C222	4	week6	0	2	4	6
16C222	5	week2	0	2	5	7
16C222	5	week6	2	2	5	7
16C222	6	week2	0	2	6	8
16C222	6	week6	2	2	6	8
16C222	7	week2	1	2	7	9
16C222	7	week6	1	2	7	9
16C222	8	week2	0	2	8	10
16C222	8	week6	2	2	8	10
16C222	9	week2	2	2	9	11
16C222	9	week6	0	2	9	11
16C222	10	week2	2	2	10	2
16C222	10	week6	0	2	10	2
16C222	11	week2	0	2	11	3
16C222	11	week6	2	2	11	3
16C222	12	week2	0	2	12	4
16C222	12	week6	2	2	12	4
16C222	13	week2	0	2	13	5
16C222	13	week6	2	2	13	5
16C222	14	week2	0	2	14	6
16C222	14	week6	2	2	14	6
16C222	15	week2	0	2	15	7
16C222	15	week6	2	2	15	7
16C222	16	week2	2	2	16	8
16C222	16	week6	0	2	16	8
16C222	17	week2	0	2	17	9
16C222	17	week6	2	2	17	9
16C222	18	week2	0	2	18	10
16C222	18	week6	2	2	18	10
16C222	19	week2	0	2	19	11
16C222	19	week6	2	2	19	11
16C222	20	week2	0	2	20	2
16C222	20	week6	2	2	20	2
16C222	21	week2	0	2	21	3
16C222	21	week6	2	2	21	3
16C222	22	week2	0	2	22	4
16C222	22	week6	2	2	22	4
16C222	23	week2	0	2	23	5
16C222	23	week6	2	2	23	5
16C222	24	week2	0	2	24	6
16C222	24	week6	2	2	24	6
16C222	25	week2	2	2	25	7
16C222	25	week6	0	2	25	7
16C222	26	week2	1	1	singleton	1
16C222	26	week6	0	1	singleton	1
16C222	27	week2	0	1	singleton	1
16C222	27	week6	1	1	singleton	1
16C222	28	week2	1	1	singleton	1
16C222	28	week6	0	1	singleton	1
16C222	29	week2	0	1	singleton	1
16C222	29	week6	1	1	singleton	1
16C222	30	week2	0	1	singleton	1
16C222	30	week6	1	1	singleton	1
16C222	31	week2	0	1	singleton	1
16C222	31	week6	1	1	singleton	1
16C222	32	week2	0	1	singleton	1
16C222	32	week6	1	1	singleton	1
16C222	33	week2	0	1	singleton	1
16C222	33	week6	1	1	singleton	1
16C222	34	week2	0	1	singleton	1
16C222	34	week6	1	1	singleton	1
16C222	35	week2	0	1	singleton	1
16C222	35	week6	1	1	singleton	1
16C222	36	week2	0	1	singleton	1
16C222	36	week6	1	1	singleton	1
16C222	37	week2	0	1	singleton	1
16C222	37	week6	1	1	singleton	1
16C222	38	week2	0	1	singleton	1
16C222	38	week6	1	1	singleton	1
16C222	39	week2	0	1	singleton	1
16C222	39	week6	1	1	singleton	1
16C222	40	week2	0	1	singleton	1
16C222	40	week6	1	1	singleton	1
16C222	41	week2	0	1	singleton	1
16C222	41	week6	1	1	singleton	1
16C222	42	week2	0	1	singleton	1
16C222	42	week6	1	1	singleton	1
16C222	43	week2	1	1	singleton	1
16C222	43	week6	0	1	singleton	1
16C222	44	week2	1	1	singleton	1
16C222	44	week6	0	1	singleton	1
16C222	45	week2	0	1	singleton	1
16C222	45	week6	1	1	singleton	1
16C222	46	week2	0	1	singleton	1
16C222	46	week6	1	1	singleton	1
16C222	47	week2	1	1	singleton	1
16C222	47	week6	0	1	singleton	1
16C222	48	week2	1	1	singleton	1
16C222	48	week6	0	1	singleton	1
16C222	49	week2	0	1	singleton	1
16C222	49	week6	1	1	singleton	1
16C222	50	week2	1	1	singleton	1
16C222	50	week6	0	1	singleton	1
16C222	51	week2	1	1	singleton	1
16C222	51	week6	0	1	singleton	1
16C222	52	week2	1	1	singleton	1
16C222	52	week6	0	1	singleton	1
16C222	53	week2	1	1	singleton	1
16C222	53	week6	0	1	singleton	1
16C222	54	week2	0	1	singleton	1
16C222	54	week6	1	1	singleton	1
16C222	55	week2	0	1	singleton	1
16C222	55	week6	1	1	singleton	1
16C222	56	week2	0	1	singleton	1
16C222	56	week6	1	1	singleton	1
16C222	57	week2	0	1	singleton	1
16C222	57	week6	1	1	singleton	1
16C222	58	week2	0	1	singleton	1
16C222	58	week6	1	1	singleton	1
16C222	59	week2	0	1	singleton	1
16C222	59	week6	1	1	singleton	1
16C222	60	week2	1	1	singleton	1
16C222	60	week6	0	1	singleton	1
16C222	61	week2	1	1	singleton	1
16C222	61	week6	0	1	singleton	1
16C222	62	week2	0	1	singleton	1
16C222	62	week6	1	1	singleton	1
16C222	63	week2	0	1	singleton	1
16C222	63	week6	1	1	singleton	1
16C222	64	week2	0	1	singleton	1
16C222	64	week6	1	1	singleton	1
16C222	65	week2	0	1	singleton	1
16C222	65	week6	1	1	singleton	1
16C222	66	week2	0	1	singleton	1
16C222	66	week6	1	1	singleton	1
16C222	67	week2	0	1	singleton	1
16C222	67	week6	1	1	singleton	1
16C222	68	week2	1	1	singleton	1
16C222	68	week6	0	1	singleton	1
16C222	69	week2	0	1	singleton	1
16C222	69	week6	1	1	singleton	1
16C222	70	week2	0	1	singleton	1
16C222	70	week6	1	1	singleton	1
16C222	71	week2	0	1	singleton	1
16C222	71	week6	1	1	singleton	1
16C222	72	week2	0	1	singleton	1
16C222	72	week6	1	1	singleton	1
16C222	73	week2	1	1	singleton	1
16C222	73	week6	0	1	singleton	1
16C222	74	week2	0	1	singleton	1
16C222	74	week6	1	1	singleton	1
16C222	75	week2	0	1	singleton	1
16C222	75	week6	1	1	singleton	1
16C222	76	week2	0	1	singleton	1
16C222	76	week6	1	1	singleton	1
16C222	77	week2	0	1	singleton	1
16C222	77	week6	1	1	singleton	1
16C222	78	week2	0	1	singleton	1
16C222	78	week6	1	1	singleton	1
16C222	79	week2	1	1	singleton	1
16C222	79	week6	0	1	singleton	1
16C222	80	week2	0	1	singleton	1
16C222	80	week6	1	1	singleton	1
16C222	81	week2	0	1	singleton	1
16C222	81	week6	1	1	singleton	1
16C222	82	week2	1	1	singleton	1
16C222	82	week6	0	1	singleton	1
16C222	83	week2	0	1	singleton	1
16C222	83	week6	1	1	singleton	1
16C222	84	week2	1	1	singleton	1
16C222	84	week6	0	1	singleton	1
16C222	85	week2	0	1	singleton	1
16C222	85	week6	1	1	singleton	1
16C222	86	week2	1	1	singleton	1
16C222	86	week6	0	1	singleton	1
16C222	87	week2	0	1	singleton	1
16C222	87	week6	1	1	singleton	1
16C222	88	week2	1	1	singleton	1
16C222	88	week6	0	1	singleton	1
16C222	89	week2	0	1	singleton	1
16C222	89	week6	1	1	singleton	1
16C222	90	week2	0	1	singleton	1
16C222	90	week6	1	1	singleton	1
16C222	91	week2	0	1	singleton	1
16C222	91	week6	1	1	singleton	1
16C222	92	week2	0	1	singleton	1
16C222	92	week6	1	1	singleton	1
16C222	93	week2	0	1	singleton	1
16C222	93	week6	1	1	singleton	1
16C222	94	week2	0	1	singleton	1
16C222	94	week6	1	1	singleton	1
16C222	95	week2	1	1	singleton	1
16C222	95	week6	0	1	singleton	1
16C222	96	week2	0	1	singleton	1
16C222	96	week6	1	1	singleton	1
16C222	97	week2	0	1	singleton	1
16C222	97	week6	1	1	singleton	1
16C222	98	week2	0	1	singleton	1
16C222	98	week6	1	1	singleton	1
16C222	99	week2	0	1	singleton	1
16C222	99	week6	1	1	singleton	1
16C222	100	week2	1	1	singleton	1
16C222	100	week6	0	1	singleton	1
16C222	101	week2	0	1	singleton	1
16C222	101	week6	1	1	singleton	1
16C222	102	week2	0	1	singleton	1
16C222	102	week6	1	1	singleton	1
16C222	103	week2	0	1	singleton	1
16C222	103	week6	1	1	singleton	1
16C222	104	week2	0	1	singleton	1
16C222	104	week6	1	1	singleton	1
16C222	105	week2	0	1	singleton	1
16C222	105	week6	1	1	singleton	1
16C222	106	week2	1	1	singleton	1
16C222	106	week6	0	1	singleton	1
16C222	107	week2	0	1	singleton	1
16C222	107	week6	1	1	singleton	1
16C222	108	week2	0	1	singleton	1
16C222	108	week6	1	1	singleton	1
16C222	109	week2	0	1	singleton	1
16C222	109	week6	1	1	singleton	1
16C222	110	week2	0	1	singleton	1
16C222	110	week6	1	1	singleton	1
16C222	111	week2	1	1	singleton	1
16C222	111	week6	0	1	singleton	1
16C222	112	week2	0	1	singleton	1
16C222	112	week6	1	1	singleton	1
16C222	113	week2	0	1	singleton	1
16C222	113	week6	1	1	singleton	1
16C222	114	week2	1	1	singleton	1
16C222	114	week6	0	1	singleton	1
16C222	115	week2	1	1	singleton	1
16C222	115	week6	0	1	singleton	1
16C222	116	week2	1	1	singleton	1
16C222	116	week6	0	1	singleton	1
16C222	117	week2	0	1	singleton	1
16C222	117	week6	1	1	singleton	1
16C222	118	week2	0	1	singleton	1
16C222	118	week6	1	1	singleton	1
16C222	119	week2	0	1	singleton	1
16C222	119	week6	1	1	singleton	1
16C222	120	week2	0	1	singleton	1
16C222	120	week6	1	1	singleton	1
16C222	121	week2	1	1	singleton	1
16C222	121	week6	0	1	singleton	1
16C222	122	week2	1	1	singleton	1
16C222	122	week6	0	1	singleton	1
16C222	123	week2	1	1	singleton	1
16C222	123	week6	0	1	singleton	1
16C222	124	week2	0	1	singleton	1
16C222	124	week6	1	1	singleton	1
16C222	125	week2	0	1	singleton	1
16C222	125	week6	1	1	singleton	1
16C222	126	week2	1	1	singleton	1
16C222	126	week6	0	1	singleton	1
16C222	127	week2	0	1	singleton	1
16C222	127	week6	1	1	singleton	1
16C222	128	week2	0	1	singleton	1
16C222	128	week6	1	1	singleton	1
16C222	129	week2	0	1	singleton	1
16C222	129	week6	1	1	singleton	1
16C222	130	week2	0	1	singleton	1
16C222	130	week6	1	1	singleton	1
16C222	131	week2	1	1	singleton	1
16C222	131	week6	0	1	singleton	1
16C222	132	week2	0	1	singleton	1
16C222	132	week6	1	1	singleton	1
16C222	133	week2	0	1	singleton	1
16C222	133	week6	1	1	singleton	1
16C222	134	week2	1	1	singleton	1
16C222	134	week6	0	1	singleton	1
16C222	135	week2	0	1	singleton	1
16C222	135	week6	1	1	singleton	1
16C222	136	week2	0	1	singleton	1
16C222	136	week6	1	1	singleton	1
16C222	137	week2	1	1	singleton	1
16C222	137	week6	0	1	singleton	1
16C222	138	week2	1	1	singleton	1
16C222	138	week6	0	1	singleton	1
16C222	139	week2	0	1	singleton	1
16C222	139	week6	1	1	singleton	1
16C222	140	week2	0	1	singleton	1
16C222	140	week6	1	1	singleton	1
16C222	141	week2	0	1	singleton	1
16C222	141	week6	1	1	singleton	1
16C222	142	week2	0	1	singleton	1
16C222	142	week6	1	1	singleton	1
16C222	143	week2	0	1	singleton	1
16C222	143	week6	1	1	singleton	1
16C222	144	week2	0	1	singleton	1
16C222	144	week6	1	1	singleton	1
16C222	145	week2	0	1	singleton	1
16C222	145	week6	1	1	singleton	1
16C222	146	week2	0	1	singleton	1
16C222	146	week6	1	1	singleton	1
16C222	147	week2	0	1	singleton	1
16C222	147	week6	1	1	singleton	1
16C222	148	week2	0	1	singleton	1
16C222	148	week6	1	1	singleton	1
16C222	149	week2	0	1	singleton	1
16C222	149	week6	1	1	singleton	1
16C222	150	week2	0	1	singleton	1
16C222	150	week6	1	1	singleton	1
16C222	151	week2	0	1	singleton	1
16C222	151	week6	1	1	singleton	1
16C222	152	week2	0	1	singleton	1
16C222	152	week6	1	1	singleton	1
16C222	153	week2	0	1	singleton	1
16C222	153	week6	1	1	singleton	1
16C222	154	week2	0	1	singleton	1
16C222	154	week6	1	1	singleton	1
16C222	155	week2	1	1	singleton	1
16C222	155	week6	0	1	singleton	1
16C222	156	week2	0	1	singleton	1
16C222	156	week6	1	1	singleton	1
16C222	157	week2	1	1	singleton	1
16C222	157	week6	0	1	singleton	1
16C222	158	week2	1	1	singleton	1
16C222	158	week6	0	1	singleton	1
16C222	159	week2	0	1	singleton	1
16C222	159	week6	1	1	singleton	1
16C222	160	week2	0	1	singleton	1
16C222	160	week6	1	1	singleton	1
16C222	161	week2	0	1	singleton	1
16C222	161	week6	1	1	singleton	1
16C222	162	week2	0	1	singleton	1
16C222	162	week6	1	1	singleton	1
16C222	163	week2	0	1	singleton	1
16C222	163	week6	1	1	singleton	1
16C222	164	week2	0	1	singleton	1
16C222	164	week6	1	1	singleton	1
16C222	165	week2	1	1	singleton	1
16C222	165	week6	0	1	singleton	1
16C222	166	week2	1	1	singleton	1
16C222	166	week6	0	1	singleton	1
16C222	167	week2	0	1	singleton	1
16C222	167	week6	1	1	singleton	1
16C222	168	week2	1	1	singleton	1
16C222	168	week6	0	1	singleton	1
16C222	169	week2	0	1	singleton	1
16C222	169	week6	1	1	singleton	1
16C222	170	week2	1	1	singleton	1
16C222	170	week6	0	1	singleton	1
16C222	171	week2	1	1	singleton	1
16C222	171	week6	0	1	singleton	1
16C222	172	week2	0	1	singleton	1
16C222	172	week6	1	1	singleton	1
16C222	173	week2	0	1	singleton	1
16C222	173	week6	1	1	singleton	1
16C222	174	week2	0	1	singleton	1
16C222	174	week6	1	1	singleton	1
16C222	175	week2	1	1	singleton	1
16C222	175	week6	0	1	singleton	1
16C222	176	week2	0	1	singleton	1
16C222	176	week6	1	1	singleton	1
16C222	177	week2	1	1	singleton	1
16C222	177	week6	0	1	singleton	1
16C222	178	week2	0	1	singleton	1
16C222	178	week6	1	1	singleton	1
16C222	179	week2	0	1	singleton	1
16C222	179	week6	1	1	singleton	1
16C222	180	week2	1	1	singleton	1
16C222	180	week6	0	1	singleton	1
16C222	181	week2	0	1	singleton	1
16C222	181	week6	1	1	singleton	1
16C222	182	week2	0	1	singleton	1
16C222	182	week6	1	1	singleton	1
16C222	183	week2	1	1	singleton	1
16C222	183	week6	0	1	singleton	1
16C222	184	week2	0	1	singleton	1
16C222	184	week6	1	1	singleton	1
16C222	185	week2	1	1	singleton	1
16C222	185	week6	0	1	singleton	1
16C222	186	week2	0	1	singleton	1
16C222	186	week6	1	1	singleton	1
16C222	187	week2	1	1	singleton	1
16C222	187	week6	0	1	singleton	1
16C222	188	week2	0	1	singleton	1
16C222	188	week6	1	1	singleton	1
16C222	189	week2	0	1	singleton	1
16C222	189	week6	1	1	singleton	1
16C222	190	week2	0	1	singleton	1
16C222	190	week6	1	1	singleton	1
16C222	191	week2	0	1	singleton	1
16C222	191	week6	1	1	singleton	1
16C222	192	week2	1	1	singleton	1
16C222	192	week6	0	1	singleton	1
16C222	193	week2	0	1	singleton	1
16C222	193	week6	1	1	singleton	1
16C222	194	week2	1	1	singleton	1
16C222	194	week6	0	1	singleton	1
16C222	195	week2	0	1	singleton	1
16C222	195	week6	1	1	singleton	1
16C222	196	week2	0	1	singleton	1
16C222	196	week6	1	1	singleton	1
16C222	197	week2	1	1	singleton	1
16C222	197	week6	0	1	singleton	1
16C222	198	week2	0	1	singleton	1
16C222	198	week6	1	1	singleton	1
16C222	199	week2	1	1	singleton	1
16C222	199	week6	0	1	singleton	1
16C222	200	week2	1	1	singleton	1
16C222	200	week6	0	1	singleton	1
16C222	201	week2	0	1	singleton	1
16C222	201	week6	1	1	singleton	1
16C222	202	week2	1	1	singleton	1
16C222	202	week6	0	1	singleton	1
16C222	203	week2	1	1	singleton	1
16C222	203	week6	0	1	singleton	1
16C222	204	week2	1	1	singleton	1
16C222	204	week6	0	1	singleton	1
16C222	205	week2	1	1	singleton	1
16C222	205	week6	0	1	singleton	1
16C222	206	week2	0	1	singleton	1
16C222	206	week6	1	1	singleton	1
16C222	207	week2	1	1	singleton	1
16C222	207	week6	0	1	singleton	1
16C222	208	week2	1	1	singleton	1
16C222	208	week6	0	1	singleton	1
16C222	209	week2	1	1	singleton	1
16C222	209	week6	0	1	singleton	1
16C222	210	week2	1	1	singleton	1
16C222	210	week6	0	1	singleton	1
16C222	211	week2	0	1	singleton	1
16C222	211	week6	1	1	singleton	1
16C222	212	week2	0	1	singleton	1
16C222	212	week6	1	1	singleton	1
16C222	213	week2	0	1	singleton	1
16C222	213	week6	1	1	singleton	1
16C222	214	week2	1	1	singleton	1
16C222	214	week6	0	1	singleton	1
16C222	215	week2	1	1	singleton	1
16C222	215	week6	0	1	singleton	1
16C222	216	week2	1	1	singleton	1
16C222	216	week6	0	1	singleton	1
16C222	217	week2	0	1	singleton	1
16C222	217	week6	1	1	singleton	1
16C222	218	week2	0	1	singleton	1
16C222	218	week6	1	1	singleton	1
16C222	219	week2	0	1	singleton	1
16C222	219	week6	1	1	singleton	1
16C222	220	week2	1	1	singleton	1
16C222	220	week6	0	1	singleton	1
16C222	221	week2	1	1	singleton	1
16C222	221	week6	0	1	singleton	1
16C222	222	week2	0	1	singleton	1
16C222	222	week6	1	1	singleton	1
16C222	223	week2	0	1	singleton	1
16C222	223	week6	1	1	singleton	1
16C222	224	week2	1	1	singleton	1
16C222	224	week6	0	1	singleton	1
16C222	225	week2	1	1	singleton	1
16C222	225	week6	0	1	singleton	1
16C222	226	week2	0	1	singleton	1
16C222	226	week6	1	1	singleton	1
16C222	227	week2	0	1	singleton	1
16C222	227	week6	1	1	singleton	1
16C222	228	week2	1	1	singleton	1
16C222	228	week6	0	1	singleton	1
16C222	229	week2	0	1	singleton	1
16C222	229	week6	1	1	singleton	1
16C222	230	week2	1	1	singleton	1
16C222	230	week6	0	1	singleton	1
16C222	231	week2	0	1	singleton	1
16C222	231	week6	1	1	singleton	1
16C222	232	week2	0	1	singleton	1
16C222	232	week6	1	1	singleton	1
16C222	233	week2	1	1	singleton	1
16C222	233	week6	0	1	singleton	1
16C222	234	week2	0	1	singleton	1
16C222	234	week6	1	1	singleton	1
16C222	235	week2	0	1	singleton	1
16C222	235	week6	1	1	singleton	1
16C222	236	week2	0	1	singleton	1
16C222	236	week6	1	1	singleton	1
16C222	237	week2	1	1	singleton	1
16C222	237	week6	0	1	singleton	1
16C222	238	week2	0	1	singleton	1
16C222	238	week6	1	1	singleton	1
16C222	239	week2	0	1	singleton	1
16C222	239	week6	1	1	singleton	1
16C222	240	week2	0	1	singleton	1
16C222	240	week6	1	1	singleton	1
16C222	241	week2	1	1	singleton	1
16C222	241	week6	0	1	singleton	1
16C222	242	week2	1	1	singleton	1
16C222	242	week6	0	1	singleton	1
16C222	243	week2	0	1	singleton	1
16C222	243	week6	1	1	singleton	1
16C222	244	week2	0	1	singleton	1
16C222	244	week6	1	1	singleton	1
16C222	245	week2	0	1	singleton	1
16C222	245	week6	1	1	singleton	1
16C222	246	week2	0	1	singleton	1
16C222	246	week6	1	1	singleton	1
16C222	247	week2	0	1	singleton	1
16C222	247	week6	1	1	singleton	1
16C222	248	week2	0	1	singleton	1
16C222	248	week6	1	1	singleton	1
16C222	249	week2	0	1	singleton	1
16C222	249	week6	1	1	singleton	1
16C222	250	week2	0	1	singleton	1
16C222	250	week6	1	1	singleton	1
16C222	251	week2	0	1	singleton	1
16C222	251	week6	1	1	singleton	1
16C222	252	week2	0	1	singleton	1
16C222	252	week6	1	1	singleton	1
16C222	253	week2	0	1	singleton	1
16C222	253	week6	1	1	singleton	1
16C222	254	week2	1	1	singleton	1
16C222	254	week6	0	1	singleton	1
16C222	255	week2	0	1	singleton	1
16C222	255	week6	1	1	singleton	1
16C222	256	week2	0	1	singleton	1
16C222	256	week6	1	1	singleton	1
16C222	257	week2	0	1	singleton	1
16C222	257	week6	1	1	singleton	1
16C222	258	week2	0	1	singleton	1
16C222	258	week6	1	1	singleton	1
16C222	259	week2	0	1	singleton	1
16C222	259	week6	1	1	singleton	1
16C222	260	week2	1	1	singleton	1
16C222	260	week6	0	1	singleton	1
16C222	261	week2	1	1	singleton	1
16C222	261	week6	0	1	singleton	1
16C222	262	week2	0	1	singleton	1
16C222	262	week6	1	1	singleton	1
16C222	263	week2	0	1	singleton	1
16C222	263	week6	1	1	singleton	1
16C222	264	week2	0	1	singleton	1
16C222	264	week6	1	1	singleton	1
16C222	265	week2	1	1	singleton	1
16C222	265	week6	0	1	singleton	1
16C222	266	week2	0	1	singleton	1
16C222	266	week6	1	1	singleton	1
16C222	267	week2	0	1	singleton	1
16C222	267	week6	1	1	singleton	1
16C222	268	week2	0	1	singleton	1
16C222	268	week6	1	1	singleton	1
16C222	269	week2	0	1	singleton	1
16C222	269	week6	1	1	singleton	1
16C222	270	week2	0	1	singleton	1
16C222	270	week6	1	1	singleton	1
16C235	1	week2	3	4	1	3
16C235	1	week6	1	4	1	3
16C235	2	week2	0	3	2	4
16C235	2	week6	3	3	2	4
16C235	3	week2	0	2	3	5
16C235	3	week6	2	2	3	5
16C235	4	week2	1	2	4	6
16C235	4	week6	1	2	4	6
16C235	5	week2	0	2	5	7
16C235	5	week6	2	2	5	7
16C235	6	week2	0	2	6	8
16C235	6	week6	2	2	6	8
16C235	7	week2	0	2	7	9
16C235	7	week6	2	2	7	9
16C235	8	week2	1	2	8	10
16C235	8	week6	1	2	8	10
16C235	9	week2	1	2	9	11
16C235	9	week6	1	2	9	11
16C235	10	week2	0	2	10	2
16C235	10	week6	2	2	10	2
16C235	11	week2	0	2	11	3
16C235	11	week6	2	2	11	3
16C235	12	week2	0	2	12	4
16C235	12	week6	2	2	12	4
16C235	13	week2	0	2	13	5
16C235	13	week6	2	2	13	5
16C235	14	week2	1	1	singleton	1
16C235	14	week6	0	1	singleton	1
16C235	15	week2	1	1	singleton	1
16C235	15	week6	0	1	singleton	1
16C235	16	week2	0	1	singleton	1
16C235	16	week6	1	1	singleton	1
16C235	17	week2	1	1	singleton	1
16C235	17	week6	0	1	singleton	1
16C235	18	week2	0	1	singleton	1
16C235	18	week6	1	1	singleton	1
16C235	19	week2	0	1	singleton	1
16C235	19	week6	1	1	singleton	1
16C235	20	week2	0	1	singleton	1
16C235	20	week6	1	1	singleton	1
16C235	21	week2	0	1	singleton	1
16C235	21	week6	1	1	singleton	1
16C235	22	week2	0	1	singleton	1
16C235	22	week6	1	1	singleton	1
16C235	23	week2	0	1	singleton	1
16C235	23	week6	1	1	singleton	1
16C235	24	week2	0	1	singleton	1
16C235	24	week6	1	1	singleton	1
16C235	25	week2	0	1	singleton	1
16C235	25	week6	1	1	singleton	1
16C235	26	week2	0	1	singleton	1
16C235	26	week6	1	1	singleton	1
16C235	27	week2	0	1	singleton	1
16C235	27	week6	1	1	singleton	1
16C235	28	week2	0	1	singleton	1
16C235	28	week6	1	1	singleton	1
16C235	29	week2	0	1	singleton	1
16C235	29	week6	1	1	singleton	1
16C235	30	week2	1	1	singleton	1
16C235	30	week6	0	1	singleton	1
16C235	31	week2	0	1	singleton	1
16C235	31	week6	1	1	singleton	1
16C235	32	week2	0	1	singleton	1
16C235	32	week6	1	1	singleton	1
16C235	33	week2	0	1	singleton	1
16C235	33	week6	1	1	singleton	1
16C235	34	week2	0	1	singleton	1
16C235	34	week6	1	1	singleton	1
16C235	35	week2	0	1	singleton	1
16C235	35	week6	1	1	singleton	1
16C235	36	week2	0	1	singleton	1
16C235	36	week6	1	1	singleton	1
16C235	37	week2	0	1	singleton	1
16C235	37	week6	1	1	singleton	1
16C235	38	week2	0	1	singleton	1
16C235	38	week6	1	1	singleton	1
16C235	39	week2	0	1	singleton	1
16C235	39	week6	1	1	singleton	1
16C235	40	week2	0	1	singleton	1
16C235	40	week6	1	1	singleton	1
16C235	41	week2	0	1	singleton	1
16C235	41	week6	1	1	singleton	1
16C235	42	week2	0	1	singleton	1
16C235	42	week6	1	1	singleton	1
16C235	43	week2	0	1	singleton	1
16C235	43	week6	1	1	singleton	1
16C235	44	week2	0	1	singleton	1
16C235	44	week6	1	1	singleton	1
16C235	45	week2	0	1	singleton	1
16C235	45	week6	1	1	singleton	1
16C235	46	week2	0	1	singleton	1
16C235	46	week6	1	1	singleton	1
16C235	47	week2	1	1	singleton	1
16C235	47	week6	0	1	singleton	1
16C235	48	week2	0	1	singleton	1
16C235	48	week6	1	1	singleton	1
16C235	49	week2	0	1	singleton	1
16C235	49	week6	1	1	singleton	1
16C235	50	week2	0	1	singleton	1
16C235	50	week6	1	1	singleton	1
16C235	51	week2	0	1	singleton	1
16C235	51	week6	1	1	singleton	1
16C235	52	week2	1	1	singleton	1
16C235	52	week6	0	1	singleton	1
16C235	53	week2	0	1	singleton	1
16C235	53	week6	1	1	singleton	1
16C235	54	week2	0	1	singleton	1
16C235	54	week6	1	1	singleton	1
16C235	55	week2	0	1	singleton	1
16C235	55	week6	1	1	singleton	1
16C235	56	week2	0	1	singleton	1
16C235	56	week6	1	1	singleton	1
16C235	57	week2	1	1	singleton	1
16C235	57	week6	0	1	singleton	1
16C235	58	week2	1	1	singleton	1
16C235	58	week6	0	1	singleton	1
16C235	59	week2	0	1	singleton	1
16C235	59	week6	1	1	singleton	1
16C235	60	week2	0	1	singleton	1
16C235	60	week6	1	1	singleton	1
16C235	61	week2	0	1	singleton	1
16C235	61	week6	1	1	singleton	1
16C235	62	week2	0	1	singleton	1
16C235	62	week6	1	1	singleton	1
16C235	63	week2	1	1	singleton	1
16C235	63	week6	0	1	singleton	1
16C235	64	week2	0	1	singleton	1
16C235	64	week6	1	1	singleton	1
16C235	65	week2	0	1	singleton	1
16C235	65	week6	1	1	singleton	1
16C235	66	week2	1	1	singleton	1
16C235	66	week6	0	1	singleton	1
16C235	67	week2	0	1	singleton	1
16C235	67	week6	1	1	singleton	1
16C235	68	week2	0	1	singleton	1
16C235	68	week6	1	1	singleton	1
16C235	69	week2	0	1	singleton	1
16C235	69	week6	1	1	singleton	1
16C235	70	week2	0	1	singleton	1
16C235	70	week6	1	1	singleton	1
16C235	71	week2	1	1	singleton	1
16C235	71	week6	0	1	singleton	1
16C235	72	week2	0	1	singleton	1
16C235	72	week6	1	1	singleton	1
16C235	73	week2	1	1	singleton	1
16C235	73	week6	0	1	singleton	1
16C235	74	week2	0	1	singleton	1
16C235	74	week6	1	1	singleton	1
16C235	75	week2	0	1	singleton	1
16C235	75	week6	1	1	singleton	1
16C235	76	week2	0	1	singleton	1
16C235	76	week6	1	1	singleton	1
16C235	77	week2	0	1	singleton	1
16C235	77	week6	1	1	singleton	1
16C235	78	week2	0	1	singleton	1
16C235	78	week6	1	1	singleton	1
16C235	79	week2	0	1	singleton	1
16C235	79	week6	1	1	singleton	1
16C235	80	week2	0	1	singleton	1
16C235	80	week6	1	1	singleton	1
16C235	81	week2	0	1	singleton	1
16C235	81	week6	1	1	singleton	1
16C235	82	week2	0	1	singleton	1
16C235	82	week6	1	1	singleton	1
16C235	83	week2	0	1	singleton	1
16C235	83	week6	1	1	singleton	1
16C235	84	week2	0	1	singleton	1
16C235	84	week6	1	1	singleton	1
16C235	85	week2	0	1	singleton	1
16C235	85	week6	1	1	singleton	1
16C235	86	week2	0	1	singleton	1
16C235	86	week6	1	1	singleton	1
16C235	87	week2	1	1	singleton	1
16C235	87	week6	0	1	singleton	1
16C235	88	week2	1	1	singleton	1
16C235	88	week6	0	1	singleton	1
16C235	89	week2	0	1	singleton	1
16C235	89	week6	1	1	singleton	1
16C235	90	week2	0	1	singleton	1
16C235	90	week6	1	1	singleton	1
16C235	91	week2	0	1	singleton	1
16C235	91	week6	1	1	singleton	1
16C235	92	week2	0	1	singleton	1
16C235	92	week6	1	1	singleton	1
16C235	93	week2	0	1	singleton	1
16C235	93	week6	1	1	singleton	1
16C235	94	week2	1	1	singleton	1
16C235	94	week6	0	1	singleton	1
16C235	95	week2	0	1	singleton	1
16C235	95	week6	1	1	singleton	1
16C235	96	week2	1	1	singleton	1
16C235	96	week6	0	1	singleton	1
16C235	97	week2	1	1	singleton	1
16C235	97	week6	0	1	singleton	1
16C235	98	week2	0	1	singleton	1
16C235	98	week6	1	1	singleton	1
16C235	99	week2	1	1	singleton	1
16C235	99	week6	0	1	singleton	1
16C235	100	week2	0	1	singleton	1
16C235	100	week6	1	1	singleton	1
16C235	101	week2	1	1	singleton	1
16C235	101	week6	0	1	singleton	1
16C235	102	week2	0	1	singleton	1
16C235	102	week6	1	1	singleton	1
16C235	103	week2	1	1	singleton	1
16C235	103	week6	0	1	singleton	1
16C235	104	week2	0	1	singleton	1
16C235	104	week6	1	1	singleton	1
16C235	105	week2	0	1	singleton	1
16C235	105	week6	1	1	singleton	1
16C235	106	week2	0	1	singleton	1
16C235	106	week6	1	1	singleton	1
16C235	107	week2	0	1	singleton	1
16C235	107	week6	1	1	singleton	1
16C235	108	week2	0	1	singleton	1
16C235	108	week6	1	1	singleton	1
16C235	109	week2	0	1	singleton	1
16C235	109	week6	1	1	singleton	1
16C235	110	week2	0	1	singleton	1
16C235	110	week6	1	1	singleton	1
16C235	111	week2	0	1	singleton	1
16C235	111	week6	1	1	singleton	1
16C235	112	week2	1	1	singleton	1
16C235	112	week6	0	1	singleton	1
16C235	113	week2	0	1	singleton	1
16C235	113	week6	1	1	singleton	1
16C235	114	week2	0	1	singleton	1
16C235	114	week6	1	1	singleton	1
16C235	115	week2	0	1	singleton	1
16C235	115	week6	1	1	singleton	1
16C235	116	week2	0	1	singleton	1
16C235	116	week6	1	1	singleton	1
16C235	117	week2	0	1	singleton	1
16C235	117	week6	1	1	singleton	1
16C235	118	week2	0	1	singleton	1
16C235	118	week6	1	1	singleton	1
16C235	119	week2	0	1	singleton	1
16C235	119	week6	1	1	singleton	1
16C235	120	week2	0	1	singleton	1
16C235	120	week6	1	1	singleton	1
16C235	121	week2	0	1	singleton	1
16C235	121	week6	1	1	singleton	1
16C235	122	week2	0	1	singleton	1
16C235	122	week6	1	1	singleton	1
16C235	123	week2	0	1	singleton	1
16C235	123	week6	1	1	singleton	1
16C235	124	week2	0	1	singleton	1
16C235	124	week6	1	1	singleton	1
16C235	125	week2	0	1	singleton	1
16C235	125	week6	1	1	singleton	1
16C235	126	week2	0	1	singleton	1
16C235	126	week6	1	1	singleton	1
16C235	127	week2	0	1	singleton	1
16C235	127	week6	1	1	singleton	1
16C235	128	week2	1	1	singleton	1
16C235	128	week6	0	1	singleton	1
16C235	129	week2	0	1	singleton	1
16C235	129	week6	1	1	singleton	1
16C235	130	week2	1	1	singleton	1
16C235	130	week6	0	1	singleton	1
16C235	131	week2	0	1	singleton	1
16C235	131	week6	1	1	singleton	1
16C235	132	week2	0	1	singleton	1
16C235	132	week6	1	1	singleton	1
16C235	133	week2	1	1	singleton	1
16C235	133	week6	0	1	singleton	1
16C235	134	week2	0	1	singleton	1
16C235	134	week6	1	1	singleton	1
16C235	135	week2	0	1	singleton	1
16C235	135	week6	1	1	singleton	1
16C235	136	week2	0	1	singleton	1
16C235	136	week6	1	1	singleton	1
16C235	137	week2	0	1	singleton	1
16C235	137	week6	1	1	singleton	1
16C235	138	week2	0	1	singleton	1
16C235	138	week6	1	1	singleton	1
16C235	139	week2	0	1	singleton	1
16C235	139	week6	1	1	singleton	1
16C235	140	week2	0	1	singleton	1
16C235	140	week6	1	1	singleton	1
16C235	141	week2	0	1	singleton	1
16C235	141	week6	1	1	singleton	1
16C235	142	week2	0	1	singleton	1
16C235	142	week6	1	1	singleton	1
16C235	143	week2	0	1	singleton	1
16C235	143	week6	1	1	singleton	1
16C235	144	week2	1	1	singleton	1
16C235	144	week6	0	1	singleton	1
16C235	145	week2	0	1	singleton	1
16C235	145	week6	1	1	singleton	1
16C235	146	week2	0	1	singleton	1
16C235	146	week6	1	1	singleton	1
16C235	147	week2	0	1	singleton	1
16C235	147	week6	1	1	singleton	1
16C235	148	week2	0	1	singleton	1
16C235	148	week6	1	1	singleton	1
16C235	149	week2	0	1	singleton	1
16C235	149	week6	1	1	singleton	1
16C235	150	week2	0	1	singleton	1
16C235	150	week6	1	1	singleton	1
16C235	151	week2	0	1	singleton	1
16C235	151	week6	1	1	singleton	1
16C235	152	week2	0	1	singleton	1
16C235	152	week6	1	1	singleton	1
16C235	153	week2	0	1	singleton	1
16C235	153	week6	1	1	singleton	1
16C235	154	week2	0	1	singleton	1
16C235	154	week6	1	1	singleton	1
16C235	155	week2	0	1	singleton	1
16C235	155	week6	1	1	singleton	1
16C235	156	week2	0	1	singleton	1
16C235	156	week6	1	1	singleton	1
16C235	157	week2	0	1	singleton	1
16C235	157	week6	1	1	singleton	1
16C235	158	week2	0	1	singleton	1
16C235	158	week6	1	1	singleton	1
16C235	159	week2	0	1	singleton	1
16C235	159	week6	1	1	singleton	1
16C235	160	week2	0	1	singleton	1
16C235	160	week6	1	1	singleton	1
16C235	161	week2	1	1	singleton	1
16C235	161	week6	0	1	singleton	1
16C235	162	week2	0	1	singleton	1
16C235	162	week6	1	1	singleton	1
16C235	163	week2	1	1	singleton	1
16C235	163	week6	0	1	singleton	1
16C235	164	week2	0	1	singleton	1
16C235	164	week6	1	1	singleton	1
16C235	165	week2	0	1	singleton	1
16C235	165	week6	1	1	singleton	1
16C235	166	week2	0	1	singleton	1
16C235	166	week6	1	1	singleton	1
16C235	167	week2	0	1	singleton	1
16C235	167	week6	1	1	singleton	1
16C235	168	week2	0	1	singleton	1
16C235	168	week6	1	1	singleton	1
16C235	169	week2	0	1	singleton	1
16C235	169	week6	1	1	singleton	1
16C235	170	week2	0	1	singleton	1
16C235	170	week6	1	1	singleton	1
16C235	171	week2	0	1	singleton	1
16C235	171	week6	1	1	singleton	1
16C235	172	week2	1	1	singleton	1
16C235	172	week6	0	1	singleton	1
16C235	173	week2	1	1	singleton	1
16C235	173	week6	0	1	singleton	1
16C235	174	week2	0	1	singleton	1
16C235	174	week6	1	1	singleton	1
16C235	175	week2	0	1	singleton	1
16C235	175	week6	1	1	singleton	1
16C235	176	week2	0	1	singleton	1
16C235	176	week6	1	1	singleton	1
16C235	177	week2	0	1	singleton	1
16C235	177	week6	1	1	singleton	1
16C235	178	week2	0	1	singleton	1
16C235	178	week6	1	1	singleton	1
16C235	179	week2	1	1	singleton	1
16C235	179	week6	0	1	singleton	1
16C235	180	week2	0	1	singleton	1
16C235	180	week6	1	1	singleton	1
16C235	181	week2	0	1	singleton	1
16C235	181	week6	1	1	singleton	1
16C235	182	week2	0	1	singleton	1
16C235	182	week6	1	1	singleton	1
16C235	183	week2	0	1	singleton	1
16C235	183	week6	1	1	singleton	1
16C235	184	week2	0	1	singleton	1
16C235	184	week6	1	1	singleton	1
16C235	185	week2	0	1	singleton	1
16C235	185	week6	1	1	singleton	1
16C235	186	week2	0	1	singleton	1
16C235	186	week6	1	1	singleton	1
16C235	187	week2	1	1	singleton	1
16C235	187	week6	0	1	singleton	1
16C235	188	week2	1	1	singleton	1
16C235	188	week6	0	1	singleton	1
16C235	189	week2	0	1	singleton	1
16C235	189	week6	1	1	singleton	1
16C235	190	week2	1	1	singleton	1
16C235	190	week6	0	1	singleton	1
16C235	191	week2	1	1	singleton	1
16C235	191	week6	0	1	singleton	1
16C235	192	week2	0	1	singleton	1
16C235	192	week6	1	1	singleton	1
16C235	193	week2	0	1	singleton	1
16C235	193	week6	1	1	singleton	1
16C235	194	week2	0	1	singleton	1
16C235	194	week6	1	1	singleton	1
16C235	195	week2	1	1	singleton	1
16C235	195	week6	0	1	singleton	1
16C235	196	week2	0	1	singleton	1
16C235	196	week6	1	1	singleton	1
16C235	197	week2	0	1	singleton	1
16C235	197	week6	1	1	singleton	1
16C235	198	week2	0	1	singleton	1
16C235	198	week6	1	1	singleton	1
16C235	199	week2	0	1	singleton	1
16C235	199	week6	1	1	singleton	1
16C235	200	week2	0	1	singleton	1
16C235	200	week6	1	1	singleton	1
16C235	201	week2	0	1	singleton	1
16C235	201	week6	1	1	singleton	1
16C235	202	week2	1	1	singleton	1
16C235	202	week6	0	1	singleton	1
16C235	203	week2	0	1	singleton	1
16C235	203	week6	1	1	singleton	1
16C235	204	week2	0	1	singleton	1
16C235	204	week6	1	1	singleton	1
16C235	205	week2	0	1	singleton	1
16C235	205	week6	1	1	singleton	1
16C235	206	week2	0	1	singleton	1
16C235	206	week6	1	1	singleton	1
16C235	207	week2	0	1	singleton	1
16C235	207	week6	1	1	singleton	1
16C235	208	week2	0	1	singleton	1
16C235	208	week6	1	1	singleton	1
16C235	209	week2	0	1	singleton	1
16C235	209	week6	1	1	singleton	1
16C235	210	week2	0	1	singleton	1
16C235	210	week6	1	1	singleton	1
16C235	211	week2	0	1	singleton	1
16C235	211	week6	1	1	singleton	1
16C235	212	week2	1	1	singleton	1
16C235	212	week6	0	1	singleton	1
16C235	213	week2	0	1	singleton	1
16C235	213	week6	1	1	singleton	1
16C235	214	week2	0	1	singleton	1
16C235	214	week6	1	1	singleton	1
16C235	215	week2	1	1	singleton	1
16C235	215	week6	0	1	singleton	1
16C235	216	week2	0	1	singleton	1
16C235	216	week6	1	1	singleton	1
16C235	217	week2	0	1	singleton	1
16C235	217	week6	1	1	singleton	1
16C235	218	week2	1	1	singleton	1
16C235	218	week6	0	1	singleton	1
16C235	219	week2	0	1	singleton	1
16C235	219	week6	1	1	singleton	1
16C235	220	week2	0	1	singleton	1
16C235	220	week6	1	1	singleton	1
16C235	221	week2	1	1	singleton	1
16C235	221	week6	0	1	singleton	1
16C235	222	week2	0	1	singleton	1
16C235	222	week6	1	1	singleton	1
16C235	223	week2	0	1	singleton	1
16C235	223	week6	1	1	singleton	1
16C235	224	week2	0	1	singleton	1
16C235	224	week6	1	1	singleton	1
16C235	225	week2	0	1	singleton	1
16C235	225	week6	1	1	singleton	1
16C235	226	week2	1	1	singleton	1
16C235	226	week6	0	1	singleton	1
16C235	227	week2	0	1	singleton	1
16C235	227	week6	1	1	singleton	1
16C235	228	week2	0	1	singleton	1
16C235	228	week6	1	1	singleton	1
16C235	229	week2	0	1	singleton	1
16C235	229	week6	1	1	singleton	1
16C235	230	week2	0	1	singleton	1
16C235	230	week6	1	1	singleton	1
16C235	231	week2	0	1	singleton	1
16C235	231	week6	1	1	singleton	1
16C235	232	week2	0	1	singleton	1
16C235	232	week6	1	1	singleton	1
16C235	233	week2	1	1	singleton	1
16C235	233	week6	0	1	singleton	1
16C235	234	week2	0	1	singleton	1
16C235	234	week6	1	1	singleton	1
16C235	235	week2	0	1	singleton	1
16C235	235	week6	1	1	singleton	1
16C237	1	week2	2	3	1	3
16C237	1	week6	1	3	1	3
16C237	2	week2	2	2	2	4
16C237	2	week6	0	2	2	4
16C237	3	week2	0	2	3	5
16C237	3	week6	2	2	3	5
16C237	4	week2	0	2	4	6
16C237	4	week6	2	2	4	6
16C237	5	week2	0	2	5	7
16C237	5	week6	2	2	5	7
16C237	6	week2	1	2	6	8
16C237	6	week6	1	2	6	8
16C237	7	week2	0	2	7	9
16C237	7	week6	2	2	7	9
16C237	8	week2	0	2	8	10
16C237	8	week6	2	2	8	10
16C237	9	week2	1	1	singleton	1
16C237	9	week6	0	1	singleton	1
16C237	10	week2	0	1	singleton	1
16C237	10	week6	1	1	singleton	1
16C237	11	week2	0	1	singleton	1
16C237	11	week6	1	1	singleton	1
16C237	12	week2	1	1	singleton	1
16C237	12	week6	0	1	singleton	1
16C237	13	week2	1	1	singleton	1
16C237	13	week6	0	1	singleton	1
16C237	14	week2	0	1	singleton	1
16C237	14	week6	1	1	singleton	1
16C237	15	week2	0	1	singleton	1
16C237	15	week6	1	1	singleton	1
16C237	16	week2	0	1	singleton	1
16C237	16	week6	1	1	singleton	1
16C237	17	week2	1	1	singleton	1
16C237	17	week6	0	1	singleton	1
16C237	18	week2	0	1	singleton	1
16C237	18	week6	1	1	singleton	1
16C237	19	week2	0	1	singleton	1
16C237	19	week6	1	1	singleton	1
16C237	20	week2	1	1	singleton	1
16C237	20	week6	0	1	singleton	1
16C237	21	week2	0	1	singleton	1
16C237	21	week6	1	1	singleton	1
16C237	22	week2	0	1	singleton	1
16C237	22	week6	1	1	singleton	1
16C237	23	week2	1	1	singleton	1
16C237	23	week6	0	1	singleton	1
16C237	24	week2	1	1	singleton	1
16C237	24	week6	0	1	singleton	1
16C237	25	week2	0	1	singleton	1
16C237	25	week6	1	1	singleton	1
16C237	26	week2	0	1	singleton	1
16C237	26	week6	1	1	singleton	1
16C237	27	week2	1	1	singleton	1
16C237	27	week6	0	1	singleton	1
16C237	28	week2	0	1	singleton	1
16C237	28	week6	1	1	singleton	1
16C237	29	week2	0	1	singleton	1
16C237	29	week6	1	1	singleton	1
16C237	30	week2	1	1	singleton	1
16C237	30	week6	0	1	singleton	1
16C237	31	week2	0	1	singleton	1
16C237	31	week6	1	1	singleton	1
16C237	32	week2	1	1	singleton	1
16C237	32	week6	0	1	singleton	1
16C237	33	week2	1	1	singleton	1
16C237	33	week6	0	1	singleton	1
16C237	34	week2	1	1	singleton	1
16C237	34	week6	0	1	singleton	1
16C237	35	week2	0	1	singleton	1
16C237	35	week6	1	1	singleton	1
16C237	36	week2	0	1	singleton	1
16C237	36	week6	1	1	singleton	1
16C237	37	week2	0	1	singleton	1
16C237	37	week6	1	1	singleton	1
16C237	38	week2	0	1	singleton	1
16C237	38	week6	1	1	singleton	1
16C237	39	week2	0	1	singleton	1
16C237	39	week6	1	1	singleton	1
16C237	40	week2	1	1	singleton	1
16C237	40	week6	0	1	singleton	1
16C237	41	week2	0	1	singleton	1
16C237	41	week6	1	1	singleton	1
16C237	42	week2	0	1	singleton	1
16C237	42	week6	1	1	singleton	1
16C237	43	week2	0	1	singleton	1
16C237	43	week6	1	1	singleton	1
16C237	44	week2	0	1	singleton	1
16C237	44	week6	1	1	singleton	1
16C237	45	week2	1	1	singleton	1
16C237	45	week6	0	1	singleton	1
16C237	46	week2	0	1	singleton	1
16C237	46	week6	1	1	singleton	1
16C237	47	week2	1	1	singleton	1
16C237	47	week6	0	1	singleton	1
16C237	48	week2	1	1	singleton	1
16C237	48	week6	0	1	singleton	1
16C237	49	week2	0	1	singleton	1
16C237	49	week6	1	1	singleton	1
16C237	50	week2	0	1	singleton	1
16C237	50	week6	1	1	singleton	1
16C237	51	week2	0	1	singleton	1
16C237	51	week6	1	1	singleton	1
16C237	52	week2	0	1	singleton	1
16C237	52	week6	1	1	singleton	1
16C237	53	week2	1	1	singleton	1
16C237	53	week6	0	1	singleton	1
16C237	54	week2	0	1	singleton	1
16C237	54	week6	1	1	singleton	1
16C237	55	week2	0	1	singleton	1
16C237	55	week6	1	1	singleton	1
16C237	56	week2	0	1	singleton	1
16C237	56	week6	1	1	singleton	1
16C237	57	week2	1	1	singleton	1
16C237	57	week6	0	1	singleton	1
16C237	58	week2	0	1	singleton	1
16C237	58	week6	1	1	singleton	1
16C237	59	week2	0	1	singleton	1
16C237	59	week6	1	1	singleton	1
16C237	60	week2	0	1	singleton	1
16C237	60	week6	1	1	singleton	1
16C237	61	week2	0	1	singleton	1
16C237	61	week6	1	1	singleton	1
16C237	62	week2	0	1	singleton	1
16C237	62	week6	1	1	singleton	1
16C237	63	week2	1	1	singleton	1
16C237	63	week6	0	1	singleton	1
16C237	64	week2	1	1	singleton	1
16C237	64	week6	0	1	singleton	1
16C237	65	week2	0	1	singleton	1
16C237	65	week6	1	1	singleton	1
16C237	66	week2	1	1	singleton	1
16C237	66	week6	0	1	singleton	1
16C237	67	week2	1	1	singleton	1
16C237	67	week6	0	1	singleton	1
16C237	68	week2	1	1	singleton	1
16C237	68	week6	0	1	singleton	1
16C237	69	week2	0	1	singleton	1
16C237	69	week6	1	1	singleton	1
16C237	70	week2	0	1	singleton	1
16C237	70	week6	1	1	singleton	1
16C237	71	week2	1	1	singleton	1
16C237	71	week6	0	1	singleton	1
16C237	72	week2	0	1	singleton	1
16C237	72	week6	1	1	singleton	1
16C237	73	week2	0	1	singleton	1
16C237	73	week6	1	1	singleton	1
16C237	74	week2	1	1	singleton	1
16C237	74	week6	0	1	singleton	1
16C237	75	week2	1	1	singleton	1
16C237	75	week6	0	1	singleton	1
16C237	76	week2	0	1	singleton	1
16C237	76	week6	1	1	singleton	1
16C237	77	week2	1	1	singleton	1
16C237	77	week6	0	1	singleton	1
16C237	78	week2	0	1	singleton	1
16C237	78	week6	1	1	singleton	1
16C237	79	week2	1	1	singleton	1
16C237	79	week6	0	1	singleton	1
16C237	80	week2	0	1	singleton	1
16C237	80	week6	1	1	singleton	1
16C237	81	week2	0	1	singleton	1
16C237	81	week6	1	1	singleton	1
16C237	82	week2	0	1	singleton	1
16C237	82	week6	1	1	singleton	1
16C237	83	week2	1	1	singleton	1
16C237	83	week6	0	1	singleton	1
16C237	84	week2	1	1	singleton	1
16C237	84	week6	0	1	singleton	1
16C237	85	week2	0	1	singleton	1
16C237	85	week6	1	1	singleton	1
16C237	86	week2	0	1	singleton	1
16C237	86	week6	1	1	singleton	1
16C237	87	week2	0	1	singleton	1
16C237	87	week6	1	1	singleton	1
16C237	88	week2	0	1	singleton	1
16C237	88	week6	1	1	singleton	1
16C237	89	week2	0	1	singleton	1
16C237	89	week6	1	1	singleton	1
16C237	90	week2	1	1	singleton	1
16C237	90	week6	0	1	singleton	1
16C237	91	week2	1	1	singleton	1
16C237	91	week6	0	1	singleton	1
16C237	92	week2	1	1	singleton	1
16C237	92	week6	0	1	singleton	1
16C237	93	week2	1	1	singleton	1
16C237	93	week6	0	1	singleton	1
16C237	94	week2	0	1	singleton	1
16C237	94	week6	1	1	singleton	1
16C237	95	week2	0	1	singleton	1
16C237	95	week6	1	1	singleton	1
16C237	96	week2	0	1	singleton	1
16C237	96	week6	1	1	singleton	1
16C237	97	week2	0	1	singleton	1
16C237	97	week6	1	1	singleton	1
16C237	98	week2	1	1	singleton	1
16C237	98	week6	0	1	singleton	1
16C237	99	week2	0	1	singleton	1
16C237	99	week6	1	1	singleton	1
16C237	100	week2	0	1	singleton	1
16C237	100	week6	1	1	singleton	1
16C237	101	week2	0	1	singleton	1
16C237	101	week6	1	1	singleton	1
16C237	102	week2	0	1	singleton	1
16C237	102	week6	1	1	singleton	1
16C237	103	week2	0	1	singleton	1
16C237	103	week6	1	1	singleton	1
16C237	104	week2	0	1	singleton	1
16C237	104	week6	1	1	singleton	1
16C237	105	week2	0	1	singleton	1
16C237	105	week6	1	1	singleton	1
16C237	106	week2	0	1	singleton	1
16C237	106	week6	1	1	singleton	1
16C237	107	week2	0	1	singleton	1
16C237	107	week6	1	1	singleton	1
16C237	108	week2	0	1	singleton	1
16C237	108	week6	1	1	singleton	1
16C237	109	week2	0	1	singleton	1
16C237	109	week6	1	1	singleton	1
16C237	110	week2	0	1	singleton	1
16C237	110	week6	1	1	singleton	1
16C237	111	week2	0	1	singleton	1
16C237	111	week6	1	1	singleton	1
16C237	112	week2	0	1	singleton	1
16C237	112	week6	1	1	singleton	1
16C237	113	week2	0	1	singleton	1
16C237	113	week6	1	1	singleton	1
16C237	114	week2	1	1	singleton	1
16C237	114	week6	0	1	singleton	1
16C237	115	week2	0	1	singleton	1
16C237	115	week6	1	1	singleton	1
16C237	116	week2	1	1	singleton	1
16C237	116	week6	0	1	singleton	1
16C237	117	week2	0	1	singleton	1
16C237	117	week6	1	1	singleton	1
16C237	118	week2	0	1	singleton	1
16C237	118	week6	1	1	singleton	1
16C237	119	week2	0	1	singleton	1
16C237	119	week6	1	1	singleton	1
16C237	120	week2	0	1	singleton	1
16C237	120	week6	1	1	singleton	1
16C237	121	week2	0	1	singleton	1
16C237	121	week6	1	1	singleton	1
16C237	122	week2	0	1	singleton	1
16C237	122	week6	1	1	singleton	1
16C237	123	week2	0	1	singleton	1
16C237	123	week6	1	1	singleton	1
16C237	124	week2	1	1	singleton	1
16C237	124	week6	0	1	singleton	1
16C237	125	week2	0	1	singleton	1
16C237	125	week6	1	1	singleton	1
16C237	126	week2	1	1	singleton	1
16C237	126	week6	0	1	singleton	1
16C237	127	week2	0	1	singleton	1
16C237	127	week6	1	1	singleton	1
16C237	128	week2	1	1	singleton	1
16C237	128	week6	0	1	singleton	1
16C237	129	week2	1	1	singleton	1
16C237	129	week6	0	1	singleton	1
16C237	130	week2	1	1	singleton	1
16C237	130	week6	0	1	singleton	1
16C237	131	week2	0	1	singleton	1
16C237	131	week6	1	1	singleton	1
16C237	132	week2	0	1	singleton	1
16C237	132	week6	1	1	singleton	1
16C237	133	week2	0	1	singleton	1
16C237	133	week6	1	1	singleton	1
16C237	134	week2	0	1	singleton	1
16C237	134	week6	1	1	singleton	1
16C237	135	week2	0	1	singleton	1
16C237	135	week6	1	1	singleton	1
16C237	136	week2	1	1	singleton	1
16C237	136	week6	0	1	singleton	1
16C237	137	week2	1	1	singleton	1
16C237	137	week6	0	1	singleton	1
16C237	138	week2	0	1	singleton	1
16C237	138	week6	1	1	singleton	1
16C237	139	week2	1	1	singleton	1
16C237	139	week6	0	1	singleton	1
16C237	140	week2	0	1	singleton	1
16C237	140	week6	1	1	singleton	1
16C237	141	week2	0	1	singleton	1
16C237	141	week6	1	1	singleton	1
16C237	142	week2	1	1	singleton	1
16C237	142	week6	0	1	singleton	1
16C237	143	week2	0	1	singleton	1
16C237	143	week6	1	1	singleton	1
16C237	144	week2	0	1	singleton	1
16C237	144	week6	1	1	singleton	1
16C237	145	week2	0	1	singleton	1
16C237	145	week6	1	1	singleton	1
16C237	146	week2	0	1	singleton	1
16C237	146	week6	1	1	singleton	1
16C237	147	week2	0	1	singleton	1
16C237	147	week6	1	1	singleton	1
16C237	148	week2	0	1	singleton	1
16C237	148	week6	1	1	singleton	1
16C237	149	week2	0	1	singleton	1
16C237	149	week6	1	1	singleton	1
16C237	150	week2	0	1	singleton	1
16C237	150	week6	1	1	singleton	1
16C237	151	week2	1	1	singleton	1
16C237	151	week6	0	1	singleton	1
16C237	152	week2	1	1	singleton	1
16C237	152	week6	0	1	singleton	1
16C237	153	week2	1	1	singleton	1
16C237	153	week6	0	1	singleton	1
16C237	154	week2	0	1	singleton	1
16C237	154	week6	1	1	singleton	1
16C237	155	week2	0	1	singleton	1
16C237	155	week6	1	1	singleton	1
16C237	156	week2	0	1	singleton	1
16C237	156	week6	1	1	singleton	1
16C237	157	week2	0	1	singleton	1
16C237	157	week6	1	1	singleton	1
16C237	158	week2	0	1	singleton	1
16C237	158	week6	1	1	singleton	1
16C237	159	week2	1	1	singleton	1
16C237	159	week6	0	1	singleton	1
16C237	160	week2	1	1	singleton	1
16C237	160	week6	0	1	singleton	1
16C237	161	week2	0	1	singleton	1
16C237	161	week6	1	1	singleton	1
16C237	162	week2	0	1	singleton	1
16C237	162	week6	1	1	singleton	1
16C237	163	week2	1	1	singleton	1
16C237	163	week6	0	1	singleton	1
16C237	164	week2	0	1	singleton	1
16C237	164	week6	1	1	singleton	1
16C237	165	week2	0	1	singleton	1
16C237	165	week6	1	1	singleton	1
16C237	166	week2	0	1	singleton	1
16C237	166	week6	1	1	singleton	1
16C237	167	week2	0	1	singleton	1
16C237	167	week6	1	1	singleton	1
16C237	168	week2	1	1	singleton	1
16C237	168	week6	0	1	singleton	1
16C237	169	week2	1	1	singleton	1
16C237	169	week6	0	1	singleton	1
16C237	170	week2	0	1	singleton	1
16C237	170	week6	1	1	singleton	1
16C283	1	week2	0	5	1	3
16C283	1	week6	5	5	1	3
16C283	2	week2	2	3	2	4
16C283	2	week6	1	3	2	4
16C283	3	week2	0	3	3	5
16C283	3	week6	3	3	3	5
16C283	4	week2	0	2	4	6
16C283	4	week6	2	2	4	6
16C283	5	week2	0	2	5	7
16C283	5	week6	2	2	5	7
16C283	6	week2	1	2	6	8
16C283	6	week6	1	2	6	8
16C283	7	week2	2	2	7	9
16C283	7	week6	0	2	7	9
16C283	8	week2	0	2	8	10
16C283	8	week6	2	2	8	10
16C283	9	week2	0	2	9	11
16C283	9	week6	2	2	9	11
16C283	10	week2	0	2	10	2
16C283	10	week6	2	2	10	2
16C283	11	week2	2	2	11	3
16C283	11	week6	0	2	11	3
16C283	12	week2	0	2	12	4
16C283	12	week6	2	2	12	4
16C283	13	week2	1	2	13	5
16C283	13	week6	1	2	13	5
16C283	14	week2	1	2	14	6
16C283	14	week6	1	2	14	6
16C283	15	week2	2	2	15	7
16C283	15	week6	0	2	15	7
16C283	16	week2	1	2	16	8
16C283	16	week6	1	2	16	8
16C283	17	week2	0	1	singleton	1
16C283	17	week6	1	1	singleton	1
16C283	18	week2	0	1	singleton	1
16C283	18	week6	1	1	singleton	1
16C283	19	week2	0	1	singleton	1
16C283	19	week6	1	1	singleton	1
16C283	20	week2	0	1	singleton	1
16C283	20	week6	1	1	singleton	1
16C283	21	week2	1	1	singleton	1
16C283	21	week6	0	1	singleton	1
16C283	22	week2	1	1	singleton	1
16C283	22	week6	0	1	singleton	1
16C283	23	week2	0	1	singleton	1
16C283	23	week6	1	1	singleton	1
16C283	24	week2	1	1	singleton	1
16C283	24	week6	0	1	singleton	1
16C283	25	week2	1	1	singleton	1
16C283	25	week6	0	1	singleton	1
16C283	26	week2	0	1	singleton	1
16C283	26	week6	1	1	singleton	1
16C283	27	week2	1	1	singleton	1
16C283	27	week6	0	1	singleton	1
16C283	28	week2	1	1	singleton	1
16C283	28	week6	0	1	singleton	1
16C283	29	week2	0	1	singleton	1
16C283	29	week6	1	1	singleton	1
16C283	30	week2	0	1	singleton	1
16C283	30	week6	1	1	singleton	1
16C283	31	week2	0	1	singleton	1
16C283	31	week6	1	1	singleton	1
16C283	32	week2	0	1	singleton	1
16C283	32	week6	1	1	singleton	1
16C283	33	week2	0	1	singleton	1
16C283	33	week6	1	1	singleton	1
16C283	34	week2	0	1	singleton	1
16C283	34	week6	1	1	singleton	1
16C283	35	week2	0	1	singleton	1
16C283	35	week6	1	1	singleton	1
16C283	36	week2	0	1	singleton	1
16C283	36	week6	1	1	singleton	1
16C283	37	week2	1	1	singleton	1
16C283	37	week6	0	1	singleton	1
16C283	38	week2	1	1	singleton	1
16C283	38	week6	0	1	singleton	1
16C283	39	week2	1	1	singleton	1
16C283	39	week6	0	1	singleton	1
16C283	40	week2	1	1	singleton	1
16C283	40	week6	0	1	singleton	1
16C283	41	week2	1	1	singleton	1
16C283	41	week6	0	1	singleton	1
16C283	42	week2	0	1	singleton	1
16C283	42	week6	1	1	singleton	1
16C283	43	week2	0	1	singleton	1
16C283	43	week6	1	1	singleton	1
16C283	44	week2	0	1	singleton	1
16C283	44	week6	1	1	singleton	1
16C283	45	week2	0	1	singleton	1
16C283	45	week6	1	1	singleton	1
16C283	46	week2	1	1	singleton	1
16C283	46	week6	0	1	singleton	1
16C283	47	week2	1	1	singleton	1
16C283	47	week6	0	1	singleton	1
16C283	48	week2	0	1	singleton	1
16C283	48	week6	1	1	singleton	1
16C283	49	week2	0	1	singleton	1
16C283	49	week6	1	1	singleton	1
16C283	50	week2	1	1	singleton	1
16C283	50	week6	0	1	singleton	1
16C283	51	week2	1	1	singleton	1
16C283	51	week6	0	1	singleton	1
16C283	52	week2	0	1	singleton	1
16C283	52	week6	1	1	singleton	1
16C283	53	week2	0	1	singleton	1
16C283	53	week6	1	1	singleton	1
16C283	54	week2	0	1	singleton	1
16C283	54	week6	1	1	singleton	1
16C283	55	week2	0	1	singleton	1
16C283	55	week6	1	1	singleton	1
16C283	56	week2	1	1	singleton	1
16C283	56	week6	0	1	singleton	1
16C283	57	week2	1	1	singleton	1
16C283	57	week6	0	1	singleton	1
16C283	58	week2	1	1	singleton	1
16C283	58	week6	0	1	singleton	1
16C283	59	week2	0	1	singleton	1
16C283	59	week6	1	1	singleton	1
16C283	60	week2	0	1	singleton	1
16C283	60	week6	1	1	singleton	1
16C283	61	week2	1	1	singleton	1
16C283	61	week6	0	1	singleton	1
16C283	62	week2	0	1	singleton	1
16C283	62	week6	1	1	singleton	1
16C283	63	week2	0	1	singleton	1
16C283	63	week6	1	1	singleton	1
16C283	64	week2	0	1	singleton	1
16C283	64	week6	1	1	singleton	1
16C283	65	week2	1	1	singleton	1
16C283	65	week6	0	1	singleton	1
16C283	66	week2	0	1	singleton	1
16C283	66	week6	1	1	singleton	1
16C283	67	week2	0	1	singleton	1
16C283	67	week6	1	1	singleton	1
16C283	68	week2	0	1	singleton	1
16C283	68	week6	1	1	singleton	1
16C283	69	week2	1	1	singleton	1
16C283	69	week6	0	1	singleton	1
16C283	70	week2	1	1	singleton	1
16C283	70	week6	0	1	singleton	1
16C283	71	week2	0	1	singleton	1
16C283	71	week6	1	1	singleton	1
16C283	72	week2	1	1	singleton	1
16C283	72	week6	0	1	singleton	1
16C283	73	week2	0	1	singleton	1
16C283	73	week6	1	1	singleton	1
16C283	74	week2	0	1	singleton	1
16C283	74	week6	1	1	singleton	1
16C283	75	week2	0	1	singleton	1
16C283	75	week6	1	1	singleton	1
16C283	76	week2	0	1	singleton	1
16C283	76	week6	1	1	singleton	1
16C283	77	week2	0	1	singleton	1
16C283	77	week6	1	1	singleton	1
16C283	78	week2	0	1	singleton	1
16C283	78	week6	1	1	singleton	1
16C283	79	week2	1	1	singleton	1
16C283	79	week6	0	1	singleton	1
16C283	80	week2	0	1	singleton	1
16C283	80	week6	1	1	singleton	1
16C283	81	week2	1	1	singleton	1
16C283	81	week6	0	1	singleton	1
16C283	82	week2	0	1	singleton	1
16C283	82	week6	1	1	singleton	1
16C283	83	week2	0	1	singleton	1
16C283	83	week6	1	1	singleton	1
16C283	84	week2	0	1	singleton	1
16C283	84	week6	1	1	singleton	1
16C283	85	week2	0	1	singleton	1
16C283	85	week6	1	1	singleton	1
16C283	86	week2	0	1	singleton	1
16C283	86	week6	1	1	singleton	1
16C283	87	week2	0	1	singleton	1
16C283	87	week6	1	1	singleton	1
16C283	88	week2	0	1	singleton	1
16C283	88	week6	1	1	singleton	1
16C283	89	week2	0	1	singleton	1
16C283	89	week6	1	1	singleton	1
16C283	90	week2	0	1	singleton	1
16C283	90	week6	1	1	singleton	1
16C283	91	week2	0	1	singleton	1
16C283	91	week6	1	1	singleton	1
16C283	92	week2	1	1	singleton	1
16C283	92	week6	0	1	singleton	1
16C283	93	week2	0	1	singleton	1
16C283	93	week6	1	1	singleton	1
16C283	94	week2	0	1	singleton	1
16C283	94	week6	1	1	singleton	1
16C283	95	week2	1	1	singleton	1
16C283	95	week6	0	1	singleton	1
16C283	96	week2	1	1	singleton	1
16C283	96	week6	0	1	singleton	1
16C283	97	week2	0	1	singleton	1
16C283	97	week6	1	1	singleton	1
16C283	98	week2	1	1	singleton	1
16C283	98	week6	0	1	singleton	1
16C283	99	week2	0	1	singleton	1
16C283	99	week6	1	1	singleton	1
16C283	100	week2	1	1	singleton	1
16C283	100	week6	0	1	singleton	1
16C283	101	week2	0	1	singleton	1
16C283	101	week6	1	1	singleton	1
16C283	102	week2	0	1	singleton	1
16C283	102	week6	1	1	singleton	1
16C283	103	week2	0	1	singleton	1
16C283	103	week6	1	1	singleton	1
16C283	104	week2	0	1	singleton	1
16C283	104	week6	1	1	singleton	1
16C283	105	week2	0	1	singleton	1
16C283	105	week6	1	1	singleton	1
16C283	106	week2	1	1	singleton	1
16C283	106	week6	0	1	singleton	1
16C283	107	week2	0	1	singleton	1
16C283	107	week6	1	1	singleton	1
16C283	108	week2	0	1	singleton	1
16C283	108	week6	1	1	singleton	1
16C283	109	week2	0	1	singleton	1
16C283	109	week6	1	1	singleton	1
16C283	110	week2	0	1	singleton	1
16C283	110	week6	1	1	singleton	1
16C283	111	week2	0	1	singleton	1
16C283	111	week6	1	1	singleton	1
16C283	112	week2	0	1	singleton	1
16C283	112	week6	1	1	singleton	1
16C283	113	week2	1	1	singleton	1
16C283	113	week6	0	1	singleton	1
16C283	114	week2	0	1	singleton	1
16C283	114	week6	1	1	singleton	1
16C283	115	week2	0	1	singleton	1
16C283	115	week6	1	1	singleton	1
16C283	116	week2	1	1	singleton	1
16C283	116	week6	0	1	singleton	1
16C283	117	week2	0	1	singleton	1
16C283	117	week6	1	1	singleton	1
16C283	118	week2	1	1	singleton	1
16C283	118	week6	0	1	singleton	1
16C283	119	week2	0	1	singleton	1
16C283	119	week6	1	1	singleton	1
16C283	120	week2	0	1	singleton	1
16C283	120	week6	1	1	singleton	1
16C283	121	week2	0	1	singleton	1
16C283	121	week6	1	1	singleton	1
16C283	122	week2	0	1	singleton	1
16C283	122	week6	1	1	singleton	1
16C283	123	week2	0	1	singleton	1
16C283	123	week6	1	1	singleton	1
16C283	124	week2	1	1	singleton	1
16C283	124	week6	0	1	singleton	1
16C283	125	week2	1	1	singleton	1
16C283	125	week6	0	1	singleton	1
16C283	126	week2	0	1	singleton	1
16C283	126	week6	1	1	singleton	1
16C283	127	week2	0	1	singleton	1
16C283	127	week6	1	1	singleton	1
16C283	128	week2	0	1	singleton	1
16C283	128	week6	1	1	singleton	1
16C283	129	week2	1	1	singleton	1
16C283	129	week6	0	1	singleton	1
16C283	130	week2	0	1	singleton	1
16C283	130	week6	1	1	singleton	1
16C283	131	week2	1	1	singleton	1
16C283	131	week6	0	1	singleton	1
16C283	132	week2	1	1	singleton	1
16C283	132	week6	0	1	singleton	1
16C283	133	week2	0	1	singleton	1
16C283	133	week6	1	1	singleton	1
16C283	134	week2	1	1	singleton	1
16C283	134	week6	0	1	singleton	1
16C283	135	week2	1	1	singleton	1
16C283	135	week6	0	1	singleton	1
16C283	136	week2	0	1	singleton	1
16C283	136	week6	1	1	singleton	1
16C283	137	week2	0	1	singleton	1
16C283	137	week6	1	1	singleton	1
16C283	138	week2	1	1	singleton	1
16C283	138	week6	0	1	singleton	1
16C283	139	week2	1	1	singleton	1
16C283	139	week6	0	1	singleton	1
16C283	140	week2	0	1	singleton	1
16C283	140	week6	1	1	singleton	1
16C283	141	week2	0	1	singleton	1
16C283	141	week6	1	1	singleton	1
16C283	142	week2	0	1	singleton	1
16C283	142	week6	1	1	singleton	1
16C283	143	week2	0	1	singleton	1
16C283	143	week6	1	1	singleton	1
16C283	144	week2	0	1	singleton	1
16C283	144	week6	1	1	singleton	1
16C283	145	week2	1	1	singleton	1
16C283	145	week6	0	1	singleton	1
16C283	146	week2	0	1	singleton	1
16C283	146	week6	1	1	singleton	1
16C283	147	week2	1	1	singleton	1
16C283	147	week6	0	1	singleton	1
16C283	148	week2	0	1	singleton	1
16C283	148	week6	1	1	singleton	1
16C283	149	week2	1	1	singleton	1
16C283	149	week6	0	1	singleton	1
16C283	150	week2	0	1	singleton	1
16C283	150	week6	1	1	singleton	1
16C283	151	week2	0	1	singleton	1
16C283	151	week6	1	1	singleton	1
16C283	152	week2	1	1	singleton	1
16C283	152	week6	0	1	singleton	1
16C283	153	week2	0	1	singleton	1
16C283	153	week6	1	1	singleton	1
16C283	154	week2	0	1	singleton	1
16C283	154	week6	1	1	singleton	1
16C283	155	week2	0	1	singleton	1
16C283	155	week6	1	1	singleton	1
16C283	156	week2	0	1	singleton	1
16C283	156	week6	1	1	singleton	1
16C283	157	week2	1	1	singleton	1
16C283	157	week6	0	1	singleton	1
16C283	158	week2	0	1	singleton	1
16C283	158	week6	1	1	singleton	1
16C283	159	week2	0	1	singleton	1
16C283	159	week6	1	1	singleton	1
16C283	160	week2	1	1	singleton	1
16C283	160	week6	0	1	singleton	1
16C283	161	week2	1	1	singleton	1
16C283	161	week6	0	1	singleton	1
16C283	162	week2	0	1	singleton	1
16C283	162	week6	1	1	singleton	1
16C283	163	week2	0	1	singleton	1
16C283	163	week6	1	1	singleton	1
16C283	164	week2	0	1	singleton	1
16C283	164	week6	1	1	singleton	1
16C283	165	week2	0	1	singleton	1
16C283	165	week6	1	1	singleton	1
16C283	166	week2	1	1	singleton	1
16C283	166	week6	0	1	singleton	1
16C283	167	week2	1	1	singleton	1
16C283	167	week6	0	1	singleton	1
16C283	168	week2	1	1	singleton	1
16C283	168	week6	0	1	singleton	1
16C283	169	week2	1	1	singleton	1
16C283	169	week6	0	1	singleton	1
16C283	170	week2	0	1	singleton	1
16C283	170	week6	1	1	singleton	1
16C283	171	week2	0	1	singleton	1
16C283	171	week6	1	1	singleton	1
16C283	172	week2	0	1	singleton	1
16C283	172	week6	1	1	singleton	1
16C283	173	week2	0	1	singleton	1
16C283	173	week6	1	1	singleton	1
16C283	174	week2	1	1	singleton	1
16C283	174	week6	0	1	singleton	1
16C283	175	week2	1	1	singleton	1
16C283	175	week6	0	1	singleton	1
16C283	176	week2	0	1	singleton	1
16C283	176	week6	1	1	singleton	1
16C283	177	week2	0	1	singleton	1
16C283	177	week6	1	1	singleton	1
16C283	178	week2	0	1	singleton	1
16C283	178	week6	1	1	singleton	1
16C283	179	week2	1	1	singleton	1
16C283	179	week6	0	1	singleton	1
16C283	180	week2	0	1	singleton	1
16C283	180	week6	1	1	singleton	1
16C283	181	week2	0	1	singleton	1
16C283	181	week6	1	1	singleton	1
16C283	182	week2	0	1	singleton	1
16C283	182	week6	1	1	singleton	1
16C283	183	week2	0	1	singleton	1
16C283	183	week6	1	1	singleton	1
16C283	184	week2	1	1	singleton	1
16C283	184	week6	0	1	singleton	1
16C283	185	week2	1	1	singleton	1
16C283	185	week6	0	1	singleton	1
16C283	186	week2	0	1	singleton	1
16C283	186	week6	1	1	singleton	1
16C283	187	week2	0	1	singleton	1
16C283	187	week6	1	1	singleton	1
16C283	188	week2	0	1	singleton	1
16C283	188	week6	1	1	singleton	1
16C283	189	week2	0	1	singleton	1
16C283	189	week6	1	1	singleton	1
16C283	190	week2	0	1	singleton	1
16C283	190	week6	1	1	singleton	1
16C283	191	week2	1	1	singleton	1
16C283	191	week6	0	1	singleton	1
16C283	192	week2	1	1	singleton	1
16C283	192	week6	0	1	singleton	1
16C283	193	week2	1	1	singleton	1
16C283	193	week6	0	1	singleton	1
16C283	194	week2	0	1	singleton	1
16C283	194	week6	1	1	singleton	1
16C283	195	week2	0	1	singleton	1
16C283	195	week6	1	1	singleton	1
16C283	196	week2	1	1	singleton	1
16C283	196	week6	0	1	singleton	1
16C283	197	week2	0	1	singleton	1
16C283	197	week6	1	1	singleton	1
16C283	198	week2	1	1	singleton	1
16C283	198	week6	0	1	singleton	1
16C283	199	week2	1	1	singleton	1
16C283	199	week6	0	1	singleton	1
16C283	200	week2	1	1	singleton	1
16C283	200	week6	0	1	singleton	1
16C283	201	week2	0	1	singleton	1
16C283	201	week6	1	1	singleton	1
16C283	202	week2	0	1	singleton	1
16C283	202	week6	1	1	singleton	1
16C283	203	week2	0	1	singleton	1
16C283	203	week6	1	1	singleton	1
16C283	204	week2	1	1	singleton	1
16C283	204	week6	0	1	singleton	1
16C283	205	week2	0	1	singleton	1
16C283	205	week6	1	1	singleton	1
16C283	206	week2	1	1	singleton	1
16C283	206	week6	0	1	singleton	1
16C283	207	week2	1	1	singleton	1
16C283	207	week6	0	1	singleton	1
16C283	208	week2	0	1	singleton	1
16C283	208	week6	1	1	singleton	1
16C283	209	week2	1	1	singleton	1
16C283	209	week6	0	1	singleton	1
16C283	210	week2	0	1	singleton	1
16C283	210	week6	1	1	singleton	1
16C283	211	week2	0	1	singleton	1
16C283	211	week6	1	1	singleton	1
16C283	212	week2	0	1	singleton	1
16C283	212	week6	1	1	singleton	1
16C283	213	week2	0	1	singleton	1
16C283	213	week6	1	1	singleton	1
16C283	214	week2	1	1	singleton	1
16C283	214	week6	0	1	singleton	1
16C301	1	week2	4	4	1	3
16C301	1	week6	0	4	1	3
16C301	2	week2	0	2	2	4
16C301	2	week6	2	2	2	4
16C301	3	week2	0	2	3	5
16C301	3	week6	2	2	3	5
16C301	4	week2	2	2	4	6
16C301	4	week6	0	2	4	6
16C301	5	week2	1	2	5	7
16C301	5	week6	1	2	5	7
16C301	6	week2	0	2	6	8
16C301	6	week6	2	2	6	8
16C301	7	week2	0	1	singleton	1
16C301	7	week6	1	1	singleton	1
16C301	8	week2	1	1	singleton	1
16C301	8	week6	0	1	singleton	1
16C301	9	week2	1	1	singleton	1
16C301	9	week6	0	1	singleton	1
16C301	10	week2	0	1	singleton	1
16C301	10	week6	1	1	singleton	1
16C301	11	week2	0	1	singleton	1
16C301	11	week6	1	1	singleton	1
16C301	12	week2	1	1	singleton	1
16C301	12	week6	0	1	singleton	1
16C301	13	week2	1	1	singleton	1
16C301	13	week6	0	1	singleton	1
16C301	14	week2	0	1	singleton	1
16C301	14	week6	1	1	singleton	1
16C301	15	week2	0	1	singleton	1
16C301	15	week6	1	1	singleton	1
16C301	16	week2	0	1	singleton	1
16C301	16	week6	1	1	singleton	1
16C301	17	week2	0	1	singleton	1
16C301	17	week6	1	1	singleton	1
16C301	18	week2	0	1	singleton	1
16C301	18	week6	1	1	singleton	1
16C301	19	week2	0	1	singleton	1
16C301	19	week6	1	1	singleton	1
16C301	20	week2	0	1	singleton	1
16C301	20	week6	1	1	singleton	1
16C301	21	week2	1	1	singleton	1
16C301	21	week6	0	1	singleton	1
16C301	22	week2	0	1	singleton	1
16C301	22	week6	1	1	singleton	1
16C301	23	week2	0	1	singleton	1
16C301	23	week6	1	1	singleton	1
16C301	24	week2	0	1	singleton	1
16C301	24	week6	1	1	singleton	1
16C301	25	week2	0	1	singleton	1
16C301	25	week6	1	1	singleton	1
16C301	26	week2	1	1	singleton	1
16C301	26	week6	0	1	singleton	1
16C301	27	week2	0	1	singleton	1
16C301	27	week6	1	1	singleton	1
16C301	28	week2	1	1	singleton	1
16C301	28	week6	0	1	singleton	1
16C301	29	week2	0	1	singleton	1
16C301	29	week6	1	1	singleton	1
16C301	30	week2	0	1	singleton	1
16C301	30	week6	1	1	singleton	1
16C301	31	week2	0	1	singleton	1
16C301	31	week6	1	1	singleton	1
16C301	32	week2	0	1	singleton	1
16C301	32	week6	1	1	singleton	1
16C301	33	week2	0	1	singleton	1
16C301	33	week6	1	1	singleton	1
16C301	34	week2	0	1	singleton	1
16C301	34	week6	1	1	singleton	1
16C301	35	week2	0	1	singleton	1
16C301	35	week6	1	1	singleton	1
16C301	36	week2	0	1	singleton	1
16C301	36	week6	1	1	singleton	1
16C301	37	week2	0	1	singleton	1
16C301	37	week6	1	1	singleton	1
16C301	38	week2	0	1	singleton	1
16C301	38	week6	1	1	singleton	1
16C301	39	week2	0	1	singleton	1
16C301	39	week6	1	1	singleton	1
16C301	40	week2	0	1	singleton	1
16C301	40	week6	1	1	singleton	1
16C301	41	week2	0	1	singleton	1
16C301	41	week6	1	1	singleton	1
16C301	42	week2	0	1	singleton	1
16C301	42	week6	1	1	singleton	1
16C301	43	week2	1	1	singleton	1
16C301	43	week6	0	1	singleton	1
16C301	44	week2	0	1	singleton	1
16C301	44	week6	1	1	singleton	1
16C301	45	week2	0	1	singleton	1
16C301	45	week6	1	1	singleton	1
16C301	46	week2	1	1	singleton	1
16C301	46	week6	0	1	singleton	1
16C301	47	week2	0	1	singleton	1
16C301	47	week6	1	1	singleton	1
16C301	48	week2	0	1	singleton	1
16C301	48	week6	1	1	singleton	1
16C301	49	week2	0	1	singleton	1
16C301	49	week6	1	1	singleton	1
16C301	50	week2	0	1	singleton	1
16C301	50	week6	1	1	singleton	1
16C301	51	week2	1	1	singleton	1
16C301	51	week6	0	1	singleton	1
16C301	52	week2	0	1	singleton	1
16C301	52	week6	1	1	singleton	1
16C301	53	week2	0	1	singleton	1
16C301	53	week6	1	1	singleton	1
16C301	54	week2	0	1	singleton	1
16C301	54	week6	1	1	singleton	1
16C301	55	week2	0	1	singleton	1
16C301	55	week6	1	1	singleton	1
16C301	56	week2	1	1	singleton	1
16C301	56	week6	0	1	singleton	1
16C301	57	week2	0	1	singleton	1
16C301	57	week6	1	1	singleton	1
16C301	58	week2	0	1	singleton	1
16C301	58	week6	1	1	singleton	1
16C301	59	week2	1	1	singleton	1
16C301	59	week6	0	1	singleton	1
16C301	60	week2	1	1	singleton	1
16C301	60	week6	0	1	singleton	1
16C301	61	week2	0	1	singleton	1
16C301	61	week6	1	1	singleton	1
16C301	62	week2	1	1	singleton	1
16C301	62	week6	0	1	singleton	1
16C301	63	week2	1	1	singleton	1
16C301	63	week6	0	1	singleton	1
16C301	64	week2	1	1	singleton	1
16C301	64	week6	0	1	singleton	1
16C301	65	week2	0	1	singleton	1
16C301	65	week6	1	1	singleton	1
16C301	66	week2	0	1	singleton	1
16C301	66	week6	1	1	singleton	1
16C301	67	week2	1	1	singleton	1
16C301	67	week6	0	1	singleton	1
16C301	68	week2	0	1	singleton	1
16C301	68	week6	1	1	singleton	1
16C301	69	week2	0	1	singleton	1
16C301	69	week6	1	1	singleton	1
16C301	70	week2	0	1	singleton	1
16C301	70	week6	1	1	singleton	1
16C301	71	week2	0	1	singleton	1
16C301	71	week6	1	1	singleton	1
16C301	72	week2	0	1	singleton	1
16C301	72	week6	1	1	singleton	1
16C301	73	week2	0	1	singleton	1
16C301	73	week6	1	1	singleton	1
16C301	74	week2	1	1	singleton	1
16C301	74	week6	0	1	singleton	1
16C301	75	week2	0	1	singleton	1
16C301	75	week6	1	1	singleton	1
16C301	76	week2	1	1	singleton	1
16C301	76	week6	0	1	singleton	1
16C301	77	week2	0	1	singleton	1
16C301	77	week6	1	1	singleton	1
16C301	78	week2	0	1	singleton	1
16C301	78	week6	1	1	singleton	1
16C301	79	week2	0	1	singleton	1
16C301	79	week6	1	1	singleton	1
16C301	80	week2	0	1	singleton	1
16C301	80	week6	1	1	singleton	1
16C301	81	week2	0	1	singleton	1
16C301	81	week6	1	1	singleton	1
16C301	82	week2	1	1	singleton	1
16C301	82	week6	0	1	singleton	1
16C301	83	week2	0	1	singleton	1
16C301	83	week6	1	1	singleton	1
16C301	84	week2	0	1	singleton	1
16C301	84	week6	1	1	singleton	1
16C301	85	week2	0	1	singleton	1
16C301	85	week6	1	1	singleton	1
16C301	86	week2	0	1	singleton	1
16C301	86	week6	1	1	singleton	1
16C301	87	week2	1	1	singleton	1
16C301	87	week6	0	1	singleton	1
16C301	88	week2	0	1	singleton	1
16C301	88	week6	1	1	singleton	1
16C301	89	week2	0	1	singleton	1
16C301	89	week6	1	1	singleton	1
16C301	90	week2	0	1	singleton	1
16C301	90	week6	1	1	singleton	1
16C301	91	week2	1	1	singleton	1
16C301	91	week6	0	1	singleton	1
16C301	92	week2	0	1	singleton	1
16C301	92	week6	1	1	singleton	1
16C301	93	week2	0	1	singleton	1
16C301	93	week6	1	1	singleton	1
16C301	94	week2	0	1	singleton	1
16C301	94	week6	1	1	singleton	1
16C301	95	week2	0	1	singleton	1
16C301	95	week6	1	1	singleton	1
16C301	96	week2	0	1	singleton	1
16C301	96	week6	1	1	singleton	1
16C301	97	week2	0	1	singleton	1
16C301	97	week6	1	1	singleton	1
16C301	98	week2	0	1	singleton	1
16C301	98	week6	1	1	singleton	1
16C301	99	week2	1	1	singleton	1
16C301	99	week6	0	1	singleton	1
16C301	100	week2	0	1	singleton	1
16C301	100	week6	1	1	singleton	1
16C301	101	week2	0	1	singleton	1
16C301	101	week6	1	1	singleton	1
16C301	102	week2	0	1	singleton	1
16C301	102	week6	1	1	singleton	1
16C301	103	week2	0	1	singleton	1
16C301	103	week6	1	1	singleton	1
16C301	104	week2	0	1	singleton	1
16C301	104	week6	1	1	singleton	1
16C301	105	week2	1	1	singleton	1
16C301	105	week6	0	1	singleton	1
16C301	106	week2	0	1	singleton	1
16C301	106	week6	1	1	singleton	1
16C301	107	week2	1	1	singleton	1
16C301	107	week6	0	1	singleton	1
16C301	108	week2	1	1	singleton	1
16C301	108	week6	0	1	singleton	1
16C301	109	week2	0	1	singleton	1
16C301	109	week6	1	1	singleton	1
16C301	110	week2	1	1	singleton	1
16C301	110	week6	0	1	singleton	1
16C301	111	week2	0	1	singleton	1
[truncated: 1,585 more rows]

## Sheet: Figs 2B S3A S4B-C S5A-B
monkey	cell_id	clone_id	clone_count	timepoint	epitope	VH_fam	KL	v_call_heavy	j_call_heavy	isotype	v_identity_heavy	junction_aa_heavy	junction_length_heavy	v_call_light	j_call_light	v_identity_light	junction_aa_light	junction_length_light	VDJ_heavy	VJ_light
16C222	16C222_wk2.1-B01	00010	2	week2	RBD	IGHV4	Lambda	IGHV4-AFQ-U*01	IGHJ1*01	IGHG	0.962	CASSSYWGALSYFEFW	48	IGLV3-AED-X*06	IGLJ6*01	0.974	CQVWDSSSDHPVF	39	NNTTCAGAGACCCTGTCCCTCACCTGCGCTGTCTCTGGTGGTTCTATCAGTAGTAGTAACTGGTGGAACTGGATCCGCCAGCCCCCAGGGAAAGGGCTGGAGTGGATTGGGAATATCGGTGGTAGTAGTGGTAGCACCTACTACAACCCCTCCCTCAAGAGTCGAGTCACCATTTCAAAAGACACGTCCAAGAACCAGTTCTCCCTGAAGCTGAGCTCTGTGGCCGCCGCGGACACGGCCGTGTATTATTGTGCGAGTTCATCGTACTGGGGTGCTCTGTCATACTTCGAGTTCTGGGGCCAGGGCGCCCTGGTCACCGTCTCCTCAG	NNGACCATCAGCGGGGTCGAGGCCGGGGATGAGGCTGACTATTACTGTCAGGTGTGGGACAGTAGTAGTGATCATCCTGTGTTCGGAAGTGGCACCAAGTTGACCATCCTCG
16C222	16C222_wk2.1-C01	00134	1	week2	undet	IGHV3	Lambda	IGHV3-AEW-S*02	IGHJ4*01	IGHG	0.98	CTRDRMGTVIVDFW	42	IGLV3-AED-X*06	IGLJ3*01	0.938	CQVWDSSSDHRVF	39	GAGGTGCAGCTGGTGGAGTCTGGGGGAGGCTTGGTCCAGCCTGGAGGGTCCCTGAGACTCTCCTGTGCAGCCTCTGGATTCACCTTCAGTAGTTACGACATGAGCTGGGTCCGCCAGGCTCCGGGAAAGGGGCTGGAGTGGGTCTCATATATTAGTTACACTGGTAAAACCATGTACTACGGTGACTCCGTGAAGGGCCGATTCACCGTCTCCAGAGACAACGCCAAGAACTCGCTGTCTCTGCAAGTGACCAGCCTGAGAGCCGAGGACACGGCCGTGTATTACTGTACTAGAGATAGGATGGGTACAGTTATAGTTGACTTCTGGGGCCAGGGAGTCCTGGTCACCGTCTCCTCAG	TCCTATGAGCTGACTCAGCCACGCTCAGTGTCCGTGTCCCCAGGACAGACGGCCAGGATCACCTGTGGGGGAGACAACATTGGAAGTAAAAGTGTGCAGTGGTACCAGCAGAAGCCACCGCAGGCCCCTGTTTTGGTCATCTATACTGATAGCGAACGGCCCTCAGGGATCCCTGAGCGATTCTCTGGCTCCAACTCAGGGAACACCGCCATCCTGACCATCAGCGGGGTCGAGGCCGGGGATGAGGCTGACTATTACTGTCAGGTGTGGGACAGTAGTAGTGATCATCGGGTATTCGGCGGAGGGACCCGGCTGACCGTCCTAG
16C222	16C222_wk2.1-E01	00166	1	week2	S2	IGHV3	Kappa	IGHV3-AET*01	IGHJ4*01	IGHG	0.94	CARGVIKGYW	30	IGKV1-ABM*01	IGKJ2*01	0.99	CQHYYSTPHSF	33	GAGGTGCAGCTGGTGGAGTCTGGGGGAGGCTTGGTCCAGCCTGGCGGGTCCCTGAGACTCTCCTGTGCAGCCTCTGGATTCACCTTCAGTGACTATGCCATGAGCTGGGTCCGCCAGGCTTCTGGGAAAGGACTGGAGTGGGTTGGCTATATTAGAAGCAAATCTAACAATTACGCGACAGAATACGCCGCATCGGTGAAAGGCAGGTTCACCATCTCCAGAGATGATTCAAAGAACACGCTATATCTGCAAATGAGCAGCCTGAAAACCGAGGACACGGCCGTGTATTACTGTGCTAGAGGGGTGATTAAAGGCTACTGGGGCCAGGGAGTCCTGGTCACCGTCTCCTCAG	GACATCCAGATGACGCAGTCTCCATCCTCCCTGTCTGCATCTGTAGGAGACAGAGTCACCATCACTTGCCGGGCGAGTCAGGGCATTACTAATGATTTAGCCTGGTATCAGCAGAAACCAGGGGAAACTCCTAAGCTCCTGATCTATGAGGCATCCAGTTTGCAAAGTGGGATTCCCTCTCGGTTCAGCGGCAGTGGATCTGGGACGGATTTCACTCTCACCATCAGCAGCCTGCAGTCTGAAGATTTTGCAACTTATTATTGTCAACATTATTACAGTACCCCTCACAGTTTTGGCCAGGGGACCAAAGTGGAGATCAAAC
16C222	16C222_wk2.1-G01	00004	2	week2	S2	IGHV1	Kappa	IGHV1-AHF-X*02	IGHJ4*01	IGHA	0.905	CARESGTGGYTAYFDSW	51	IGKV3-AED-S*01	IGKJ2*01	0.958	CYQHSGDYHSF	33	CAGGTCCAGCTGGTGCAATCCGGGGCTGAGGTGAAGAAGCCAGGGGCCTCAGTGAAGCTCTCCTGCAAGGCTTCCGGTTATAGTTTTACCAGTTACGGTATAAACTGGGTGAGACAGGCCCCTGGACAGGGACTTGAGTGGATGGGATGGCTTAACCCTATCAGTGGACAGACAGGCTACGCACAGGCCTTCCAGGGCAGACTCACTATGACCAGGGACACGTCTACGAATTCAGTCTACATGGTACTGAGCAGCCTGCGATCTGAGGACACGGCCGTGTATTATTGTGCAAGAGAAAGTGGTACTGGGGGTTACACCGCCTACTTTGACTCCTGGGGCCAGGGAGTCCTAGTCACCGTCTCCTCAG	CAAGTTATGCTGACACAGTCTCCAGCCACCCTGTCTTTGTCTCCAGGGGAAAGAGCCACTCTCTCCTGCAGGGCCAGTCAGAGTGTTAGCAACTTCTTAGCCTGGTACCACCAGAAACCTGGGCAGGCTCCCAGGCTCCTCATCCACAGTGCGTCCAGCAGGGCCACTGGCATCCCAGACAGGGTCAGTGGCAGCGGGTCTGGGACAGAGTTCACCCTCACCATCAGCAGCCTGGAGCCTGAAGATGTTGGAATTTATCACTGCTATCAACATAGCGGCGACTACCACAGTTTTGGCCAGGGGACCAAAGTGGAGATCAAAC
16C222	16C222_wk2.1-B02	00026	1	week2	undet	IGHV3	Kappa	IGHV3-ADR*02,IGHV3-ABJ*01	IGHJ6*01	IGHM	0.936	CASPYYGSGYTYGLDSW	51	IGKV6-ABA*03	IGKJ4*01	0.989	CQQGNKHPLTF	33	GAGGTGCAGCTGGTGGAGTCTGGGGGCGGCTTGGCAAAGCCTGGGGGGTCCCTGAGACTCTCCTGCGCAGCCTCTGGATTCAGCTTCAGTTACTACTACATGAGCTGGGTCCGCCAGGCTCCAGGGAAGGGACTGGAGTGGATCTCAGGTATTAACAGTGGTGGGGGTAGTACATACTATGCAGACTCCGTGAAGGGCAGATTCACCATCTCCAGAGAGAACGCCAAGAACACACTGTATCTTCAAATGGACAGCCTGAGAGCTGAGGACACGGCTGTCTATTACTGTGCGAGCCCTTACTATGGTAGTGGTTATACATACGGTTTGGATTCCTGGGGCCAAGGGGTCGTCGTCACCGTCTCCTCAG	GATATTGTGATGACTCAGTCTCCAGCCTTCGTCTCTGTGACTCCAGGGGAGAAAGTCACCATCACCTGCCAGGTCAGTGAGGACATTAGCAACTACTTACACTGGTACCAGCAGAAACCACATCAAGCCCCAAAGCTCTTCATCCAGTATGCTTCCCAGTCCATCTCAGGGGTCCCCTCGAGGTTCACTGGCAGCGGATCTGGGACAGATTTCACTTTTACCATCAGTAGCCTGGAAGTTGAAGATGCTGCAACATATTACTGTCAGCAGGGCAATAAGCACCCGCTCACTTTCGGCGGAGGGACCAAGGTGGAGATCAAAC
16C222	16C222_wk2.1-C02	00215	1	week2	RBD	IGHV3	Kappa	IGHV3-AET*01	IGHJ6*01	IGHG	0.93	CAANWGDYYGGLDSW	45	IGKV7-ACH*01	IGKJ2*01	0.99	CLQSKNSPYSF	33	GAGGTGCAGCTGGTGGAGTCTGGGGGAGGCTTGGTCCAGCCTGGCGGGTCCCTGAGACTCTCCTGTGCAGCCTCTGGATTCACCTTCAGTGACTATGCCATGAGCTGGGTCCGCCAGGCTTCTGGGAAAGGACTGGAGTGGGTTGGCTATATTAGAAGCAAATCTAACAATTACGCGACAGAATACGCCGCATCGGTGAAAGGCAGGTTCACCATCTCCAGAGATGATTCAAAGAACACGCTATATCTGCAAATGAGCAGCCTGAAAACCGAGGACACGGCCGTGTATTACTGTGCTGCCAACTGGGGTGATTATTATGGCGGTTTGGATTCCTGGGGCCAAGGGGTCGTCGTCACCGTCTCCTCAG	GACATTGTGCTGACCCAGTCTCCAGCCTCTTTGGCCGTGTCTCCAGGGCAGAGGGCCACCATCACCTGCAGAGCCAGTGAGAGTGTCAGTTTCTTTGGAATAAACCTCATTCACTGGTATCAGCAGAAACCAGGACAACCTCCTAAACTCCTGATTTACCAAGCATCCAATAAAGACACTGGGGTCCCAGCCAGGTTCAGCGGCAGTGGGTCTGGGACCGATTTCACCCTCACAATTAATCCTGTGGAAGCTGACGATGCTGCAGATTATTACTGTCTGCAGAGTAAGAATTCTCCGTACAGTTTTGGCCAGGGGACCAAAGTGGAGATCAAAC
16C222	16C222_wk2.1-D02	00115	1	week2	S2	IGHV3	Lambda	IGHV3-ADR*02,IGHV3-ABJ*01	IGHJ5-1*01	IGHG	0.953	CARDLVNTVTIGRFDVW	51	IGLV2-ACE*01	IGLJ2*01	0.99	CSYAGSYTFLF	33	GAGGTGCAGCTGGTGGAGTCTGGGGGCGGCTTGGCAAAGCCTGGGGGGTCCCTGAGACTCTCCTGCGCAGCCTCTGGATTCAGCTTCAGTTACTACTACATGAGCTGGGTCCGCCAGGCTCCAGGGAAGGGGCTGGAGTGGATCTCAGGTATTAACAGTGGTGGGGGTAGCACATACTATGCAGACTCCGTGAAGGGCAGATTCACCATCTCCAGAGAGAACGCCAAGAACACACTGTATCTTCAAATGGACAGCCTGAGAGCTGAGGACACGGCTGTCTATTACTGTGCGAGAGATTTGGTGAATACAGTAACTATAGGCCGGTTCGATGTCTGGGGCGCGGGAGTCCTGGTCACCGTCTCCTCAG	CAGGCTGCCCTGACTCAGCCTCGCTCAGTGTCTGGGTCTCCTGGACAGTCGGTCACCATCTCCTGCACTGGAACCAGCAGTGACATCGGTGGTTATAACTCTGTCTCCTGGTACCAACAGCATCCAGGCACAGCCCCCAAACTCATGATTTATGCGGTCAGTAAGCGGCCCTCAGGGGTCTCTGATCGCTTCTCTGGCTCCAAGTCTGGCAGCACAGCCTCCCTGACCATCTCTGGGCTCCAGGCTGAGGACGAGGCTGATTATTACTGCTGCTCATATGCAGGCAGCTACACTTTCTTATTCGGAGGAGGGACCCGGCTGACCGTCCTAG
16C222	16C222_wk2.1-D03	00086	1	week2	RBD	IGHV3	Kappa	IGHV3-ADX*01	IGHJ4*01	IGHG	0.99	CTRDSLYCSGIYCYAVYFDYW	63	IGKV2-ABW*03	IGKJ4*01	0.987	CMQTLQTPLTF	33	GAGGTGCAGCTGGTGGAGTCTGGGGGAGGCTTGGTCCAGCCTGGGGGGTCCCTGAGACTCTCCTGTGCAGCCTCTGGATTCACCTTTGGTGATTATGGCATGCACTGGGTCCGCCAGGCTCCGGGAAAGGGACTGGAGTGGGTCTCATCCATTAGTAACACTGGTAAAACCGTATACTACGCTGACTCCGTGAAGGGCCGATTCACCATCTCCAGAGACAACGCCAAGAACTCGCTGTCTCTGCAAATGAGCAGCCTGAGAGCCGAGGACACGGCCGTGTATTACTGTACTAGAGATTCCCTTTATTGTAGTGGTATTTACTGCTATGCCGTGTACTTTGACTACTGGGGCCAGGGAGTCCTGGTCACCGTCTCCTCAG	GATATCGTGATGACCCAGACTCCACTCTCCCTGCCCGTCACCCCTGGAGAGCCGGCCTCCATCTCCTGCAGGTCTAGTCAGAGCCTTCTGAGTAGTAATGGATACAACTATTTGAATTGGTACCTGCAGAAGCCAGGCCAGTCTCCACAGCTCCTGATCTATTATGGTTCTAATCGGGCCTCCGGGGTCCCCGACAGGTTCAGTGGCAGTGGGTCAGGCACAGATTTTACACTGAAAATCAGCAGGGTGGAGGCTGAGGACGTAGGGGTTTATTACTGCATGCAAACTCTACAAACTCCTCTCACTTTCGGCGGAGGGACCAAGGTGGAGATCAAAC
16C222	16C222_wk2.1-F03	00043	1	week2	RBD	IGHV3	Kappa	IGHV3-AFE*01	IGHJ4*01	IGHG	0.963	CAKVMTTVATTFGYW	45	IGKV1-ADF-S*01	IGKJ4*01	0.958	CQQHNSYPLTF	33	GAGGTGCAGCTGGTGGAGACTGGAGGAGGCTTGGTCCAGCCTGGGGGGTCCCTGAAACTCTCCTGTGCAGCCTCTGGATTCACCTTCAGTAGCTATGGCATGAGCTGGGTCCGCCAGGCTCCAGGGAAGGGGCTAGAGTGGGTCTCAGCTATTAATAGTGGTGGGGGTAGCACATACTACGCAGACTCCGTGAAGGGCCGATTCACCATCTCCAGAGACAACTCAAAGAACACGCTCTCCCTGCAAATGAACAGCCTGAGAGCTGAGGACACGGCCGTGTATTACTGTGCGAAAGTGATGACTACGGTAGCAACTACGTTTGGCTACTGGGGCCAGGGAGTCCTGGTCACCGTCTCCTCAG	GACATCCAGATGACCCAGTCTCCATCTTCCTTGTCTGCATCTGTAGGAGACACAGTCACCATCACTTGCCGAGCCAGTCAGGGTATTAGCAAATGGTTAGCATGGTATCAGCAGAAACCAGGGAAAGCCCCTAAGCTCCTGATCTATGCTGCATCCACTTTGCAAAGTGGGGTCCCATCAAGGTTCAGTGGCAGTGGATCTGGGACGGAATTCACTCTCACCATCAGCAGCCTGCAGCCTGAAGATTTTGCAACTTATTACTGTCAACAGCATAATAGTTACCCGCTCACTTTCGGCGGAGGGACCAAGGTGGAGATCAAAC
16C222	16C222_wk2.1-H03	00199	1	week2	RBD	IGHV4	Lambda	IGHV4-AGR*01	IGHJ4*01	IGHG	0.946	CARKEGYYFDYW	36	IGLV1-ACW*04	IGLJ1*01	0.926	CEAPDDNLSSYIF	39	CAGGTGCAGCTGCAGGAGTCGGGCCCAGGAGTGGTGAAGCCTTCGGAGACCCTGTCCCTCACCTGCGCTGTCTCTGGTGGCACCATCAGCAGTGGTTACTACTACTGGAGCTGGATCCGCCAGCCCCCAGGGAAGGGGCTGGAGTGGATTGGGGGTATCTATAGTAATAGTGAGAGTACCAACTACAACCCCTCCCTCAAGAGTCGAGTCACCATTTCAAAAGACACGTCCAAGAACCAGTTCTCCCTAAAGCTGAGCTCTGTGACCGCCACGGACACGGCCGTGTATTACTGTGCGAGAAAGGAAGGGTACTACTTTGACTACTGGGGCCAGGGAGTCCTGGTCACCGTCTCCTCAG	CAGTCTGTGCTGACTCAGCCACCCTCAGCGTCTGGGACCCCTGGGCAGAGTGTCACCATCTCTTGTTCTGGAAGCAGCTCCAACATCGGAAGTAATTACGTAAACTGGTACCAGCAGCTCTCAGGAAAGGCCCCCAAACTCCTCATCTATAATAATAATCAGCGGCCCTCAGGGGTCCCTGACCGATTCTCTGGCTCCAAGTCTGGCACCTCAGCCTCCCTGGCCATCAGTGAGCTCCGGCCTGAGGATGAGGCTGATTATTACTGCGAAGCCCCGGATGACAACCTGAGCAGTTACATCTTCGGTGCTGGGACCCGGCTCACCGTCCTAG
16C222	16C222_wk2.1-A04	00265	1	week2	RBD	IGHV4	Kappa	IGHV4-AFL-U*01	IGHJ5-2*01,IGHJ5-1*01	IGHM	0.9	CARDPVGAAPRMDYW	45	IGKV2-ABB*01	IGKJ1*01	0.974	CMQDVQLPRTF	33	CAGGTGCACCTTCAGGAGTCGGGCCCAGGACTGGTGAAGCCTTCGGAAACCCTGTCCCTCACCTGCGGTGTCTCTGGTGGCTCCATCACCGATAGTTTTTTCTGGAACTGGATCCGCCAATCCCCAGGGAAGGGACTGGAGTGGATTGGGAATATCTTTGGCAATACTGCGACCACCAACTACAACCCCTCCCTCAAGAGTCGAGTCACCATTTCAAAAGACACGTCCAAAAACCAGTTCTTCCTGATGTTGACCTCTGTGACCGCCGCGGACACGGCCATATATTACTGTGCGAGAGATCCTGTCGGAGCAGCACCTAGGATGGACTACTGGGGCCGGGGAGTCCTGGTCACCGTCTCCTCAG	GATATTGTGATGACTCAGACTCCACTCTCCCTGCCCGTCACCCCTGGAGAGCCGGCCTCCATCTCCTGCAGGTCTAGTCAGAGCCTCCTGCATAGTAATGGATTCACCTATTTGTTTTGGTACCTGCAGAAGCCAGGCCAGTCTCCACAACTCCTGATCTATTTGGGTTCCAGCCGGGCCTCTGGAGTCCCAGACAGGTTCAGTGGCAGTGGGTCAGGCACTGATTTCACACTGAAAATCAGCCGGGTGGAGGCTGAGGATGTCGGGATTTATTACTGCATGCAAGATGTACAGCTTCCTCGGACGTTCGGCCAAGGGACCAAGGTGGAAATCAAAC
16C222	16C222_wk2.1-C04	00106	1	week2	S2	IGHV3	Kappa	IGHV3-ADL-S*01	IGHJ1*01	IGHG	1	CAKDPRYSNYGYW	39	IGKV2-AAK*01	IGKJ4*01	0.993	CMQGTHFPLTF	33	GAGGTGCAGCTGGTGGAGTCTGGGGGCGGCTTGGCAAAGCCTGGGGGGTCCCTGAGACTCTCCTGTGCAGCCTCTGGATTCACCTTCAGTAGCTACTGGATGAACTGGGTCCGCCAGGCTCCAGGAAAGGGGCTGGAGTGGGTCTCAGCTATTAATAGTGGTGGGGGTAGCACATACTACGCAGACTCCGTGAAGGGCCGATTCACCATCTCCAGAGACAACTCAAAGAACACGCTCTCCCTGCAAATGAACAGCCTGAGAGCGGAGGACACGGCCGTGTATTACTGTGCGAAAGATCCCCGATACAGTAACTACGGTTACTGGGGCCAGGGAGTCCTGGTCACCGTCTCCTCAG	GATGTTGTGATGACTCAGTCTCCACTCTCCCTGCCCATCACCCCTGGACAGCCAGCCTCCATGACCTGCCGATCTAGTCAGAGCCTCCTGCATAGTAATGGAAACACTTACTTGAGTTGGTTTCTGCAGAAGCCAGGCCAACCTCCAAGGCGCCTAATTTATAAGGTTTCTAACCGGGACTCTGGGGTCCCAGACAGATTCAGCGGCAGTGGGGCAGGGACAGATTTTACACTGAAAATCAGCAGAGTGGAGGCTGAGGATGTCGGGGTTTATTACTGCATGCAAGGTACACACTTTCCTCTCACTTTCGGCGGAGGGACCAAGGTGGAGATCAAAC
16C222	16C222_wk2.1-E04	00079	1	week2	S2	IGHV2	Lambda	IGHV2-AEY-S*01	IGHJ1*01	IGHG	0.977	CARGAYCSSTYCSEYFEFW	57	IGLV3-AED-X*06	IGLJ1*01	0.99	CQVWDSSSDHNYIF	42	CAGGTGACCTTGAAGGAGTCTGGTCCTGCGCTGGTGAAACCCACACAGACCCTCACGCTGACCTGCACCTTCTCTGGGTTCTCAATCAGCACTACTGGAACGGGTGTGAGCTGGATCCGTCAGCCCCCAGGGAAGGCCCTGGAATGGCTTGCAAGCATTTATTGGGATGATGATAAATACTACAGCACATCTCTGAAGAGCAGGCTCACCATCTCCAAGGACACCTCCAAAAACCAGGTGGTTCTAACAATGACCAACATGGACCCTGTGGACACAGCCACATATTACTGTGCACGGGGAGCGTATTGTAGTAGTACTTACTGCTCCGAGTACTTCGAGTTCTGGGGCCAGGGCGCCCTGGTCACCGTCTCCTCAG	TCCTATGAGCTGACTCAGCCACCCTCGGTGTCAGTGTCCCCAGGACAGACGGCCAGGATCACCTGTGGGGGAGACAACCTTGGAAGTAAATATGTGCACTGGTACCAGCAGAAGCCAGCGCAGGCCCCTGTGCTGGTCATCTATTATGATAGTGACCGGCCCTCAGGGATCCCTGAGCGATTCTCTGGCTCCAAATCAGGGAACACCGCCACCCTGACCATCAGCGGGGTCGAGGCCGGGGATGAGGCTGACTATTACTGTCAGGTGTGGGACAGTAGTAGTGATCATAATTACATCTTCGGTGCTGGGACCCGGCTCACCGTCCTAG
16C222	16C222_wk2.1-F04	00200	1	week2	S2	IGHV4	Kappa	IGHV4-AFQ-U*01	IGHJ4*01	IGHG	0.9	CARQVRVIVGNIGYW	45	IGKV1-ACY*01	IGKJ1*01	0.906	CHQDYGFPWTF	33	CAGGTGCAGCTGCAGGAGTCGGGCCCAGGACTGGTGAAGCCTTCAGAGACCCTGTCCCTCACCTGCGCTGTCTCTGGTGGGTCTATCGCCAGAAGTAACTGGTGGACCTGGATCCGCCAGTCCCCAGGGAAGGGGCTGGAGTGGGTTGGCACCATCGCTGCTGGTAGTGGCAACACCTACTACAGCCCCTCCCTCAGGAGTCGAGTCACCATTTCAAAAGACACTTCGAAGAACCAGATTTTCCTGACAATGAGGTTTGTGACCGCCGAGGACACGGCCGTCTATTACTGTGCGAGACAGGTGCGGGTCATCGTCGGTAACATCGGCTACTGGGGCCAGGGAGCCCTGGTCACCGTCTCCTCAG	GACATCCAAATGACCCAGTCTCCATCCTCCCTGTCTGCATCTATAGGTGACACAGTCACCGTCACTTGCCGGACGAGTCGAGCCATTAATAATGAGTTAAGTTGGTTTCAGCAAAAACCAGGGAAAGCCCCTACACTCCTGATCTATGGTGCCTCCAGTTTGCAGACGGGGGTCTCATCTCGGTTCAGTGGCACTGTGTCTGGGACAGATTTCTCTCTCACCATCAACAGCCTGCAGCCTGAAGATGTTGCAACTTATTACTGTCATCAGGATTATGGTTTCCCGTGGACGTTCGGCCACGGGACCAAGGTGGAAATCAAAC
16C222	16C222_wk2.1-G04	00009	2	week2	S2	IGHV3	Kappa	IGHV3-ABJ*01	IGHJ4*01	IGHG	0.926	CARDEGLVGTTIFDYW	48	IGKV6-ABA*02	IGKJ4*01	0.979	CQQGNKHPLTF	33	GAGGTACAACTGGTGGAGTCTGGGGGCGGCCTGGCAAAGCCTGGGGGGTCCCTGAGACTCTCCTGTGAAGCCTCTGGATTCACCTTCAGTAATCACTGGATGTACTGGGTCCGCCAGGCACCAGGGAAGGGGCTGGATTTGATCTCAATTATCAATGGTGCTGGTAGTAGTATATGGTATGCTGACTCCGTGAAGGGCAGATTCACCATCTCCAGAGAGAACGCCAAGAACACACTGAATCTTCAAATGGACAGCCTGAGAACTGAGGACACGGCTGTCTATTATTGTGCGAGAGATGAGGGATTAGTGGGAACTACAATCTTTGACTACTGGGGCCAGGGAGTCCTGGTCACCGTCTCCTCAG	GATATTGTGATGACCCAGTCTCCAGCCTTCGTCTCTGTGACTCCAGGGGAGAAAGTCACCATCACCTGCCAGGCCAGTGAGGGCATTAGTAACTTCTTACACTGGTACCAGCAGAAACCAGATCAAGCCCCAAAGCTCTTCATCCAGTTTGCTTCCCAGTCCATCTCAGGGGTCCCCTCGAGGTTCACTGGCAGCGGATCTGGGACAGATTTCACTTTTACCATCAGTAGCCTGGAAGTTGAAGATGCTGCGACATATTACTGTCAGCAGGGCAATAAGCACCCGCTCACTTTCGGCGGAGGGACCAAGGTGGAGATCAAAC
16C222	16C222_wk2.1-H04	00004	2	week2	S2	IGHV1	Kappa	IGHV1-AHF-X*02	IGHJ4*01	IGHM	0.932	CARESGTGGYTAYFDSW	51	IGKV3-AED-S*01	IGKJ2*01	0.951	CFQHSTNSHSF	33	CAGGTCCAGCTGGTGCAATCCGGGGCTGAGGTGAAGAAGCCTGGGGCCTCAGTGAAGCTCTCCTGCACGGCTTCCGGTTATACTTTTACGAGTTACGGTATAAACTGGGTGAGACAGGCCCCTGGACAGGGACTTGAGTGGATGGGATGGCTTAACCCTATCAGTGGACAGACAGGCTACGCACAGTACTTCCAGGGCAGACTCACCATGACCAGGGACACGTCCACGAATTCAGCCTACATGGAGCTGAGCAGCCTGAGATCTGAGGACACGGCCGTGTATTACTGTGCAAGAGAAAGTGGTACTGGGGGTTACACCGCCTACTTTGACTCCTGGGGCCAGGGAGTCCTAGTCACCGTCTCCTCAG	CAAGTTATGTTGACACAGTCTCCAGCCACCCTGTCTTTGTCTCCAGGGGAAAGAGCCACTCTCTCCTGCAGGGCCAGTCAGAGTGTTAGCAACTACTTGGCCTGGTATCACCAGAAACCTGGGCAGGCTCCCAGGCTCCTCATCCACAGTGCGTCCAGCAGGGCCACTGGCGTCCCAGACAGGGTCAGTGGCAGCGGGTCTGGGACAGAGTTCACCCTCACCATCAGCAGCCTGGAGCCTGAAGATGTTGGAGTTTATCACTGCTTTCAGCATAGCACCAACTCCCACAGTTTTGGCCAGGGGACCAAGGTGGAGATCAAAC
16C222	16C222_wk2.1-A05	00047	1	week2	RBD	IGHV3	Lambda	IGHV3-AAB*01	IGHJ1*01	IGHG	0.983	CTREGGIAAAGPGDYFDYW	57	IGLV3-AED-X*06	IGLJ1*01	0.971	CQVWDSSSDHYIF	39	GACGTGCAGCTGGTGGAGTCTGGGGGAGGCTTGGTAAAGCCTGGGGGGTCCCTGAGACTCTCTTGTGTAGCCTCTGGGTTCACCTTCAGTAGCTATGTTATGCACTGGGTCCGCCAGGCTCCAGGAAAGGGTCTGGAGTGGGTCTCAGTTATTAGTGAAAGTGGTGGTACCATATACTACGCAGACTCTGTGAAGGGCCGATTCACCATCTCCAGAGACAACGCCAAGAACTCACTGTTTCTGCAAATGAACAGCCTGAGAGCCGAGGACACGGCCGTGTATTACTGTACTAGAGAGGGGGGAATAGCGGCAGCTGGACCGGGGGACTACTTTGACTACTGGGGCCAGGGAGTCCTGGTCACCGTCTCCTCAG	GCGCAGGCCCCCGTGCTGGTCATCTATTATGATAGCGACCGGCCCTCAGGGATCCCTGAGCGATTCTCTGGCTCCAACTCAGGGAACACCGCCACCCTGACCATCAGCGGGGTCGAGGCCGGGGATGAGGCTGACTATTACTGTCAGGTGTGGGACAGTAGTAGTGATCATTACATCTTCGGTGCTGGGACCCGGCTCACCGTCCTAG
16C222	16C222_wk2.1-B05	00237	1	week2	RBD	IGHV4	Lambda	IGHV4-AFL-U*01	IGHJ2P*01	IGHG	0.9	CTKEGGGSGFPGYWYFDLW	57	IGLV1-ACV*02	IGLJ2*01	0.939	CQSYDSSLSGHILF	42	CAGGTGCACCTGCAGGAGTCGGGCCCAGGACTGGTGAAGCCTTCGGAGACCCTGTCCCTCACCTGCGCTGTCTCTGGTGGCTCCATCAGCGAAAGTTACTACTGGAATTGGATCCGCCAATTCCCAGGGAAGGGACTGGAATGGATTGGGAGTATCTATGGTACTACTATGAGCACCTACTACAACCCCTCCCTCAAGAGTCGAGTCACCGTTTCAAAAGACGCGTCCAACAACCAGTTCTTCCTGAAACTGAACTCTGTGACCGCCGCGGACACGGCCATTTATTACTGTACGAAAGAGGGCGGTGGCAGTGGTTTCCCCGGCTACTGGTACTTCGATCTCTGGGGCCCTGGCACCCCAATCACCGTCTCCTCAG	CAGTCTGTGCTGACACAGCCGCCCTCAGTGTCTGGGGCCCCAGGGCAGAGGGTCACCGTCTCCTGCACTTGGATCAACTCCAACATTGGAAGTTATTATATATATTGGTACCAACAGGTCCCAGGAATGGCCCCCAAACTCCTCATCTATGACAATGAACACCGACCCGCAGGGGTTTCTGACCGATTCTCTGGCTCCAAGTCTGGAACCTCAGCCTCCCTGACCATCACTGGGCTCCAGACTGAGGATGAGGCTGATTATTACTGCCAGTCCTATGACAGCAGCCTGAGTGGTCATATATTATTCGGAGGAGGGACCCGGCTGACCGTCCTAA
16C222	16C222_wk2.1-C05	00225	1	week2	S2	IGHV3	Kappa	IGHV3-AFE*01	IGHJ5-1*01	IGHG	0.868	CARDVQGIRFDVW	39	IGKV2-AEF*01	IGKJ4*01	0.934	CVQTIAFPLTF	33	GAGGTGCAACTGCTGGGGACTGGAGGAGGCTTGGTCCAGCCTGGGGGGTCCCTGATAGTCTCCTGTGCAGCCTCTGGGTTCAGTGTCAGTAGTTATGGCATGAGTTGGGTCCGCCAGCCTCCAGGGAGGGGACTAGAGTGGGTCTCAAGTCTTAATGGTGGTGGGGATGACACCTACTACGCAGACTCCGTGAGGGGCCGATTCACCGTCTCCAGAGACAATTCAAGGAACACGCTCTCCCTGCAAATGAGCAGCCTGGGAGTTGACGACACGGCCGTATATTACTGTGCGAGGGACGTCCAAGGGATCCGGTTCGATGTCTGGGGCACGGGAGTCCTGGTCACCGTCTCCTCAG	GAAATTGTGATGACCCAGACTCCACTCTCCCTGCCCATCACCCCTGGAGAGCCGGCCTCCATCTCCTGCAGGTCTAGTCAGAGCCTCCTGTATAGAAATGGAAACACCTATCTCCAGTGGTACCTGCAGAAGCCAGGCCAGTCTCCGCAGCTCCTGATTTATGGGGGTTTCAACAGAGCCTCTGGAGTCCCGGACAGGTTCAGTGGCAGTGGGTCAGACACTGATTTCACACTGAAAATCAGCAAGGTGGAGGCGGATGATGTTGGAGTTTATTACTGCGTGCAAACTATAGCATTTCCGCTCACTTTCGGCGGAGGGACCAAGGTGGAGATCAAAC
16C222	16C222_wk2.1-D05	00082	1	week2	S2	IGHV4	Lambda	IGHV4-ADD*01	IGHJ5-2*01,IGHJ5-1*01	IGHG	0.895	CARRSFIGEDFW	36	IGLV1-ACN*02	IGLJ2*01	0.902	CQAYDRSLSAQLF	39	CAGGTACACCTGCAGGAGTCGGGCCCAGGACTGGTGAAGCCTTCGGAGACCCTGTCCCTCACCTGCGCTGTCTCCGGTGGCTCCTTCAGCGATCACTACTGGGCCTGGATCCGCCAGTCTCCAGACAAGGGACTGGAGTGGATTGGATATATCAGTGGTCGTCGTGGGAGCACCGACTACAACCCCTCCCTCAAGAGCCGAGTCACCATTTCAATGGACACGTCCAAGAACCAATTCTCCCTGAAGTTGACTTTTCTGACCGCCGCGGACACGGCCGTATATTTTTGTGCTCGAAGGTCTTTTATCGGAGAGGACTTCTGGGGCCGGGGAATCCTGGTCACCGTCTCCTCAG	CAGTCTGTGCTGACGCAGCCGCCCTCAGTGTCTGGGGCGCCCGGACAGCGGGTCACCATCTCCTGTATTGGGAGCAGCTCCAATATTGGAGGGTATTCCGTGCAGTGGTATCAACAAGTCCCGGGAACGGCCCCCAAAATTATCGTCTATCAAGAGAATAAGCGACCCTCAGGGGTTTCTGATCGCTTCTCTGGCTCCCAGTCTGGTTCCTCAGCCTCCCTGACCATCACTGGACTCCAGTCTGAAGATGAGGCTGATTATTATTGCCAGGCGTATGACAGGAGTTTGAGTGCTCAATTATTCGGAGGAGGGACCCGGCTGACCGTCCTAG
16C222	16C222_wk2.1-F05	00171	1	week2	S2	IGHV3	Lambda	IGHV3-ADR*02	IGHJ4*01	IGHG	0.819	CVRGGTVFGQVIIFDLW	51	IGLV1-ADA*01	IGLJ1*01	0.909	CAAWDDSLSSVLF	39	NTGCAATTGGTGGAGTCTGGGGGCGGCGTGGCGGAGCCCGGGGGGTCCCTGAGACTCTCCTGCGTTGCGTCTGAGTTCATCTTCAACTTCTATTACATGAGCTGGGTCCGCCAGGCTCCAGGGAAGGGCCTGGAATGGATCTCAGGCATTAACAGTGGTGGCGGTTACAAGTACTATTCAGACTCCGTGAAGGACAGATTCACCGTCTCCAGGGACAACGCCAAGTACACTCTGTCTCTTCACATGGACGGCCTGAGAACTGAAGACACGGCTGTCTATTTTTGTGTGAGAGGGGGTACAGTTTTTGGACAGGTCATTATATTTGACTTGTGGGGCCAGGGAGTCCTGGTCACCGTCTCCTCAG	NNGTCTGTACTGACTCAGCCACCCTCAGCGTCTGGGACTCCCGGACAGAGTGTCAGCATCTCTTGCTCTGGAACCGCCTCCAACGTTGGAAGTGATCATGTCTACTGGTTCCAACAACTCCCAGGGACGGCCCCCAAGCTCCTCATCTATCACACTAATCAGCGACCCTCAGGGGTCCCTGACCGATTCTCTGGCTCTAAGTCTGGCACCTCAGCCTCCCTGGCCATCACTGGTCTCCGATCTGCGGACGAGGCTGATTATTACTGTGCAGCATGGGATGACAGTCTGAGCAGTGTTCTCTTCGGAGGAGGGACCCGGCTGACCGTCCTTA
16C222	16C222_wk2.1-G05	00205	1	week2	RBD	IGHV3	Kappa	IGHV3-ABJ*01	IGHJ5-1*01	IGHG	0.957	CARDLSGSNNGLGYW	45	IGKV1-AAD-S*01	IGKJ3*01	0.951	CQEYYSSPFTF	33	NGTAACTACTGGATGTACTGGGTCCGCCAGGCACCAGGGAAGGGGCTGGAGTGGATCTCAGGTATTAATAGTGCTGGAAGTAGCACATACTATGTAGACTCCGTGAAGGGCAGATTCACCATCTCCAGAGAGAACGCCAAGAACACAGTGTCTCTTCAAATGGACAGCCTGAGAACTGAGGACACGGCTGTCTATTACTGTGCGAGAGATCTGTCTGGTAGCAACAACGGGCTCGGCTACTGGGGCCAGGGAGTCCTGGTCACCGTCTCCGCAG	GACATCCAGATGACCCAGTCTCCATCCTCCCTGTCTGCATCTGTAGGAGACACAGTCACCATCACTTGCCGGGCGAGTCAGAGTATTAGCGGCTGGTTAGCCTGGTATCAGCAGAAACCAGGGAAAGCCCCTAAACTCCTGATCAATGAGGCGTCCAGTTTACAAGGTGGGGTCCCATCAAGGTTCAGCGGCAGTGGATCTGGGACAGATTTCACTCTCACCATCAGCAGCCTGCAGTCTGAAGATTTTGCAACTTATTACTGTCAAGAGTATTACAGTAGTCCATTCACTTTCGGCCCCGGGACCAAACTGGATATCAAAC
16C222	16C222_wk2.1-C06	00214	1	week2	S2	IGHV3	Kappa	IGHV3-ACZ*04	IGHJ4*01	IGHG	0.984	CTIKPYW	21	IGKV1-ACY*01	IGKJ3*01	0.972	CQQDYSYPFTF	33	GCAGCATACGCCGAATCTGTGAAAGGCAGATTCACTATCTCAAGAGATGATTCAAAGAACACACTGTACCTGCAAATGAACAGCCTGAAAACCGAGGACACGGCCGTGTATTACTGTACTATAAAGCCATACTGGGGCCAGGGAGTCCTGGTCACCGTCTCCTCAG	GACATCCAGATGACCCAGTCTCCATCCTCCCTGTCTGCATCTGTAGGAGACAGAGTCACCGTCACTTGCCGGGCGAGTCAAGGCATTAACAAGGAGTTAAGCTGGTATCAGCAGAAACCAGGGAAAGCCCCTACACTCCTGATCTATGCTGCCTCCAGTTTGCAGACGGGGGTCTCATCTCGGTTCAGTGGCAGTGGATCTGGGACAGATTTCACTCTCACCATCAGCAGCCTGCAGCCTGAAGATGTTGCAACTTATTACTGTCAACAGGATTATAGTTACCCATTCACTTTCGGCCCCGGGACCAAACTGGATATCAAAC
16C222	16C222_wk2.1-D06	00068	1	week2	S2	IGHV3	Kappa	IGHV3-AFE*01	IGHJ4*01	IGHG	0.963	CAKGRDYYGSGYSFDYW	51	IGKV1-AAD-S*01,IGKV1-AEG*01	IGKJ3*01	0.972	CLQYSSSPFTF	33	GAGGTGCAGCTGGTGGAGACTGGAGGAGGCTTGGTCCAGCCTGGGGGGTCCCTGAAACTCTCCTGTGCAGCCTCTGGATTCACCTTCAGTAGCTATGGCATGAGCTGGGTCCGCCAGGCTCCAGGGAAGGGGCTAGAGTGGGTCTCAGCTATTAATAGTGGTGGGGGTAGCACATACTACGCAGACTCCGTGAAGGGCCGATTCACCATCTCCAGAGACAACTCAAAGAACACGCTCTCCCTGCAAATGAACAGCCTGAGAGCTGAGGACACGGCCGTGTATTACTGTGCGAAAGGGCGCGATTACTATGGTAGTGGTTATTCCTTTGACTACTGGGGCCAGGGAGTCCTGGTCACCGTCTCCTCAG	GACATCCAGATGACCCAGTCTCCATCCTCCCTGTCTGCATCTGTAGGAGACACAGTCACCATCACTTGCCGGGCGAGTCAGAGTATTAGCAGCTGGTTAGACTGGTATCAGCAGAAACCAGGGAAAGCCCCTAAGCTTCTGATCTATAAGGCGTCCAGTTTGCAAAGTGGGGTCCCATCAAGGTTCAGCGGCAGTGGATCTGGGACAGATTACACTCTCACCATCAGCAGCCTGCAGTCTGAAGATTTTGCAACTTATTACTGTCTACAGTATAGCAGTAGCCCATTCACTTTCGGCCCCGGGACCAAACTGGATATCAAAC
16C222	16C222_wk2.1-E06	00121	1	week2	S2	IGHV1	Kappa	IGHV1-AAU-U*01	IGHJ4*01	IGHG	0.97	CAREWVQSYFDYW	39	IGKV2-AEF*01	IGKJ2*01	0.97	CVQAIAFPYSF	33	CAGGTCCAGTTGGTGCAGTCCGGGGCTGAGGTGAAGAAGCCTGGGGACTCAGTGAAGGTTTCCTGCAAGGCTTCTGGATTCACCTTCGGCAGCTATGCTATCAGCTGGGTGCGACAGGCCCCTGGACAAGGGCTTGAGTGGATGGGAGTGGTCATCCCTCTTGTTGGTTTCACAAAATACGCAGAGAAGTTCCAGGGCAGAGTCACGATTACCGCGGACACGTCCACAAGCACAGCCTACATGGAGTTGAGCAGCCTGAGATCTGAGGACACGGCCTTGTATTACTGTGCGAGAGAGTGGGTACAGTCGTACTTTGACTACTGGGGCCAGGGAGTCCTGGTCACCGTCTCCTCAG	GATATTGTGATGACCCAGACTCCACTCTCCCTGCCCATCACCCCTGGAGAGCCGGCCTCCATCTCCTGCAGGTCTAGTCAGAGCCTCCTGCATAGTAATGGAAACACCTATTTGCACTGGTACCTGCAGAAGCCAGGCCAGTCTCCGCAGCTCCTGATTTATGGGGGTTCCAACAGAGCCTCTGGAGTCCCAGACAGGTTCAGTGGCAGTGGGTCAGGCACTGATTTCACACTGAAAATCAGCAAGGTGGAGGCGGAGGATGTTGGGGTTTATTACTGCGTGCAAGCTATAGCGTTTCCGTACAGTTTTGGCCAGGGGACCAAAGTGGAGATCAAAC
16C222	16C222_wk2.1-F06	00051	1	week2	S2	IGHV5	Kappa	IGHV5-ABI*02	IGHJ5-1*01	IGHG	0.992	CAKGHTLRGRFDVW	42	IGKV4-ACX*01	IGKJ2*01	0.987	CQQYYSTPYSF	33	NCCTGTAAGACTTCTGGATACAGCTTTACCAGCTACTGGATCAGCTGGGTGCGCCAGATGCCCGGGAAAGGCCTGGAGTGGATGGGGGCGATTGATCCTAGTGATTCTGATACCAGATACAGCCCGTCCTTCCAAGGCCAGGTCACCATCTCAGCCGACAAGTCCATCAGCACCGCCTACCTGCAGTGGAGCAGCCTGAAGGCCTCGGACACCGCCACGTATTACTGTGCGAAAGGGCACACTTTAAGGGGCCGGTTCGATGTCTGGGGCGCGGGAGTCCTGGTCACCGTCTCCTCAG	GACATTGTGATGACCCAGTCTCCAGACTCCCTGGCTGTGTCTCTGGGAGAGAGGGTCACCATCAACTGCAAGTCCAGCCAGAGTCTTTTATACAGCTCCAACAATAAGAACTACTTAGCCTGGTACCAGCAGAAACCAGGACAGGCTCCTAAGCTGCTCATTTACTGGGCATCTACCCGGGAATCCGGGGTCCCTAACCGATTCAGTGGCAGTGGATCTGGGTCAGATTTCACTCTCACCATCAGTGGCCTGCAGGCTGAAGATGTGGCAGTGTATTACTGTCAGCAGTATTATAGCACTCCGTACAGTTTTGGCCAGGGGACCAAAGTGGAGATCAAAC
16C222	16C222_wk2.1-G06	00116	1	week2	S2	IGHV4	Lambda	IGHV4-AFI*01,IGHV4-AGP-U*01,IGHV4-AEX-S*01,IGHV4-ADD*01,IGHV4-ACQ-S*01,IGHV4-ABB-S*01	IGHJ4*01	IGHG	0.973	CARDWSNLIDYW	36	IGLV3-AEC-X*01	IGLJ3*01	1	CQSADSSGNHPVF	39	CAGCTGCAGCTGCAGGAGTCGGGCCCAGGACTGGTGAAGCCTTCGGAGACCCTGTCCCTCACCTGCGCTGTCTCTGGTGGCTCCATCAGCAGTAACTACTGGAGCTGGATCCGCCAGCCCCCAGGGAAGGGACTGGAGTGGATTGGACGTATCTCTGGTAGTGGTGGGAGCACCGACTACAACCCCTCCCTCAAGAGTCGAGTCACCATTTCAACAGACACGTCCAAGAACCAGTTCTCCCTGAAGCTGAGCTCTGTGACCGCCGCGGACACGGCCGTGTATTACTGTGCGAGAGATTGGAGTAACCTCATTGACTACTGGGGCCAGGGAGTCCTGGTCACCGTCTCCTCAG	TCCTATGAGCTGACACAGCCACCCTCAGTGTCAGTGTCCCCAGGACAGACGGCCAGGATCACCTGCTCTGGAGAAATACTGGCAAAAAAATATGCTCAGTGGTTCCAGCAGAAGCCAGGCCAGGCCCCTGTGCTGGTGATATATAAAGACAGTGAGAGGCCCTCAGGGATCCCTGAGCGATTCTCTAGCTCCAGTTCAGGGACAACAGTTACCTTGACCATCAGTGGGGCCCAGGCAGAAGATGAGGCTGACTATTACTGTCAATCAGCAGACAGCAGTGGTAATCATCCGGTATTCGGCGGAGGGACCCGGCTGACCGTCCTAG
16C222	16C222_wk2.1-B07	00221	1	week2	undet	IGHV3	Kappa	IGHV3-ADL-S*01	IGHJ4*01	IGHG	0.875	CTTLSTATIIDYW	39	IGKV2-ACL*01	IGKJ1*01	0.907	CGQGTHVPPWTF	36	GAGGTGCAGTTGGTGGAGTCTGGGGGCGGCTCGGTAAAGCCTGGGGGGTCCCTAAAACTCGCCTGTGCTGCCTCTGGATTCACCTTCAACAACTTCTGGATGAACTGGGTGCGCCAGGCCCCAGGAAAGGGCCTGGAGTGGGTCGCAATTATTGATAGTGGTGGGGGAACTATATATTACGCAGACTCCGTGAAGGGCCGATTCACCATCTCCAGAGACAACTCAAAGAACACGCTCTCTTTGGAAATGAACAGCCTGAAGCCGGAGGACGCGGCCGTTTATTTCTGTACGACCCTATCTACTGCCACAATTATTGACTACTGGGGCCAGGGGGTCCTGGTCACCGTCTCCTCGG	GATGTTGTGCTGACTCAGTCTCCACTCTCCCTGACCGTCACCCCTGGACAGACGGCCTCCGTCTCCTGCAGGTCTAGTCAAAGCCTTGTCTATAGTAATGGATACACGTATTTGAGTTGGTATCACCAGAAGCCAGGCCAACCTCCGAGGCGCCTGATTTATTACATTTCTCACCGGGACTCTGGGGTCCCCGACAGAATCAGCGGCAGTGGGGCGGGGACAGATTTCACACTGACAATCAGCGGAGTGGAGGCTGAGGATGTTGGGGTTTATTACTGCGGACAAGGAACACACGTTCCTCCGTGGACGTTCGGCCAGGGGACCAAGGTGGAAATTGCAC
16C222	16C222_wk2.1-C07	00073	1	week2	S2	IGHV1	Lambda	IGHV1-AHF-X*02	IGHJ4*01	IGHG	0.895	CAILEYSYFDLW	36	IGLV5-ABL*01	IGLJ7*03	0.95	CTWHGYSKTLVF	36	CAGGTCCAGCTGGTGCAATCCGGGGCTGAGGTGAAGAGGCCTGGGGCCTCAGTGAAGCTCTCCTGCAGGGCTTCCGGTTATACTTTTACCGCCTACAGTGTAAACTGGGTGAAACAGGCCCCTGGACAAGGACTTGAGTGGATGGGATGGGTCAACCCTCGAAATGGAGATACGGGCTACGCACAGAGGTTCCAGGGCAGAGTCGCTCTGACCAGGGACACGTCCACGAGTACAGTCTACATGGAACTGAGCAGCCTGAAATCTGAGGACACGGCCATATACTATTGTGCGATTCTCGAATACAGTTACTTTGACCTCTGGGGCCAGGGAGTCCTGGTCACCGTCTCCTCAG	CAGCCTGTGCTGACTCAGCCGTCTTCCCATTCCGCATCTCCTGGAGCGCCAGCCAGACTCACCTGCACGCTAAACAGTGGCTTCAGTGTTGGTGACTTCTGGATACGGTGGTACCAACAAAAGCCAGGCAGCCCTCCCCGGTATCTCCTGGACTACCACTCAGACTCAGATAAACGCCAAGGCTCTGGAGTTCCCAGCCGCTTCTCTGGATCCAGTGATGCGTCAGCCAACGCAGGAATTCTGCATATCTCTGGGCTCCAGCCTGAAGATGAGGCTGACTATTTCTGTTGTACGTGGCATGGCTACTCTAAGACTCTTGTGTTCGGAAGTGGCACCAAATTGACCGTCCTCG
16C222	16C222_wk2.1-E07	00194	1	week2	RBD	IGHV4	Lambda	IGHV4-ABB-S*01	IGHJ2P*01	IGHG	0.956	CASLREEGIAAAGTRVWGDWYFDLW	75	IGLV3-ACB*02	IGLJ1*01	0.993	CQVWDSSTACF	33	CAGGTGCAGCTGCAGGAGTCGGGCCCAGGACTGGTGAAGCCTTCGGAGACCCTGTCCCTCACCTGCACTGTCTCTGGTGGCTCCATCAGCGGTTACTACTGGAGCTGGATCCGCCAGCCCCCAGGGAAGGGACTGGAGTGGATTGGGGGTATCGGTGGTGGTAGTGGGAGCACCGAATACAACCCCTCCCTCAAAAGTCGAGTCACCATTTCAACAGACACGTCCAAGAACCAGTTCTCCCTGAAGCTGAGCTCTGTGACCGCCGCGGACACGGCCGTGTATTACTGTGCGAGTTTGAGGGAAGAGGGTATAGCAGCGGCTGGTACCAGGGTCTGGGGAGACTGGTACTTCGATCTCTGGGGCCCTGGCACCCCAATCACCATCTCCTCAG	GAGGATAGCAAGCGGCCCTCGGGGATCCCTGAGCGATTCGCTGGCTCCAACTCGGGGAACACCGCCACCCTGACCATTGACGGAGCCCAAGCCAGGGATGAGGCTGACTATTACTGTCAGGTGTGGGACAGCAGCACTGCATGCTTCGGTGCTGGGACCCGGCTCACCGTCCTAG
16C222	16C222_wk2.1-F07	00009	2	week2	S2	IGHV3	Kappa	IGHV3-ABJ*01	IGHJ4*01	IGHG	0.932	CARDEGLVGTTIFDYW	48	IGKV6-ABA*02	IGKJ4*01	0.979	CQQGNKHPLTF	33	GAGGTACAACTGGTGGAGTCTGGGGGCGGCCTGGCAAAGCCTGGGGGGTCCCTGAGACTCTCCTGTGAAGCCTCTGGATTCACCTTCAGTAATCACTGGATGTACTGGGTCCGCCAGGCACCAGGGAAGGGGCTGGATTTGATCTCAATTATTAATGGTGCTGGTAGTAGTATATGGTATGCTGACTCCGTGAAGGGCAGATTCACCATCTCCAGAGAGAACGCCAAGAACACACTGTATCTTCAAATGGACAGCCTGAGAACTGAGGACACGGCTGTCTATTATTGTGCGAGAGATGAGGGATTAGTGGGAACTACAATCTTTGACTACTGGGGCCAGGGAGTCCTGGTCACCGTCTCCTCAG	GATATTGTGATGACCCAGTCTCCAGCCTTCGTCTCTGTGACTCCAGGGGAGAAAGTCACCATCACCTGCCAGGCCAGTGAGGGCATTAGTAACTTCTTACACTGGTACCAGCAGAAACCAGATCAAGCCCCAAAGCTCTTCATCCAGTTTGCTTCCCAGTCCATCTCAGGGGTCCCCTCGAGGTTCACTGGCAGCGGATCTGGGACAGATTTCACTTTTACCATCAGTAGCCTGGAAGTTGAAGATGCTGCGACATATTACTGTCAGCAGGGCAATAAGCACCCGCTCACTTTCGGCGGAGGGACCAAGGTGGAGATCAAAC
16C222	16C222_wk2.1-A08	00010	2	week2	RBD	IGHV4	Lambda	IGHV4-AFQ-U*01	IGHJ1*01	IGHG	0.987	CASSSYWGALSYFEFW	48	IGLV3-AED-X*06	IGLJ6*01	0.975	CQVWDSSSDHPVF	39	CAGGTGCAGCTGCAGGAGTCGGGCCCAGGACTGGTGAAGCCTTCAGAGACCCTGTCCCTCACCTGCGCTGTCTCTGGTGGCTCTATCAGCAGTAGTAACTGGTGGAGCTGGATCCGCCAGCCCCCAGGGAAAGGGCTGGAGTGGATTGGGAATATCGGTGGTAGTAGTGGTAGCACCTACTACAACCCCTCCCTCAAGAGTCGAGTCACCATTTCAAAAGACACGTCCAAGAACCAGTTCTCCCTGAAGGTGAGCTCTGTGACCGCCGCGGACACGGCCGTGTATTACTGTGCGAGTTCATCGTACTGGGGTGCTCTGTCATACTTCGAGTTCTGGGGCCAGGGCGCCCTGGTCACCGTCTCCTCAG	NNCCCTGAGCGATTCTCTGGCTCCAACTCAGGGAACACCGCCACCCTGACCATCAGCGGGGTCGAGGCCGGGGATGAGGCTGACTATTACTGTCAGGTGTGGGACAGTAGTAGTGATCATCCTGTGTTCGGAAGTGGCACCAAGTTGACCATCCTCG
16C222	16C222_wk2.1-B08	00126	1	week2	S2	IGHV2	Lambda	IGHV2-AEY-S*01	IGHJ6*01	IGHG	0.973	CARMNTVLGDSW	36	IGLV1-ACR*01	IGLJ2*01	0.993	CSAWDSSLSTGLF	39	ACCTTGAAGGAGTCTGGTCCTGCGCTGGTGAAACCCACACAGACCCTCACGCTGACCTGCACCTTCTCTGGGTTCTCAATCAGCACTACTGGAACGGGTGTGAGCTGGATCCGTCAGCCCCCAGGGAAGGCCCTGGAATGGCTTGCAAGCATTTATTGGGATGATGATAAATACTACAGCACATCTCTGAAGAGCAGGCTCACCATCTCCAAGGACACCTCCAAAAACCAGGTGGTTCTAACAATGACCAACATGGACCCTGTGGACACAGCCACATATTACTGTGCACGGATGAATACAGTATTAGGGGATTCCTGGGGCCAAGGGGTCGTCGTCACCGTCTCCTCAG	CAGTCTGTGCTGACGCAGCCGCCCTCAGCATCTGGGGCCCCCGGGCAGAGGGTCACCATCTCCTGCACTGGGAGCAGCTCCAACATCGGGGCGGGTTATTATGTATCCTGGTACCAGCAGTTCCCAGGAACAGCCCCCAAACTCCTCATCTATGAAAATAATAAGCGACCCTCAGGGGTTTCTGACCGATTCTCTGGCTCCAAGTCTGGTACCTCAGCCTCCCTGACCATCACTGGACTCCAATCTGAGGATGAGGCTGATTATTACTGCTCAGCATGGGATAGCAGCCTGAGTACTGGCTTATTCGGAGGAGGGACCCGGCTGACCGTCCTAG
16C222	16C222_wk2.1-C08	00183	1	week2	S2	IGHV3	Lambda	IGHV3-ADO*01,IGHV3-ABY-S*04	IGHJ4*01	IGHM	0.914	CVRGYGSNLGPFDYW	45	IGLV2-ABP*01,IGLV2-ABI*01	IGLJ2*01	0.96	CCSYRSGSTFLF	36	GAGGTGCAGCTGGTGGAGTCTGGGGGAGGCTTGGTCCAGCCTGGCGGGTCCCTGAGAGTCTCCTGTGAAGCCTCTGGATTCACCTTCAGTGACTATTACATACAGTGGGTCCGCCAGGCTCCAGGAAAGGGGCCGGAGTGGGTAAGTTTCATTAGAAAGAAAGCTAATGGTGGGACAACAGAATACGCCGCGTCTGTGAAAGGCAGGTTCACCGTCTCCAGAGATGATTCCAAAAGCATCGCCTATCTGCAAATGAGCAGCCTGAAAACCGAGGACACGGCCCTGTATTATTGTGTCCGGGGCTACGGTAGCAACCTGGGTCCCTTTGACTACTGGGGCCAGGGAGTCCTGGTCACCGTCTCCTCAG	CAGGCTGCCCTGACTCAGCCTCCCTCAGTGTCCAAGTCTCTTGGACAGTCGGTCACCATCTCCTGCACTGGAACCAGCAATGACGTTGGTGGTTATAATGACGTCTCCTGGTACCAGCAACACCCAGGCACAGCCCCCAGACTCCTAATTTATGATGTCAGTAAGCGGCCCTCAGGGGTCTCTAATCGCTTCTCTGGCTCCAAGTCTGGCAACACGGCCTCCCTGACCATCTCTGGGCTCCAGGCTGAGGACGAGGCTGATTATTACTGCTGCTCATATAGGAGTGGAAGCACTTTCTTATTCGGAGGAGGGACCCGGCTGACCGTCCTAG
16C222	16C222_wk2.1-A09	00168	1	week2	S2	IGHV3	Kappa	IGHV3-ABJ*01	IGHJ5-2*01	IGHG	0.838	CQRDGGFNSFDYW	39	IGKV2-AAO*01	IGKJ3*01	0.916	CMQTLQTPFTF	33	GAAGTTCAACTGGTGGAGTCTGGGGGCGGCTTGGCCAAGCCGGGGGGGTCCCTGCGACTCTCCTGTGTGGCCTCTGGATTCAGTTTCAAATATTATTGGATGTATTGGGTCCGCCAGGCGCCAGGGAAGGGCCTGGAATGGATTTCAGCTCTGAATCCTGATGGTGATAGGCCATACTATGGAGACTCGGTGAGGGACAGATTCTCCGTCTCCAGAGAGAACGCCAAGAATACAGTGTATCTTCAGATGGACAGTCTGACAACTGACGACACGGCTGTCTATTGGTGTCAGAGAGATGGGGGATTCAACTCCTTTGACTACTGGGGCCAGGGAGTCCTGGTCACCGTCTCCTCAG	ATACTGATGACCCAGACTCCACTCTCCCTGCCCGTCACCCCTGGAGAGGCGGCGTCCATCTCCTGCAGGTCTAATCAGAGCCTCGTGGATAGCGATGGATATATTCATTTACATTGGTACCTGCAGAGGCCAGGCCAGTCTCCACAGCTCCTGATGTCTTTGGTTTCCAGGCGGGCCTCTGGAGTCCCAGACAGGTTCAGTGGCAGTGGGTCAGGCTCCGATTTCACACTGCAAAACAAGAGGGTGGAGGCTGTGGATGTTGGGGTTTATTACTGCATGCAAACTCTACAAACTCCTTTCACCTTCGGCGGAGGGACCAAGGTGGAGATCAAAC
16C222	16C222_wk2.1-C09	00204	1	week2	RBD	IGHV4	Kappa	IGHV4-ADD*01,IGHV4-ABB-S*01	IGHJ1*01	IGHG	0.939	CARGSNGWPAGDFFDSW	51	IGKV1-ACK*01	IGKJ3*01	0.916	CLQYISRPFTF	33	CAGGTGCAGCTGCAGGAGTCGGGCCCAGGTCTGGTGAAGCCTTCGGAGACCCTGTCCCTCACCTGCGCTGTCTCTGGTGGCTCCATCATCGGTTACTACTGGAGCTGGATCCGCCAGCCCCCAGGGAAGGGACTAGAGTGGATTGGGTTTATCGGTGGTGGTAGTGGGACCACCGAATACAACCCCTCCCTCAAGAGTCGAGTCACCGTTTCAAGAGACACGTCCAAGAACCAGTTCTCCCTGAAGCTGAATTCTGTGACCGCCGCGGACACGGCCGTATATTTCTGTGCGAGAGGTAGCAACGGCTGGCCCGCAGGGGACTTCTTTGACTCCTGGGGCCAGGGAGTCCTGGTCACCGTCTCCTCAA	GACATCCAGATGACCCAGTCTCCATCTTCCCTGTCTGCATCGGTTGGAGACAGAGTCACCATCATTTGCAGGGCAAGTCAGGATATAAGCACCTCTTTAAGTTGGTATCAGCACAAACCAGGAAAAGCTCCTAAGCTCCTGATCTATGCTGCATCCAATTTGGAAAGCGGGGTCCCATCAAGGTTCAGCGGCAGTGGATCTGGGACAGATTTCACTCTCACCATCAGCAGCCTGCAGCCTGAAGATTTTACAACTTACTTCTGTCTACAGTATATCAGTAGACCATTCACTTTCGGCCCCGGGACCAAACTGGATATCAAAC
16C222	16C222_wk2.1-D09	00123	1	week2	S1	IGHV3	Lambda	IGHV3-AEW-S*01	IGHJ4*01	IGHG	0.986	CTTTGDTAGTVVVDYW	48	IGLV5-ABG*01	IGLJ6*01	0.997	CKIWHDSINADVF	39	GAGGTGCAGCTGGTGGAGTCTGGGGGAGGCTTGGTCCAGCCTGGAGGGTCCCTGAGACTCTCCTGTGCAGCCTCTGGATTCACCTTCAGTAGTTACGACATGAGCTGGGTCCGCCAGGCTCCGGGAAAGGGGCTGGAGTGGGTCTCATATATTAGTAGTGCTAGTGGTTACATATACTACGCTGACTCCGTGAAGGGCCGATTCACCATCTCCAGAGACAACGCCAAGAACTCGCTGTCTCTGCAAATGAGCAGCCTGAGAGCCGAGGACACGGCCGTGTATTACTGTACTACGACCGGGGATACAGCGGGTACAGTTGTGGTTGACTACTGGGGCCAGGGAGTCCTGGTCACCGTCTCCTCAG	CAGTCTGTGCTGACTCAGCCACCCTCCCTCTCTGCATCCCTGGAAGCATTAGCCAGACTCACCTGCACCCTGAGCAGTGGCATCAGTGTTGGTGGAAAAATTGTATACTGGTACCAGCAGAAGCCAGGGAGCAATCCCCGGTATCTCCTGAGCTACTACTCAGAGTCAAGTAAGCACCAGGGCTCTGGAGTCCCCGGCCGCTTCTCTGGATCCAAAGATGCCTCAACTAACTCAGGGATTCTGCACGTCTCTGGGCTGCAGCCTGAGGATGAGGCTGACTATTATTGTAAGATATGGCATGACAGCATTAATGCTGATGTGTTCGGAAGTGGCACCAAGTTGACCATCCTCG
16C222	16C222_wk2.1-E09	00242	1	week2	RBD	IGHV4	Lambda	IGHV4-AGL*01,IGHV4-ADG-U*01	IGHJ2P*01	IGHG	0.833	CARGPYYGGGHYWYFDLW	54	IGLV1-ADU*01	IGLJ1*01	0.905	CGTWDGSLNIYIF	39	CAGGGGCAGCTGCAGGCGTCGGGCCCAGGACTGGTGAAGCCCTCGGAGACCCTGTCCCTCACCTGCACTGTCTCTGGTGACTCCGTCAGTAGTCGTTCCTACGTGTGGGCGTGGATCCGCCAGACCCCAGGGAAGGGACTGGAGTGGATTGGGACTGTCCAAGGTAGTAATGGACATAGTTATTACTACCCCTCCCTCAGGAGTCGAGTCACCGTGTCTAGGGAGACATCGAACAACCACGTGTCCCTAAAGATGAATTCTGTGACCGCCGCGGACACGGCCGTGTATTACTGTGCGAGGGGCCCTTACTATGGCGGTGGCCATTATTGGTACTTCGATCTCTGGGGCCAGGGCGCCCTGGTCATCGTCTCCTCAG	CAGTCTGTGTTGACGCAGCCGCCCTCAGTGTCTGCGGCCCCAGGGCAGAAGGTCGCCATCTCCTGTTCTGGAGGCAGGTCAAACATCGGGAGAAATGTTGTATCCTGGTACCAGCAGGTCCCAGGAACGGCCCCCAAACTCCTCATCTATGACACTGATAAGCGACCCTCAGAGGTTTCTGACCGATTCTCTGGCTCCAAGTCGGGTTCCTCAGCCTCCCTGGCCATCACTGGACTCCAGACTGGAGATGAGGCTGACTACTTCTGCGGAACGTGGGATGGCAGCCTGAATATTTACATCTTCGGTGTTGGGACCCGGCTCACCGTCCTAG
16C222	16C222_wk2.1-F09	00131	1	week2	S2	IGHV2	Lambda	IGHV2-ABG-S*01	IGHJ4*01	IGHG	0.982	CARRGPLALFDYW	39	IGLV3-AED-X*01	IGLJ6*01	0.953	CQVWDSSSDHDVF	39	GGGTTCTCACTCAGCACTAGTGGTATGGGTGTGGGCTGGATCCGTCAGCCCTCACGGAAGACCCTGGAGTGGCTTGCACACATTTATTGGGATGATGATAAGCGCTACAGCACATCTCTGAAGAGCAGGCTCACCATCTCCAAGGACACCTCCAAAAACCAGGTGGTTCTGAAAATGACCAACATGGACCCTGTGGACACAGCCACATATTACTGTGCACGGAGAGGGCCTTTGGCCCTCTTTGACTACTGGGGCCAGGGAGTCCTGGTCACCGTCTCCTCAG	NGGTACCAGCAGAAGCCAGCGCAGGCCCCTGTGCAGGTCATCTATGCTGATAGCAAACGGCCCTCCGGGATCCCTGAGCGATTCTCTGGCTCCAACTCAGGGAACACCGCCACCCTGACCATCAGCGGGGTCGAGGCCGGGGATGAGGCTGACTATTACTGTCAGGTGTGGGACAGTAGTAGTGATCATGATGTGTTCGGAAGTGGCACCAAGTTGACCATCCTCG
16C222	16C222_wk2.1-G09	00202	1	week2	S2	IGHV3	Kappa	IGHV3-AFR*01	IGHJ5-2*01	IGHG	0.966	CARGRYLDWLFPYNSLDVW	57	IGKV2-ABB*01	IGKJ4*01	0.967	CLQEIQFPLTF	33	GAGGTGCAGGTGGTGGAGTCTGGAGGAGGCTTGGTTCAGCCGGGGGGGTCCCTGAGACTCTCCTGTGCAGCCTCTGGATTCACCTTCAGTAACTATGGCTTGCACTGGGTCCGCCAGGCTCCAGGGAAGGGGCTGGAGTGGGTGGCAATTATATGGTTTGATGGAAGTAAGAAATACTACGCAGACTCTGTGAAGGACCGATTCACCATCTCCAGAGACAATTCCAAGAACATGCTATATCTTCAAATGAACAACCTCAAATTGGAGGACACGGCCCTATATTACTGTGCGAGAGGGAGGTATTTGGACTGGTTATTTCCTTACAACTCATTGGATGTCTGGGGCCGGGGAGTTCTGGTCACCGTCTCCTCAG	GATATTGTGATGACTCAGACTCCTCTCTCCCTATCCGTCACCCCTGGAGAGCCGGCCTCCATCTCCTGCAGGTCTAGTCAGAGCCTCCTGCATAGTAATGGATACACCTATTTGTTTTGGTTCCTGCAGAAGCCAGGCCAGTCTCCACAGCTCCTGATCTATTTGGGTGCCAACCGTGCCTCTGGAGTCCCAGACAGGTTCAGTGGCAGTGGGTCAGGCACTGATTTCACACTGAAAATCAGCCGGGTGGAGGCTGAGGATGTTGGGGTTTATTACTGCTTGCAAGAAATACAGTTTCCGCTCACTTTCGGCGGAGGGACCAAGGTGGAGATCAAAC
16C222	16C222_wk2.1-A10	00088	1	week2	S2	IGHV3	Lambda	IGHV3-AEW-S*02	IGHJ4*01	IGHG	0.993	CTRAGSGWSIDYW	39	IGLV1-ABN*02	IGLJ3*01	0.973	CAAWDDSLSGWVF	39	GAGGTGCAGCTGGTGGAGTCTGGGGGAGGCTTGGTCCAGCCTGGAGGGTCCCTGAGACTCTCCTGTGCAGCCTCTGGATTCACCTTCAGTAGTTACGACATGAGCTGGGTCCGCCAGGCTCCGGGAAAGGGGCTGGAGTGGGTCTCATATATTAGTTACACTGGTAAAACCATATACTACGCTGACTCCGTGAAGGGCCGATTCACCATCTCCAGAGACAACGCCAAGAACTCGCTGTCTCTGCAAATGAGCAGCCTGAGAGCCGAGGACACGGCCGTGTATTACTGTACTAGAGCAGGCAGCGGCTGGTCCATTGACTACTGGGGCCAGGGAGTCCTGGTCACCGTCTCCTCAG	CAGTCTGTGCTGACTCAGCCTCCCTCAGCGTCTGAGGCCGCCAGGAAGAGTGTCACCATCTCCTGTTCTGGAAGCAGCTCCAACATCGGAAGTAATAGTGTATCCTGGTACCAGCAGTTCCCAGAAACGGCTCCCAAACTCCTCATCTATTATAATGATCGGCGAGCCTCAGGTGTCTCTGACCGATTCTCTGGCTCCAAGTCTGGCACGTCAGCCTCCCTGGCCATCAGTGGGCTCCAGACCGAGGATGAGGCTGATTATTACTGCGCAGCATGGGATGATAGCCTGAGCGGTTGGGTATTCGGCGGAGGGACCCGGCTGACCGTCCTAG
16C222	16C222_wk2.1-B10	00197	1	week2	RBD	IGHV4	Kappa	IGHV4-AEX-S*01	IGHJ5-1*01	IGHG	0.932	CARGGGEYCTASRCYAGFDYW	63	IGKV1-ADF-S*01	IGKJ2*01	0.916	CHQYYDLPYSF	33	CAGCTGCAGCTGCAGGAGTCGGGCCCAGGACTGGTGAAGCCTTCGGAGACCCCGTCTGTCACCTGCGCTGTCTCTGGTGACTCTATCAGCAGTTACTACTGGAGCTGGATCCGCCAGGCCCCAGGGAAGGGACTGGAGTGGATTGGGAATATCGATGGTACTGGTACTACTAGCAACTACAGCCCCTCCCTCAAGAGTCGAGTCACCCTGTCAGTAGACACGTCCAAGAACCAGTTCTCCCTGAAGCTGACCTCTGTGACCGCCGCGGACACGGCCGTGTATTTTTGTGCGAGAGGAGGCGGGGAATACTGTACTGCTAGTCGATGCTACGCCGGGTTTGACTACTGGGGCCAGGGAGTCCTGGTCTCCGTCTCCTCAG	GACATCCAGATGACCCAGTCTCCATCCTCCCTGTCTGCATCTGTAGGAGACAAAGTCACCATCACTTGCCATGCCAGTCAGGGTATTAGCAATTGGTTAGCCTGGTATCAGCAGAAACCAGGGAAAGCCCCTAAGCCCCTGATCTATGGTGCATCCAGTTTACAAAGTGGGGTCCCATCAAGGTTCAGCGGCAGTGGATCTGGGACGGATTACACTCTCAGCATCAGCAGCCTGCAGCCTGAAGACTTTGCAACTTATTACTGTCACCAGTATTATGATCTCCCGTACAGTTTTGGCCAGGGGACCAAAGTGGAAATCAAAC
16C222	16C222_wk2.1-C10	00175	1	week2	S2	IGHV3	Kappa	IGHV3-AFE*01	IGHJ5-1*01,IGHJ1*01	IGHG	0.889	CTKDRPHVRFEYW	39	IGKV2-AEF*01	IGKJ4*01	0.964	CVQAIAFPLTF	33	GAGGTGCTACTGGTGGAGACTGGAGGAGGCCTGGTCCAGCCGGGGGGGTCCCTGAAGCTCTCCTGTGCAGCCTCTGGATTCACCTTCGGTTCCTTTGGCATGAACTGGGTCCGCCAGGCTCCAGGGAGGGGGCTGGAGTGGGTCTCAAGCATTGATAGTGGTGGGCGTGGCACCTACTACGCAGACTCCGTGAAGGGCCGATTCACCATCTCCAGAGACAACTCAAAGAACACGCTCTCCCTGCAAATGAACAGCCTGAAAACTGACGACACGGCCATATATTTCTGTACGAAGGATAGACCCCACGTTCGGTTTGAGTATTGGGGCCAGGGAGTCCTGGTCACCGTCTCCTCAG	GATATTGTGATGACCCAGACTCCACTCTCCCTGCCCATCACCCCTGGAGAGCCGGCCTCCATCTCCTGCAGGTCTAGTCAGAGCCTCCTGTATAGTAATGGAAACACCTATTTGCACTGGTACCTGCAGAAGCCAGGCCAGTCTCCGCAGCTCCTGATTTATGGGGGTTCCAACAGAGCCTCTGGAGTCCCAGACAGGTTCACTGGCAGTGGGTCAGGCACTGATTTCACACTGAAAATCAGCAAGGTGGAGGCGGAGGATGTTGGACTTTATTACTGCGTGCAAGCTATAGCGTTTCCTCTCACTTTCGGCGGAGGGACCAAGGTGGAGATCAGAC
16C222	16C222_wk2.1-E10	00228	1	week2	S2	IGHV3	Lambda	IGHV3-AEW-S*01	IGHJ5-2*01	IGHG	0.919	CGAYTLDVW	27	IGLV10-AAO*01	IGLJ2*01	0.976	CSAWDSRLSAVLF	39	GAGGTGCAGCTGGTGGAGCCTGGGGGAGGCTTGGTCCAGCCTGGAGGGTCCCTGAGACTCTCCTGTGCAGCCTCTGGCATCACCTTCAGTAATTACGACATGAACTGGGTCCGCCAGGCTCCGGGAAAGGGGCTGGAGTGGGTCGCATATATTAGTCGAACTAGTGGTTACATATATTACGCTGACTCCGTGAAGGGCCGATTCACCATCTCCAGAGACAACGCCGAGAACTCGCTGTCTCTACAAATGAACAGGCTGAGAGACGAGGACACGGCCCTATATTTCTGTGGTGCCTACACCCTGGATGTCTGGGGCCGGGGAGTTCTGGTCACCGTCTTCTCAG	CAGGCAGGACTGACTCAGCCACCCTCAGTGTCCAAGGGCTTGAGACAGACGGCCACGCTCACCTGCACTGGAAACAGCAACAATGTTGGCAACCTGGGAGCAGCTTGGCTGCAGCAGCACCAGGGCCACCCTCCCAAACTGCTGTCCTACAGGAATTACAGCCGGCCCTCGGGGATCTCAGAGAGATTCTCTGCATCCAGGTCAGGAAACACAGCCTCCCTGACCATCACCGGACTCCAACCTGAGGATGAGGCTGACTATTACTGCTCAGCATGGGACAGCAGACTCAGTGCTGTGTTATTCGGAGGAGGGACCCGGCTGACCGTCCTAG
16C222	16C222_wk2.1-G10	00007	2	week2	S2	IGHV2	Kappa	IGHV2-ABG-S*01	IGHJ4*01	IGHM	0.962	CARRGAEGYFDYW	39	IGKV2-ACL*01	IGKJ4*01	0.977	CGQSGHLPLTF	33	NNACCCACACAGACCCTCACGCTGACCTGCACATTCTCTGGGTTCTCACTCAGCACTACTGGTATGGGTGTGGGCTGGATCCGTCAGCCCTCACGGAAGACCCTGGAGTGGCTTGCACACATTTATTGGGATGATGATAAGCGCTACAGCACATCTCTGAAGAACAGGCTCACCATCTCCAAGGACACCTCCAAAAACCAGGTGGTTCTGACAATGACCATCATGGACCCTGTGGACACAGCCACATATTACTGTGCACGGAGGGGGGCGGAGGGCTACTTTGACTACTGGGGCCAGGGAGTCCTGGTCACCGTCTCCTCAG	GATATTGTGATGACTCAGTCTCCACTCTCCCTGCCCATCACCCCTGGACAGCCGGCCTCCATCTCCTGCAGGTCTAGTCAAAGCCTTGTGCACAGTAATGGAAACACCTACTTGAGTTGGTATCACCAGAAGCCAGGCCAACCTCCAAGGCTCCTGATTTATCAGGTTTCTAACCGGTACTCTGGGGTCCCAGACAGATTCAGCGGCAGTGGGGCAGGGACAGATTTCACACTGAAAATCAGCAGAGTGGAGGCTGAGGATGTTGGGGTTTATTACTGCGGGCAAAGTGGACACCTTCCGCTCACTTTCGGCGGAGGGACCAAGGTGGAGATCATAC
16C222	16C222_wk2.1-A11	00220	1	week2	RBD	IGHV3	Kappa	IGHV3-AEW-S*02	IGHJ4*01	IGHG	0.916	CARDREYCGGIYCYVFDVW	57	IGKV1-AAD-S*01	IGKJ1*01	0.93	CQQYDISPPWTF	36	GAGGGGCAGCTGGTGGAGTCTGGGGGAGGCTTGGTCCAGCCTGGAGGATCCCTGAGACTCTCCTGTGCAGCCTCTGGATTTACGTTCAGTAGTCACGACATGAACTGGGTCCGCCAGGCTCCGGGAAGGGGGCTGGAGTGGGTCTCATATATTACTTATTCTGGTCACTCCACATACTATGCTGACTCCGTGAAGGGCCGATTCACCATATCCAGAGACAACGCCAAGAGTTCCCTGTCTCTGCAAATGAACAGCCTGACAGCCGAGGACACGGCCGTGTATTATTGTGCCAGAGATCGGGAATATTGTGGTGGAATTTACTGCTACGTCTTTGACGTTTGGGGCCAGGGAGTCCTGGTCACCGTCTCCTCAG	NNCATCCAGATGACCCAGTCTCCATCCTCCCTGTCTGCCTCTATTGGAGACACAGTCACCATCACTTGCCGGGCGAGTCAGAGAATTGGCACCTGGTTAGCCTGGTATCAACAGAAACCAGGGAAAGCCCCTAAACTCCTGATCTATAAGGCGTCCACTTTGGAAGGTGGGGTCCCATCAAGGTTCAGCGGCAGTGGCTCTGGGACAGATTTCACTCTCACCATCAGCAACCTGCAGTCTGAAGATTTTGCAACTTATTACTGTCAACAGTATGACATTAGTCCTCCGTGGACGTTCGGCCGAGGGACCAAGGTGGAGATCAAGC
16C222	16C222_wk2.1-C11	00177	1	week2	S2	IGHV4	Lambda	IGHV4-ADD*01	IGHJ5-1*01,IGHJ4*01	IGHG	0.99	CARDGHSNYVW	33	IGLV1-ABB*01	IGLJ1*01	0.98	CGAWDSSLSAYIF	39	CAGGTGCAGCTGCAGGAGTCGGGCCCAGGACTGGTGAAGCCTTCGGAGACCCTGTCCCTCACCTGCGCTGTCTCTGGTGGCTCCTTCAGCGGTTACTACTGGGGCTGGATCCGCCAGCCCCCAGGGAAGGGACTGGAGTGGATTGGGTATATCAGTGGTAGTAGTGGGAGCACCGACTACAACCCCTCCCTCAAGAGTCGAGTCACCATTTCAACAGACACGTCCAAGAACCAGTTCTCCCTGAAGCTGAGCTCTGTGACCGCCGCGGACACGGCCGTGTATTACTGTGCGAGAGATGGACACAGTAACTACGTCTGGGGCCAGGGAGTCCTGGTCACCGTCTCCTCAG	CAGTCTGTGCTGACGCAGCCGCCCTCAGTGTCTGGGGACCCCGGGCAGAGGGTCACCATCTCGTGCACTGGGAGCAGCTCCAACATTGGAGGTTATTATGTATACTGGTACCAGCAGTTCCCAGGAACAGCCCCCAAACTCCTCATCTATGACAATAATAAGCGACCCTCAGGGATTTCTGACCGATTCTCTGGCTCCAAGTCTGGTACCTCAGCCTCCCTGACCATCACTGGGCTCCAGCCTGGGGATGAGGCTGATTATTACTGCGGAGCATGGGATAGCAGCCTGAGTGCTTACATCTTCGGTGCTGGGACCCGGCTCACCGTCCTAG
16C222	16C222_wk2.1-D11	00192	1	week2	S2	IGHV3	Lambda	IGHV3-AGZ-X*02	IGHJ4*01	IGHG	0.99	CSRGAAVDYW	30	IGLV2-ACE*01	IGLJ3*01	0.99	CSYAGSYTLF	30	GAAGTGCAGCTGGTGGAGTCTGGGGGAGGCTTGGTAAAGCCTGGAGGGTCCCTGAGACTCTCCTGTGCAGCCTCTGGATTCACGTTTGATGATTATGCCATGAGCTGGGTCCGCCAGGCTCCAGGGAAGGGTCTGGAGTGGGTATCTCGGATTAGTTGGGATGGTGGTAGCACATATTACGCAGACTCCGTGAAGGGCCGATTCACCATCTCCAGAGACAACGCCAAGAACACACTGTATCTGCAAATGGACAGGCTGAGAGCTGAGGACACGGCCTTGTATTACTGTAGTAGGGGGGCGGCAGTTGACTACTGGGGCCAGGGAGTCCTGGTCACCGTCTCCTCAG	CAGGCTGCCCTGACTCAGCCTCGCTCAGTGTCTGGGTCTCCTGGACAGTCGGTCACCATCTCCTGCACTGGAACCAGCAGTGACATCGGTGGTTATAACTATGTCTCCTGGTACCAACAGCATCCAGGCACAGCCCCCAAACTCATGATTTATGCGGTCAGTAAGCGGCCCTCAGGGGTCTCTGATCGCTTCTCTGGCTCCAAGTCTGGCAGCACAGCCTCCCTGACCATCTCTGGGCTCCAGGCTGAGGACGAGGCTGATTATTACTGCTGCTCATATGCAGGCAGCTACACTTTATTCGGCGGAGGGACCCGGCTGACCGTCCTAG
16C222	16C222_wk2.1-F11	00114	1	week2	S2	IGHV5	Lambda	IGHV5-AER*01	IGHJ4*01	IGHG	0.946	CVKAPNTVTFDYW	39	IGLV1-ADU*01	IGLJ2*01	0.936	CGTWDYSLTTVLF	39	GAGGTGCAGCTGGTGCAGTCTGGAGCAGAGGTGAAAAGGCCCGGGGAGTCTCTGAAGATCTCCTGTAAGACTTCTGGATTCCGCTTTTCCAGTAGCTGGATCAGCTGGGTGCGCCAGATGCCCGGGAGAGGCCTGGAATGGATGGGAAGCATCTTTCCGGATGATTCTGATACCGACTACAACCCGTCCTTCCAAGGCCACGTCACTATCTCAGCCGACAAGTCCCTCAGCACCACCTACCTGCAGTGGAACAGCCTGAAGGCCTCGGACACCGCCACGTATTACTGTGTGAAAGCCCCGAATACAGTGACTTTTGACTACTGGGGCCAGGGAGTCCTGGTCACCGTCTCCTCAG	CAGTCTGTACTGACGCAGCCGCCCTCAGTGTCTGCGGCCCCAGGGCAGAAGGTCACCATCTCCTGCTCTGGAAGCACCTCCAATATCGGGAGAAGTTATGTATCCTGGTACCAGCAGGTCCCAGGAACGGCCCCCAAACTCCTCATCTCTGACAATAATAAACGACACTCAGGGGTTTCTGACCGATTCTCTGGCTCCAAGTCTACTACCTCAGCCTCCCTGGCCATCACTGGACTCCAGACTGGAGATGAGGCTGATTATTACTGCGGAACATGGGATTACAGCCTGACTACTGTGTTATTCGGAGGCGGGACCCGGCTGACCGTCCTAG
16C222	16C222_wk2.1-C12	00187	1	week2	RBD	IGHV3	Kappa	IGHV3-ADO*01	IGHJ5-1*01	IGHG	0.96	CASDVYGSGCPFDYW	45	IGKV4-ACX*01	IGKJ1*01	0.984	CQQYYSTTWTF	33	GAGGTGCAGCTGGTGGAGTCTGGGGGAGGCTTGGTCCAGCCTGGCGGGTCCCTGAGAGTCTCCTGTGCAGCCTCTGGATTCACCTTCAGTGACTACTACATGCAGTGGGTCCGCCAGGCTCCAGGAAAGGGGCCGGAGTGGGTAGGTTTCATTAGAAACAAAGCTAATGGTGGGACAGCAGAATACGCCGCGTCTGTGAAAGGCAGATTCACCATCTCCAGAGATGATTCCAAAAGCATCGCCTATCTGCAAATGAGCAGCCTGAAAACCGAGGACACGGCCGTGTATTACTGTGCTAGCGACGTGTATGGTAGTGGTTGCCCGTTTGACTACTGGGGCCAGGGAGTCCTGGTCACCGTCTCCTCAG	GACATTGTGATGACCCAGTCTCCAGACTCCCTGGCTGTGTCTCTGGGAGAGAGGGTCACCATCAACTGCAAGTCCAGCCAGAGTCTTTTATACAGCTCCAACAATAAGAACTACTTAGCCTGGTACCAGCAGAAACCAGGACAGGCTCCTAAGCTGCTCATTTACTGGGCATCTACCCGGGAATCCGGGGTCCCTAACCGATTCAGTGGCAGTGGATCTGGGTCAGATTTCACTCTCACCATCAGTGGCCTGCAGGCTGAAGATGTGGCAGTGTATTACTGTCAGCAGTATTATAGCACTACGTGGACGTTCGGCCAAGGGACCAAGGTGGAAATCAAAC
16C222	16C222_wk2.1-D12	00016	2	week2	S2	IGHV3	Lambda	IGHV3-ADO*01,IGHV3-ABY-S*04	IGHJ4*01	IGHA	0.884	CVGGVYYSGSGYFDHW	48	IGLV2-ABP*01,IGLV2-ABI*01	IGLJ1*01	0.926	CWSYRSGSKYIF	36	GAGGTGCAGCTGGTGGAGTCTGGGGGAGGCTTGGTCCAGCCTGGCGGGTCCCTGAGAGTCTCCTGTGCAGCCTCCGGAATCTCCTTTAGTGACTATTATATACAGTGGGTCCGCCAGGCTCCAGGGCAGGGGCCGGAATGGGTCGGTTTCATTAGAAACAGAGCTAAGGGTGGGACACCAGAATACGCCGCGTCTGTGAAAGGCAGATTCACCATCACCAGAGATGACTCCAAAGGCATCGCCTATCTGGAAATGAGCAGCCTGACAACCGAGGACACGGCCGTCTATTATTGTGTCGGTGGGGTTTATTATAGTGGAAGTGGCTACTTTGACCACTGGGGCCAGGGAGTCCTGGTCACCGTCTCCTCAG	CAGGCTGCCCTGACTCAGCCTCCCTCACTGTCCAAGTCTCTTGGACAGTCGGTCACCATCTCCTGCACTGGAACCAACAATGACATTGGTGTTTATGATGACGTCTCCTGGTACCAACAGCACCCAGGCACAGCCCCCAGACTCCTGATTTATGATGTCAATAGACGGCCCTCAGGGGTCTCTGATCGCTTCTCTGGCTCCAAGTCTGGCAACACGGCCTCCCTGACCATCTCTGGGCTCCGGGCTGAGGACGAGGCTGATTATTACTGCTGGTCATATAGGAGTGGGAGCAAGTACATCTTCGGTACTGGGACCCGGCTCACCGTCCTAG
16C222	16C222_wk2.1-E12	00025	2	week2	S2	IGHV4	Lambda	IGHV4-ADD*01	IGHJ4*01	IGHG	0.963	CARRGYNYSHFDYW	42	IGLV3-AED-X*01	IGLJ1*01	0.966	CQVWDSSRKYIF	36	CAGGTGCAGCTGCAGGAGTCAGGCCCAGGACTGGTGAAGCCTTCGGAGACCCTGTCCCTCACCTGCGCTGTCTCTGGTGGCTCCTTCAGCGGTTACTACTGGGGCTGGATCCGCCAGTCCCCAGGGAAGGGACTGGAGTGGATTGGGGATATCAGTGGTAGTGGTGGGAGCACCGACTACAACCCCTCCCTCACGAGTCGAGTCACCATTTCAGGAGACACGTCCAAGAACCAGTTCTCCCTGAAGGTGAGGTCTATGACCGCCGCGGACACGGCCGTGTACTTCTGTGCGAGACGTGGATACAACTACAGTCACTTTGACTACTGGGGCCAGGGAGTCCTGGTCACCGTCTCCTCAG	TCCTATGAGGTGACTCAGCCACCCTCGGTGTCGGCGGCCTCAGGACAGACGGCCAGGGTCACCTGTGGGGGAGACAACATTGGAAGTAAAAATGTGCACTGGTACCAGCAGAAGCCAGCGCAGGCCCCTGTGTTGGTCCTCTATGCTGATAGCAAACGGCCCTCAGGGATCCCTGAGCGATTCTCTGGCTCCAACTCAGGGAACACCGCCACCCTGACCATCAACAGGGTCGAGGCCGGGGATGAGGCTGACTATCACTGTCAGGTGTGGGACAGTAGTCGTAAATACATCTTCGGTGCTGGGACCCGGCTCACCGTCCTAG
16C222	16C222_wk2.2-B01	00003	2	week2	S2	IGHV3	Kappa	IGHV3-AFE*01	IGHJ5-1*01	IGHG	0.956	CARWRWLNANRFDVW	45	IGKV1-AAU*01	IGKJ1*01	0.962	CQQGNSNPPWTF	36	GAGGTGCAGCTGGTGGAGACTGGAGGAGGCTTGGTCCAGCCTGGGGGGTCCCTGAAACTCTCCTGTGCAGCCTCTGGATTCACCTTCAGTAGCTATGGCATGAGCTGGGTCCGCCAGGCTCCAGGGAAGGGGCTAGAGTGGGTCTCAGCTATTAATAGTGGTGGGGGTAGCACATACTACGCAGACTCCGTGAAGGGCCGATTCACCATCTCCAGAGACAACTCAAAGAACACGCTCTCCCTGCAAATGAACAGCCTGAGAGCTGAGGACACGGCCGTGTATTACTGTGCGAGATGGAGGTGGTTAAATGCCAACCGGTTCGATGTCTGGGGCCCGGGAGTCCTGGTCACCGTCTCCTCAG	GACATTCAGATGTCCCAGTCTCCATCCTCCCTGTCTGCATCTGTAGGAGACAGAGTCACCATCACTTGCCGGGCAAGTCAGGGCATTAGCAGTTATTTAAATTGGTATCAGCAGAAACCGGGGAAAGCCCCTAAGCTCCTGATCTATTATGCAAACAGTTTGGCAAGTGGGGTCCCATCAAGGTTCAGCGGCAGTGGATCTGGGACAGAATTCACTCTCACCATCAGCAGCCTGCAGCCTGAAGATTTTGCAACTTATTACTGTCAACAGGGTAATAGTAACCCTCCGTGGACGTTCGGCCAAGGGACCAAGGTGGAAATCAAAC
16C222	16C222_wk2.2-B02	00048	1	week2	undet	IGHV3	Lambda	IGHV3-ACA*01	IGHJ1*01	IGHG	0.892	CTTTFIPSNNSSPGSSFW	54	IGLV3-AAV*06	IGLJ1*01	0.898	CFSGDDTTYIF	33	CAACTGGTGGAGTCGGGGGGAGGCCTGGTCCCGACTGGCGGGTCCCTGAGACTCTCCTGTACAGCCTCTGGGTTCACCTTCAGGACCTCTGCTATTCACTGGGTCCGCCAGGCTTCTGGGAAAGGACTGGAGTGGCTTGGCCGAATCAGAACCAAATCTAACAACTTCGAGACAGTTTACATTGCATCGGTGAAAGGCAGGTTCACCTTCTCGAGAGATGATTCAAAGAGTACGGCGTATCTACACATGAACAGCCTGAAAACCGAGGACACGGCCGTGTATTTCTGTACTACAACATTTATTCCTTCTAATAATTCAAGTCCCGGTTCGTCGTTCTGGGGCCAGGGAGTCCTGGTCAGCGTCTCCTCGG	TCCTATGAGCTGACACAGCCGCCCTCGGTGTCAGTGTCTCCCGGACAGACGGCCAGCATCACCTGTTCTGGAGACATACTGATAAAAAGATATGTTCGGTGGTACCAGCAGAAGTCAGGTCAGGCCCCAGTGATGATTATTTATAAAGACACTGAGCGCCCCTCAGGGATTCCTGACCGTTTCTCTGGCTCCAGTTTCGGGACCACAGTCACCCTGACCGTCAGTGGGGCCCAGGATGAGGATGAGGCTGACTATTATTGTTTCTCTGGAGATGACACCACTTACATCTTCGGTGGTGGGACCCGGCTCATCGTCCTTG
16C222	16C222_wk2.2-C02	00210	1	week2	S2	IGHV4	Lambda	IGHV4-AGR*01	IGHJ3*01	IGHG	0.913	CARNTYYYDRTGQTRAEAIDIW	66	IGLV1-ABB*01	IGLJ1*01	0.983	CGAWDSSLSAHYIF	42	CAGGTGCAGCTGCAGGAGTCAGGCCCAGGACTGGTGAAGCCTTCGGAGACCCTGTCCCTCGCCTGCACTGTCTCTGGTGGCTCCATCATCAGTAGTAGTTACTTCTGGGGCTGGATCCGGCGGACCCCAGGGAAGGGGCTGGAGTGGATTGGGAGTATGTCTTATAGTGGGAGCACCTACTACAACCCGTCCCTCAAGAGTCGGGTCACCATATCAGTAGACACGTCCAAGAACCAGTTCTCCCTGAAGCTGAGCTCTGTGACCGCCGCGGACACGGCCGTGTATTACTGTGCGAGAAACACGTATTACTATGATAGAACTGGTCAAACACGGGCGGAGGCTATTGATATCTGGGGCCAAGGGACATTGGTCACCGTCTCTTCAG	CAGTCTGTGCTGACGCAGCCGCCCTCAGTGTCTGGGGACCCCGGGCAGAGGGTCACCATCTCGTGCACTGGGAGCAGCTCCAACATTGGAGGTTATTATGTATACTGGTACCAGCAGTTCCCAGGAACAGCCCCCAAACTCCTCATCTATGACAATAATAAGCGACCCTCAGGGATTTCTGACCGATTCTCTGGCTCCAAGTCTGGTACCTCAGCCTCCCTGACCATCACTGGGCTCCAGCCTGGGGATGAGGCTGATTATTACTGCGGAGCATGGGATAGCAGCCTGAGTGCTCATTACATCTTCGGTGCTGGGACCCGGCTCACCGTCCTAG
16C222	16C222_wk2.2-E02	00208	1	week2	S2	IGHV4	Lambda	IGHV4-AEX-S*01	IGHJ4*01	IGHG	0.949	CARTYYGSGYLDYW	42	IGLV1-ABB*01	IGLJ2*01	0.961	CGAWDSSLSAGLF	39	CAGGTGCAGCTGCAGGAGTCGGGCCCAGGACTGGTGAAGCCTTCGGAGACCCTGTCTGTCACCTGCGCTGTCTCTGGTGGCTCTATCAGCAGAAACTACTGGAGCTGGATCCGCCAGGCCCCAGGGAAGGGACTGGAGTGGATTGGATACATTTATGGCAGTGGTAGTAGTACCAACTACAACCCCTCCCTCAAGAGTCGAGTCAGCCTGTCAGTAGACACGTCCAAGAACCAGTTCTCCCTGAAGCTGAGCTCTGTGACCGCCGCGGACACGGCCGTATATTACTGTGCGAGGACATATTATGGTAGTGGTTACCTTGACTACTGGGGCCAGGGAGTCCTGGTCACCGTCTCCTCAG	NCAGGGATTTCTGACCGATTCTCTGGCTCCAGGTCTGGTACCTCAGCCTCCCTGACCATCACTGGGCTCCAGCCTGGGGATGAGGCTGATTATTACTGCGGAGCATGGGATAGCAGCCTGAGTGCTGGCTTATTCGGAGGAGGGACCCGGCTGACCGTCCTAG
16C222	16C222_wk2.2-C03	00061	1	week2	S2	IGHV4	Kappa	IGHV4-AEX-S*01	IGHJ4*01	IGHG	0.943	CARHPGAGTPFDHW	42	IGKV1-AAD-S*01	IGKJ3*01	0.962	CQQYSSGPFTF	33	CAGCTGCAGCTGCAGGAGTCGGGCCCAGGACTGGTGAAGCCTCCGGAGACCCTGTCCCTCACCTGCGCTGTCTCTGGTGGCTCTATCAGCAGGAGCTACTGGAGCTGGATCCGCCAGGCCCCAGGGAAGGGACTGGAATGGATTGGGTTTATCTATGGTGCTGGTAGTAGTCCCAATTACAACCCCTCCCTCAAGAGTCGAGTCACCCTGTCAGTAGACACGTCCAAGGACCAGTTCTCCCTGAAGGTGAGCTCTGTGACCGCCGCGGACACGGCCGTTTATTACTGTGCGAGACATCCTGGAGCTGGAACCCCCTTTGACCACTGGGGCCAGGGAGTCCTGGTCACCGTCTCCTCAC	GACATCCAGATGACCCAGTCTCCATCCTCCCTGTCTGCATCTGTGGGAGACACAGTCACCATCACTTGCCGGGCGAGTCAGAGTATTAGCAGCTGGTTAGCCTGGTATCAGCAGAAACCAGGTAAAGCCCCTAAACTCCTGATCTATAAGGCGTCCGGTTTGCAAAGTGGGGTCCCACCAAGGTTCAGCGGCAGTGGATCTGGGACAGATTTCACTCTCACCATCAGCAGCCTGCAGTCTGAAGATTTTGCAACTTATTACTGTCAACAGTATAGCAGTGGGCCATTCACTTTCGGCCCCGGGACCAAACTGGATATCAAGC
16C222	16C222_wk2.2-A04	00053	1	week2	RBD	IGHV1	Kappa	IGHV1-AHF-X*02	IGHJ5-2*01	IGHA	0.963	CARSRNYGNYAYNSLDVW	54	IGKV2-ACL*01	IGKJ1*01	0.96	CGQGTNVPTF	30	CAGGTCCAGCTGGTGCAGTCCGGGGCTGAGGTGAAGACGCCTGGGGCCTCAGTGAAGCTCTCCTGCAAGGCTTCCGGTTATATTTTTACCAGCTACAATATAAACTGGGTGAGACAGGCCCCTGGACAAGGACTTGAGTGGATGGGATGGATTAACCCTGGCAATGGTAATACAGGCTACGCACAGAAGTTCCGGGGCAGAGTCACCATGACCAGGGACACGTCCACAAGCACAGCCTACATGGAACTGAGCAGCCTGAGATCTGAGGACACGGCCGTGTATTTCTGTGCAAGATCTAGGAACTACGGTAACTACGCGTACAACTCATTGGATGTCTGGGGCCGGGGAGTTCTGGTCACCGTCTCCTCAG	GATATTGTGATGACTCAGTCGCCACTCTCCCTGCCCATCACCCCTGGACAGCCGGCCTCCATCTCCTGCAGGTCTAGTCAAAGCCTTATACACAGTAATGGAAACACCTACTTGAGTTGGTATCAGCAGAAGCCAGGCCAACCTCCAAGGCGCCTAATTTATCAGGTTTCTAACCGGGACTCTGGGGTCCCAGACAGATTCAGCGGCAGTGGGGCAGGGACAGATTTCACACTGAAAATCAGCAGAGTGGAGGCTGAGGATGTTGGGGTTTATTATTGCGGGCAAGGTACAAACGTTCCGACGTTCGGCCAAGGGACCAAGGTGGAAATCAAAC
16C222	16C222_wk2.2-D04	00216	1	week2	S2	IGHV4	Kappa	IGHV4-ABB-S*01	IGHJ4*01	IGHG	0.99	CARWGVEYCSSTYCSFFDVW	60	IGKV2-AAT*01,IGKV2-AAQ-S*01	IGKJ1*01	0.987	CMQHKALPWTF	33	CAGGTGCAGCTGCAGGAGTCGGGCCCAGGACTGGTGAAGCCTTCGGAGACCCTGTCCCTCACCTGCGCTGTCTCTGGTGGCTCCATCAGCGGTTACTACTGGAACTGGATCCGCCAACCCCCAGGGAAGGGGCTGGAGTGGATTGGGTATATCGGTGGTAGTAGTGGGAGCACCTACTACAACCCCTCCCTCAAGAGTCGAGTCACCATTTCAACGGACACGTCCAAGAACCAGTTCTCCCTGAAGCTGAGCTCTGTGACCGCCGCGGACACGGCCGTGTATTACTGTGCGAGATGGGGGGTGGAATATTGTAGTAGTACTTACTGCTCTTTCTTCGATGTCTGGGGCGCGGGAGTCCTGGTCACCGTCTCCTCAG	GATATTGTGATGACCCAGACTCCACTCTCCCTGCCAGTCACCCCTGGAGAGCCGGCCTCCATCTCCTGCAGGTCTAGTCAGAGCCTCCTGCATACTGATGGATATACCTATTTGGATTGGTACCTGCAGAAGCCAGGCCAGTCTCCGCAGCTCCTGATTTATGGGGGTTCCAACAGAGCCTCTGGAGTCCCAGACAGGTTCAGTGGCAGTGGGTCAGGCACTGATTTCACACTGAAAATCAGCAAGGTGGAGGCGGAGGATGTTGGGGTTTATTACTGCATGCAACATAAAGCGCTTCCTTGGACGTTCGGCCAAGGGACCAAGGTGGAAATCAAAC
16C222	16C222_wk2.2-C05	00052	1	week2	S2	IGHV4	Kappa	IGHV4-AFQ-U*01	IGHJ5-2*01	IGHG	0.953	CARKKREVSLDVW	39	IGKV4-ACX*01	IGKJ2*01	0.975	CQQYYSTPYSF	33	CAGGTGCAGCTGCAGGAGTCGGGCCCAGGACTGGTGAAGCCTTCGGAGACCCTGTCCCTCACCTGCGCTGTCTCTGGTGGCTCCATCAGCAGTAGTAACTGGTGGAGCTGGATCCGCCAGCCCCCAGGGAAAGGGCTGGAGTGGATTGGGGGTATCTATAGTAATAGTGAGAGTACCAACTACAACCCCTCCCTCAAGAGTCGAGTCACCATTTCAAAAGACACGTCCAAGAACCAGTTCTCCTTGAAGCTGAGCTCTGTGACCGCCGCGGACACGGCCGTGTATTACTGTGCGAGAAAAAAACGCGAAGTCTCATTGGATGTCTGGGGCCGGGGAGTTCTGGTCACCGTCTCCTCAG	GCTCCTAAGCTGCTCATTTACTGGGCATCTACCCGGGAATCCGGGGTCCCTAACCGATTCAGTGGCAGTGGATCTGGGTCAGATTTCACTCTCACCATCAGTGGCCTGCAGGCTGAAGATGTGGCAGTGTATTACTGTCAGCAGTATTATAGCACTCCGTACAGTTTTGGCCAGGGGACCAAAGTGGAGATCAAAC
16C222	16C222_wk2.2-D05	00137	1	week2	RBD	IGHV4	Lambda	IGHV4-AGR*01	IGHJ6*01	IGHG	0.957	CAREGWKLYGLDSW	42	IGLV3-AED-X*06	IGLJ3*01	0.976	CQVWDSSSDHWVF	39	CAGGTGCAGCTGCAGGAGTCGGGCCCAGGAGTGGTGAAGCCTTCGGAGACCCTGTCCCTCACCTGCGCTGTCTCTGGTGGCTCCATCAGCAGTGGTTACTACTACTGGAGCTGGATCCGCCAGCCCCCAGGGAAGGGGCTGGAGTGGATTGGGGGTATCTATAGTAATAGTGAGAGTACCAACTACAACCCCTCCCTCAAGAGTCGAGTCACCATTTCAAAAGACACGTCCAAGAACCAGTTCTCCCTGAAGCTGAGCTCTGTGACCGCAGCGGACACGGCCGTGTATTACTGTGCGAGAGAAGGTTGGAAATTATACGGTTTGGATTCCTGGGGCCAAGGGGTCGTCGTCACCGTCTCCTCAG	TCCTATGATCTGACTCAGCCACCCTCGGTGTCAGTGTCCCCAGGACAGACGGCCAGGATCACCTGTGGGGGAGACAACATTGGAAGTAAATATGTGCACTGGTACCAGCAGAAGCCACCGCAGGCCCCTGTGCTGGTCATGTATTATGATAGCGAACGGCCCTCAGGGATCCCTGAGCGATTCTCTGGCTCCAAATCAGGGAACACCGCCACCCTGACCATCAGCGGGGTCGAGGCCGGGGATGAGGCTGACTATTACTGTCAGGTGTGGGACAGTAGTAGTGATCATTGGGTATTCGGCGGAGGGACCCGGCTGACCGTCCTAG
16C222	16C222_wk2.2-E05	00016	2	week2	S2	IGHV3	Lambda	IGHV3-ADO*01,IGHV3-ABY-S*04	IGHJ4*01	IGHM	0.881	CVGGVYYSGSGYFDHW	48	IGLV2-ABP*01,IGLV2-ABI*01	IGLJ1*01	0.926	CWSYRSGSKYIF	36	GAGGTGCAGCTGGTGGAGTCTGGGGGAGGCTTGGTCCAGCCTGGCGGGTCCCTGAGAGTCTCTTGTGCAGCCTCCGGAATCTCCTTTAGTGACTATTATATACAGTGGGTCCGCCAGGCTCCAGGGCAGGGGCCGGAATGGGTCGGTTTCATTAGAAACAGAGCTAAGGGTGGGACACCAGAATACGCCGCGTCTGTGAAAGGCAGATTCACCATCACCAGAGATGACTCCAAAGGCATCGCCTATCTGGAAATGAGCAGCCTGACAACCGAGGACACGGCCGTCTATTATTGTGTCGGTGGGGTTTATTATAGTGGAAGTGGCTACTTTGACCACTGGGGCCAGGGAGTCCTGGTCACCGTCTCCTCAG	CAGGCTGCCCTGACTCAGCCTCCCTCACTGTCCAAGTCTCTTGGACAGTCGGTCACCATCTCCTGCACTGGAACCAACAATGACATTGGTGTTTATGATGACGTCTCCTGGTACCAACAGCACCCAGGCACAGCCCCCAGACTCCTGATTTATGATGTCAATAGACGGCCCTCAGGGGTCTCTGATCGCTTCTCTGGCTCCAAGTCTGGCAACACGGCCTCCCTGACCATCTCTGGGCTCCGGGCTGAGGACGAGGCTGATTATTACTGCTGGTCATATAGGAGTGGGAGCAAGTACATCTTCGGTACTGGGACCCGGCTCACCGTCCTAG
16C222	16C222_wk2.2-H05	00155	1	week2	NTD	IGHV1	Lambda	IGHV1-AAU-U*01	IGHJ4*01	IGHG	0.986	CARGGITITILVVDPPPFDYW	63	IGLV1-ACR*01	IGLJ3*01	0.993	CSAWDSSLSTWVF	39	CAGGTCCAGCTGGTGCAGTCCGGGGCTGAGGTGAAGAAGCCTGGGGCCTCAGTGAAGGTTTCCTGCAAGGCTTCTGGATTCACCTTCGGCAGCTATGCTATCAGCTGGGTGCGACAGGCCCCTGGACAAGGGCTTGAGTGGATGGGAGGGATCGTCCCTCTTGTTGGTGTAACAAACTACGCACAGAAGTTCCAGGGCAGAGTCACGATTACCGCGGACACGTCCACAAGCACAGCCTACATGGAGCTGAGCAGCCTGAGATCTGAGGACACGGCCGTGTATTACTGTGCGAGAGGCGGTATTACGATTACGATATTAGTAGTCGATCCACCTCCCTTTGACTACTGGGGCCAGGGAGTCCTGGTCACCGTCTCCTCAG	CAGTCTGTGCTGACGCAGCCGCCCTCAGCATCTGGGGCCCCCGGGCAGAGGGTCACCATCTCCTGCACTGGGAGCAGCTCCAACATCGGGGCGGGTTATTATGTATCCTGGTACCAGCAGTTCCCAGGAACAGCCCCCAAACTCCTCATCTATGAAAATAATAAGCGACCCTCAGGGGTTTCTGACCGATTCTCTGGCTCCAAGTCTGGTACCTCAGCCTCCCTGACCATCACTGGACTCCAATCTGAGGATGAGGCTGATTATTACTGCTCAGCATGGGATAGCAGCCTGAGTACTTGGGTATTCGGCGGAGGGACCCGGCTGACCGTCCTAG
16C222	16C222_wk2.2-B06	00261	1	week2	S2	IGHV4	Lambda	IGHV4-ADD*01	IGHJ4*01	IGHG	0.956	CARRGYSYSNFDFW	42	IGLV3-AED-X*01	IGLJ1*01	0.987	CQVWDSSSKYIF	36	CAGGTGCAACTGCAGGAGTCGGGCCCAGGACTGGTGAAGCCTTCGGAGACCCTGTCCCTCACCTGCGGTGTCTCTGGTGGCTCCTTCAGCGGTTACTACTGGGGCTGGATCCGCCAGCCCCCAGGGAAGGAACTGGAGTGGATTGGAGATATCAGTGGTAATGGTGGGAGCACCGACTACAATCCCTCCCTCAAGAGTCGAGTCACCATTTCAACAGACACGTCCAAGAACCAGTTCTCCCTGAAGCTGAGCTCTGTGACCGCCGCGGACACGGCCGTGTATTACTGTGCGAGAAGGGGATATAGCTACAGTAACTTTGACTTCTGGGGCCAGGGAGTCCTAGTCACCGTCTCCTCAG	NGTGGGGGAGACAACATTGGAAGTAAAAATGTGCACTGGTACCAGCAGAAGCCAGCGCAGGCCCCTGTGCTGGTCATCTATGCTGATAGCAAACGGCCCTCAGGGATCCCTGAGCGATTCTCTGGCTCCAACTCAGGGAACACCGCCACCCTGACCATCAGCAGGGTCGAGGCCGGGGATGAGGCTGACTATTACTGTCAGGTGTGGGACAGTAGTAGTAAATACATCTTCGCTGCTGGGACCCGGCTCACCGTCCTAG
16C222	16C222_wk2.2-F06	00122	1	week2	S2	IGHV4	Lambda	IGHV4-ABB-S*01	IGHJ5-1*01,IGHJ4*01	IGHG	0.997	CARNLEYSGGW	33	IGLV1-ABS*02	IGLJ6*01	0.891	CETWDSSLSAHVF	39	CAGGTGCAGCTGCAGGAGTCGGGCCCAGGACTGGTGAAGCCTTCGGAGACCCTGTCCCTCACCTGCGCTGTCTCTGGTGGCTCCATCAGCGGTTACTACTGGAACTGGATCCGCCAACCCCCAGGGAAGGGGCTGGAGTGGATTGGGTATATCGGTGGTAGTAGTGGGAGCACCTACTACAACCCCTCCCTCAAGAGTCGAGTCACCATTTCAACGGACACGTCCAAGAACCAGTTCTCCCTGAAGCTGAGCTCTGTGACCGCCGCGGACACGGCCGTGTATTACTGTGCGAGAAATCTCGAGTATAGCGGTGGCTGGGGCCAGGGAGTCCTGGTCACCGTCTCCTCAG	CAGTCTGTGCTGACACAGCCACCCTCAGTGTCTGCGGATCCAGGGCAGAAGGTCACAATCTCCTGCTCTGGAAGCAGCTCCAACATCGGGAGATATTATGTATCCTGGTACCAGCAGCTCCCAGGAACAGCCCCCAAACTCATCTATGGTGCCAACAATCGGCCCTCAGGGGTCCCTGACCGATTCTCTGGCTCCCAGTCTGGCACCTCAGCCACGCTGACCATCAATGGACTCCGGCCTGAGGACGAGGCTGATTATTACTGCGAAACATGGGATAGCAGCCTGAGTGCTCATGTGTTCGGAAGTGGCACCAAGTTGACCGTCCTCG
16C222	16C222_wk2.2-G06	00100	1	week2	RBD	IGHV4	Lambda	IGHV4-AGR*01	IGHJ5-2*01	IGHG	0.953	CARDWSSSSYSLDVW	45	IGLV3-AED-X*06	IGLJ1*01	0.966	CQVWDSSSDYIF	36	CAGGTGCGGCTGCAGGAGTCGGGCCCAGGAGTGGTGAAGCCTTCGGAGACCCTGTCCCTCACCTGCGCTGTCTCTGGTGGCTCCATCAGCAGTGGTTACTACTACTGGAGCTGGATCCGCCAGCCCCCAGGGAAGGGGCTGGAGTGGATTGGGGGTATCTATAGTAATAGTGAGAGTACCAACTACAACCCCTCCCTCAAGAGTCGAGTCACCATTTCAAAAGACACGTCCAAGAACCAGTTCTCCCTGAAGCTGAGCTCTGTGACCGCAGCGGACACGGCCGTGTATTACTGTGCGAGAGATTGGAGTAGCAGCAGCTACTCATTGGATGTCTGGGGCCGGGGAGTTCTGGTCACCGTCTCCTCAG	TCCTATGAGCTGACTCAGGCACCCTCGGTGTCAGTGTCCCCAGGACAGACGGCCAGGATCACCTGTGGGGGAGACAACATTGGAAGTAAATATGTGCACTGGTTCCAGCAGAAGCCAGCGCAGGCCCCTGTGCTGGTCATCTATGATGATAGCGACCGGCCCTCAGGGATCCCTGAGCGATTCTCTGGCTCCAAATCAGGGAACACCGCCACCCTGACCATCAGCGGGGTCGAGGCCGGGGATGAGGCTGACTATTACTGTCAGGTGTGGGACAGTAGTAGTGATTACATCTTCGGTGCTGGGACCCGGCTCACCGTCCTAG
16C222	16C222_wk2.2-A07	00241	1	week2	S2	IGHV4	Lambda	IGHV4-ABB-S*01	IGHJ6*01	IGHG	0.997	CARKPYSGSWILDSW	45	IGLV1-ADU*01	IGLJ1*01	0.983	CGAWDSSLSAYIF	39	CAGGTGCAGCTGCAGGAGTCGGGCCCAGGACTGGTGAAGCCTTCGGAGACCCTGTCCCTCACCTGCGCTGTCTCTGGTGGCTCCATCAGCGGTTACTACTGGAACTGGATCCGCCAACCCCCAGGGAAGGGGCTGGAGTGGATTGGGTATATCGGTGGTAGTAGTGGGAGCACCTACTACAACCCCTCCCTCAAGAGTCGAGTCACCATTTCAACGGACACGTCCAAGAACCAGTTCTCCCTGAAGCTGAGCTCTGTGACCGCCGCGGACACGGCCGTGTATTACTGTGCGAGAAAGCCGTATAGCGGCAGCTGGATTTTGGATTCCTGGGGCCAAGGGGTCGTCGTCACCGTCTCCTCAG	CAGTCTGTGCTGACGCAGCCGCCCTCAGTGTCTGCGGCCCCAGGGCAGAAGGTCACCATCTCCTGCTCTGGAAGCAGCTCCAACATCGGGAGAAGTTATGTATCCTGGTACCAGCAGGTCCCAGGAACGGCCCCCAAACTCCTCATCTATGACAATAATAAGCGACCCTCAGGGGTTTCTGACCGATTCTCTGGCTCCAAGTCTGGTACCTCAGCCTCCCTGGCCATCACTGGACTCCAGACTGGAGATGAGGCTGATTATTACTGCGGAGCATGGGATAGCAGCCTGAGTGCTTACATCTTCGGTGCTGGGACCCGGCTCACCGTCCTAG
16C222	16C222_wk2.2-C07	00111	1	week2	S2	IGHV4	Kappa	IGHV4-ADG-U*01	IGHJ1*01,IGHJ5-1*01	IGHG	0.896	CARESRESLDFW	36	IGKV2-AEM*01	IGKJ2*01	0.96	CMQGTRIPYTF	33	CAGGTGCAGCTGCAGGAGTCGGGACCAGGACTGTTGAAGCCTTCGGAGACCCTGTCCCTCACCTGCGCTGTTTCTGGTGGCTCCATCAGCGGTGGTTTTGGCTGGGGCTGGATCCGCCAGCCCCCCGGGAAGGGGCTGGAGTGGATTGGGAGTATCTATAGTAATAATGGGAACACCTATTATAAGCCCTCCCTCAAGAGTCGCGTCACCTTTTCGACAGACACGCTCCAGAACCAATTCTCCCTGACCTTGAGGTCTGTGACCGCCGCGGACACGGCCGTGTATTATTGTGCGAGAGAATCGCGCGAATCTCTCGACTTCTGGGGCCAGGGAGTCCTGGTCACCGTCTCCTCAG	GATATTGTGATGACCCAGACTCCAGTCTCCCTGTCCGTCACCCCTGGAGAGCCGGCCTCCATCTCCTGCAGGTCTAGTCAGAGCCTCCTACATAGTGATGGATACACCTATTTGGACTGGTTCCTGCAGAAGCCAGGCCAGTCTCCACAACTCTTGATCTATTTCGTTTCCAACCGGGCCTCTGGAGTCCCTGACAGGTTCAGTGGCAGTGGGTCAGGCACTGATTTCACACTGAAAATTAGTCGGGTGGAGACTGAGGATGTTGGGGTTTATCACTGCATGCAAGGTACACGGATTCCGTACACTTTTGGCCAGGGGACCAGAGTTGAGATCAAAC
16C222	16C222_wk2.2-D07	00165	1	week2	RBD	IGHV4	Kappa	IGHV4-AEB*01,IGHV4-ADD*01	IGHJ6*01	IGHG	0.956	CARWNSW	21	IGKV1-ABM*01	IGKJ2*01	0.979	CQHYYSTPYSF	33	CAGGTGCAGCTGCAGGAGTCGGGCCCAGGACTGGTGAAGCCTTCGGAGACCCTGTCCCTCACCTGCGCTGTCTCTGGTGGCTCCTTCAGCAGTTACTGGTGGAGCTGGATCCGCCAGCCCCCAGGGAAGGGACTGGAGTGGATTGGGGAGATCAATGGTAATAGTGGGAGCACCAACTACAACCCCTCCCTCAAGAGTCGAGTCACCATTTCAAAAGACGCGTCCAAGAACCAGTTCTCCCTGAAGCTGAGCTCTGTGACCGCCGCGGACACGGCCGTGTATTACTGTGCGAGATGGAATTCCTGGGGCCAAGGGGTCGTCGTCACCGTCTCCTCAG	GACATCCAGATGACGCAGTCTCCATCCTCCCTGTCTGCATCTGTAGGAGACAGAGTCACCATCACTTGCCGGGCGAGTCAGGGCATTACTAATGATTTAGCCTGGTATCAGCAGAAACCAGGGGAAACTCCTAAGCTCCTGATATATGAGGCATCCAGTTTGCAAAGTGGGATTCCCTCTCGGTTCAGCGGCAGTGGATCTGGGACGGATTTCACTCTCACCATCAGCAGCCTGCAGTCTGAAGATTTTGCAACTTATTATTGTCAACATTATTACAGTACCCCGTACAGTTTTGGCCAGGGGACCAAAGTGGAGATCAAAC
16C222	16C222_wk2.2-A08	00224	1	week2	RBD	IGHV4	Lambda	IGHV4-AGU*01,IGHV4-AGL*01	IGHJ6*01	IGHG	0.94	CARHPDYGNDYW	36	IGLV1-ADL*02,IGLV1-ACW*04	IGLJ3*01	0.919	CEAPDDNLSSRLF	39	CAGGTGCAGCTGCAGGAGTCGGGCCCAGGACTGGTGAAGCCTTCGGAGACCCTGTCCCTCACCTGCGCTGTCTCTGGTTACTCCATCAGCGGTGGTTCACACTGGGGCTGGATCCGTCAGCCCCCAGGGAAGGGGCTGGAGTGGATTGGCTATATCGGTGGTTATAGTGGGACCACCTACTACAATCCCTCCCTCAAGAGTCGAGTCACCATTTCAAGGGACACGTCCAAGAACCAGTTCTCCCTGAAGCTGAGCTCTGTGACCGCCGCGGACACGGCCGTATATTACTGTGCGAGACACCCTGACTACGGTAATGACTACTGGGGCCAGGGAGTCCTGGTCACCGTCTCCTCCG	CAGTCTGTGCTGACTCAGCCACCCTCAGCGTCTGGGACCCCTGGGCAGAGTGTCACCATCTCTTGTTCTGGAAGCAGTTCCAACATCGGAGTTAATTACGTAAACTGGTACCAGCAGCTCTCAGGAAAGGCCCCCAAACTCCTCATCTATAATAATAATCAGCGGCCCTCAGGGGTCCCTGACCGATTCTCTGGCTCCAAGTCTGGCACCTCAGCCTCCCTGGCCATCAGTGAGCTCCGGCCTGAGGATGAGGCTGATTATTACTGCGAAGCCCCGGATGACAACCTGAGCAGTCGGTTATTCGGAGGAGGGACCCGGCTGACCGTCCTAG
16C222	16C222_wk2.2-D08	00230	1	week2	NTD	IGHV1	Lambda	IGHV1-AHF-X*02	IGHJ6*01	IGHG	0.98	CARSDVLVLLAMRDPYGLDSW	63	IGLV11-AAY*01	IGLJ2*01	1	CQVYDSSANVLF	36	CAGGTCCAGCTGGTGCAGTCCGGGGCTGAGGTGAAGAAGCCTGGGGCCTCAGTGAAGCTCTCCTGCAAGGCTTCCGGTTATACTTTTACCAGCTACAATATAAACTGGGTGAGACAGGCCCCTGGACAAGGACTTGAGTGGATGGGATGGATTAACCCTAGCAATGGTAATACAGGCTACGCACAGAAGTTCCAGGGCAGAGTCACCATGACCAGGGACACGTCCACAAGCACAGCCTACATGGAGCTGAACAGCCTGAGATCTGAGGACACGGCCGTGTATTACTGTGCAAGATCGGATGTACTAGTACTACTTGCTATGCGTGACCCCTACGGTTTGGATTCCTGGGGCCAAGGGGTCGTCGTCACCGTCTCCTCAG	CAGCCTGTGCTGACTCAGCCACCCTCCCTGTCTGCATCCCCGGGAGCATCGGCCAGACTCCCCTGCACCCTGAGCAGTGACCTCAGTGTTGGTAGTAAAAACATGTACTGGTACCAGCAGAAGCCAGGGAGCGCTCCCAGGTTATTCCTGTACTACTACTCCGACTCAGACAAGCAGCTGGGACCTGGGGTCCCCAATCGAGTCTCTGGCTCCAAGGAGACCTCAAGTAACACAGCGTTTTTGCTCATCTCTGGGCTCCAGCCTGAGGACGAGGCCGATTATTACTGTCAGGTGTATGACAGTAGTGCTAATGTGTTATTCGGAGGAGGGACCCGGCTGACCGTCCTAG
16C222	16C222_wk2.2-B09	00260	1	week2	S2	IGHV4	Kappa	IGHV4-ABB-S*01,IGHV4-AEB*01	IGHJ1*01	IGHG	0.949	CARGPRGSYYYAWGYFEFW	57	IGKV3-ACF*03	IGKJ4*01	0.972	CQKYSSSPLTF	33	NGCCCAGGACTGGTGAAGCCTTCGGAGACCCTGTCCCTCACCTGCGCTGTCTCTGGTGGCTCCATCAGCAGTAACTACTGGAGCTGGATCCGCCAGCCCCCAGGGAAGGGGCTGGAGTGGATTGGACGTATCTATGGTAGTGGTGGGAGCACCGACTACAACCCCTCCCTCAAGAGTCGAGTCACCATTTCAACAGACACGTCCAAGAACCAGTTCTCCCTGAAGCTGAGCTCTGTGACCGCCGCGGACACGGCCGTGTATTACTGTGCGAGAGGGCCCCGGGGTAGTTATTACTACGCCTGGGGATACTTCGAGTTCTGGGGCCAGGGCGCCCTGGTCACCGTCTCCTCAG	CTCACCATCAGCAGCCTGGAGCCTGAAGATTTTGCAGTGTATTACTGTCAGAAGTATAGTAGCTCCCCGCTCACTTTCGGCGGAGGGACCAAGGTGGAGATCAAAC
16C222	16C222_wk2.2-C09	00025	2	week2	S2	IGHV4	Lambda	IGHV4-ADD*01	IGHJ4*01	IGHG	0.932	CVRRGYSYSHFDYW	42	IGLV3-AED-X*01	IGLJ1*01	0.952	CQVWDISRKYIF	36	CAGGTGCAGCTGCAGGAGTCAGGCCCAGGACTGGTGAAGCCTTCGGAGACCCTGACCCTCACCTGCGCTGTCTCTGGTGACTCCTTCAGCGGTTACTACTGGGGCTGGATCCGCCAGTCCCCAGGGAGGGGCCTGGAGTGGATTGGATATATCATTGGTCCTGGTGGCAGCACCGACTACAACCCCTCCCTCATGAGTCGACTCACAATTTCAAGAGACACGTCCAAGAACCAGGTCTCCCTGAGGCTGAGCTCTGTGACCGCCGCGGACACGGCCGTGTATTACTGTGTGCGACGTGGGTACAGTTACAGTCACTTTGACTATTGGGGCCAGGGAGTCCTGGTCACCGTCTCCTCAG	NCCCCTGTGCTGGTCATCTATGCTGATAGCAAACGGCCCTCAGGGGTCCCTGAGCGCTTCTCTGGCTCCAATTCAGGGAACACCGCCACCCTGACCATCAGCAGGGTCGAGGCCGGGGATGAGGCTGACTATTACTGTCAGGTGTGGGACATTAGTAGGAAATACATCTTCGGTACTGGGACCCGGCTCACCGTCCTAG
16C222	16C222_wk2.2-F09	00138	1	week2	RBD	IGHV5	Lambda	IGHV5-ABI*02	IGHJ6*01	IGHG	0.993	CAKGDCSSTYCSSIYGLDSW	60	IGLV3-AED-X*06	IGLJ2*01	0.952	CQLWDNSSDQVLF	39	GAGGTGCAGCTGGTGCAGTCTGGAGCAGAGGTGAAAAGGCCCGGGGAGTCTCTGAAGATCTCCTGTAAGACTTCTGGATACAGCTTTACCAGCTACTGGATCAGCTGGGTGCGCCAGATGCCCGGGAAAGGCCTGGAGTGGATGGGGGCGATTGATCCTAGTGATTCTGATACCAGATACAGCCCGTCCTTCCAAGGCCAGGTCACCATCTCAGCCGACAAGTCCATCAGCACCGCCTACCTGCAGTGGAGCAGCCTGAAGGCCTCGGACACCGCCACGTATTACTGTGCGAAAGGGGACTGTAGTAGTACTTACTGCTCCTCCATTTACGGTTTGGATTCCTGGGGCCAAGGGGTCGTCGTCACCGTCTCCTCAG	TCCTATGATGTGACTCAGCCACGCTCAGTGTCTGTGTCCCCAGGACAGACGGCCAGGATCACCTGTGGGGGAGACAACATTGGAAGTAAAAATGTGCACTGGTACCAGCAGAAGCCAGCGCAGGCCCCCGTGCTGGTCATCTATTATGATAGCGACCGGCCCTCAGGGATCCCTGAGCGATTCTCTGGCTCCAACTCAGGGAACACCGCCACCCTGACCATCAGCGGGGTCGAGGCCGGGGATGAGGCTGACTATTACTGTCAGCTGTGGGACAATAGTAGTGATCAAGTGTTATTCGGAGGAGGGACCCGGCTGACCGTCCTAG
16C222	16C222_wk2.2-G09	00095	1	week2	RBD	IGHV4	Lambda	IGHV4-AFL-U*01	IGHJ6*01	IGHG	0.883	CARAYGSNLSHRLDSW	48	IGLV1-ABN*02	IGLJ1*01	0.959	CAAWDDSLSGYIF	39	CAGGTGCAGCTGCAGGAGTCGGGCCCAGGACTGGTGAGGCCTTTGGAGACCCTGTCCCTCACCTGCGCTGTCTCTGGTGGCTCCATCAGCGATAGATACTTCTGGAACTGGGTCCGCCAACCCCCAGGGAGGGGGCTGCAATGGATTGGGAGTATCTATAGTGAAAGTGCGACCACCTACTACAACCCCTCCCTGAAGAGTCGAGTCACCATTTCAAAGGACACGTCCAACAACCAGTTCTTCCTGAAGGTGACCTCTGTGACCGCCGCGGACACGGCCCTATATTACTGTGCGAGGGCCTACGGTAGTAATCTAAGTCACCGTTTGGATTCCTGGGGCCAAGGGGTCGTCGTCACCGTCTCCTCAG	CAGTCTGTGCTGACTCAGCCTCCCTCAGCGTCTGAGGCCGCCAGGAAGAGTGTCACCATCTCCTGTTCTGGAAGCAGTTTCAATATCGGAAGAAATAGTGTATCCTGGTACCAGCAGCTCCCAGAAACGGCTCCCAAACTCCTCATCTATTATAATGATCGGCGAGCCTCAGGTGTCTCTGACCGATTCTCTGGCTCCAAGTCTGGCACGTCAGCCTCCCTGGCCATCACTGGGCTCCAGACCGAGGATGAGGCTGATTATTACTGCGCAGCATGGGATGATAGCCTGAGCGGTTACATCTTCGGTGCTGGGACCCGGCTCACCGTCCTAG
16C222	16C222_wk2.2-H09	00254	1	week2	S2	IGHV3	Kappa	IGHV3-ADX*01	IGHJ4*01	IGHG	0.986	CTRGTYFDYW	30	IGKV2-ABB*01	IGKJ2*01	0.99	CLQDIQLPYSF	33	GAGGTGCAGCTGGTGGAGTCTGGGGGAGGCTTGGTCCAGCCTGGGGGGTCCCTGAGACTCTCCTGTGCAGCCTCTGGATTCACCTTTGGTGATTATGGCATGCACTGGGTCCGCCAGGCTCCGGGAAAGGGACTGGAGTGGGTCTCATCCATTAGTAACACTGGTAAAACCGTATACTACGCTGACTCCGTGAAGGGCCGATTCACCATCTCCAGAGACAACGCCAAGAACTCGCTGTCTCTGCAAATGAGCAGCCTGAGAGCCGAGGACACGGCCGTGTATTACTGTACTAGAGGAACTTACTTTGACTACTGGGGCCAGGGAGTCCTGGTCACCGTCTCCTCAG	GATATTGTGATGACTCAGACTCCACTCTCCCTGCCCGTCACCCCTGGAGAGCCGGCCTCCATCTCCTGCAGGTCTAGTCAGAGCCTCCTGCATAGTAATGGATACACCTATTTGTTTTGGTACCTGCAGAAGCCAGGCCAGTCTCCACAGCTCCTGATCTATTTGGGTTCCAACCGGGCCTCTGGAGTCCCAGACAGGTTCAGTGGCAGTGGGTCAGGCACTGATTTCACACTGAAAATCAGCCGGGTGGAGGCTGAGGATGTTGGGGTTTATTACTGCTTGCAAGATATACAGCTTCCGTACAGTTTTGGCCAGGGGACCAAAGTGGAGATCAAAC
16C222	16C222_wk2.2-C10	00158	1	week2	S2	IGHV4	Kappa	IGHV4-ABB-S*01	IGHJ5-1*01,IGHJ4*01	IGHG	0.959	CARASYSGYSVW	36	IGKV3-ACF*03	IGKJ1*01	0.957	CQKYSSSPWTF	33	CAGGTGCAGCTGCAGGAGTCGGGCCCAGGACTGGTGAAGCCTTCGGAGACCCTGTCCCTCACCTGCACTGTCTCTGGTGGCTCCATCAGCGGTTACTACTGGAGCTGGATCCGCCAGCCCCCAGGGAAGGGACTGGAGTGGATTGGGGGTATCGGTGGTGGTAGTGGGAGCACCGAATACAACCCCTCCCTCAAAAGTCGAGTCACCATTTCAACAGACACGTCCAAGAACCAGTTCTCCCTGAAGCTGAGCTCTGTGACCGCCGCGGACACGGCCGTGTATTACTGTGCGAGAGCTAGCTACAGTGGGTACAGCGTCTGGGGCCAGGGAGTCCTGGTCACCGTCTCCTCAG	NGGTCTGGGACAGAGTTCACTCTCACCATCAGCAGCCTGGAGCCTGAAGATTTTGCAGTGTATTACTGTCAGAAGTATAGTAGCTCCCCGTGGACGTTCGGCCAAGGGACCAAGGTGGAAATCAAAC
16C222	16C222_wk2.2-F10	00028	1	week2	S2	IGHV1	Lambda	IGHV1-AGS*01,IGHV1-ABW-S*01	IGHJ2P*01	IGHG	0.818	CCRSPCRSDDCYKTNWFFDLW	63	IGLV2-ABP*01,IGLV2-ABI*01	IGLJ1*01	0.916	CGSYRATLTFIF	36	GAGGTCCAACTACTACAGTCTGGGCCTGAGTTGAAGCCGCCTGGGGCCTCCGTGAAAATTTCCTGCAAGGCTTCTGGATACACCTTCATCGACCACTACTTACACTGGATACGACAGACTCCTGGAAAAGGCCTTGAGTGGATGGGGGGGATGGATCCTGGGGATGATGACACAGACTACGCACAGATTTTCCAGGACAGACTCACCATCACCGCGGACAGGTCAGCGGACACATCGATGCTGGTCCTCGACAGCCTGACATCTGAGGACTCGGCCGTCTATTTCTGTTGTAGGTCACCTTGCCGTAGTGACGACTGCTACAAGACAAACTGGTTCTTCGATCTCTGGGGCCCTGGCACACGAATCACCGTCTCCTCAG	CAGTCTGCCCTGACTCAGCCTCCCTCAGTGTCCAAGTCTCTTGGACAGTCGGTCACCATCTCCTGCACTGGAACCAGGAGTGACATTGGTGGAAATCACGGTGTCTCCTGGTACCAACAACACTCAGACGCAGCCCCCAGACTCCTCATTTATGAGGTCACTAAGCGACCCTCAGGGGTCTCTGATCGTTTCTCTGGCTCCAAGTCTGGCGACACGGCCTCCCTGACGATCTCCGGGCTCCAGGCTGACGATGAGGCTTATTATTACTGCGGCTCCTATAGGGCTACACTCACTTTCATCTTCGGTCCTGGGACCCGGCTCACCGTCCTAG
16C222	16C222_wk2.2-G10	00170	1	week2	S2	IGHV3	Lambda	IGHV3-ADR*03	IGHJ4*01	IGHG	0.909	CVREERDILVVFTATNFDSW	60	IGLV6-AAC*02	IGLJ2*01	0.953	CQSADDNYNVLF	36	GAGGTGCAGCTGGTGGAGTCTGGGGGCGGCTTGGCAAAGCCGGGGGGGTCCCTGAGACTCTCCTGCGCAGCCTCCGGATTCAGTTTCAATGACTACTATATGGACTGGGTCCGCCAGGCTCCAGGGAAGGGGCTGGAGTGGGTCTCACGTATTAGTAATGGTGGTATTCACAGTTCGTATGCAGAGTCCGTGAAGGACAGATTCATCATCTCCAGAGACAACGCCAAGAACACCCTGTTTCTTCAAATGGACAGCCTGAGAACTGAGGACACAGCCATATATTACTGTGTGAGGGAAGAACGCGATATTTTGGTGGTTTTTACTGCGACAAACTTTGACTCCTGGGGCCAGGGAGTCCTGGTCACCGTCTCCTCCG	GAGGTTGTGTTCACTCAGCCCCATTCTGTGTCGGGGTCTCCGGGGCAGACGGTCACCATCTCCTGCACCCGCAGCAGTGGCAACATTGACAGTGACTATGTACAGTGGTACCAACAGCGCCCGGGCAATGCCCCCACCACAGTGATTTACAAAGATAATCAAAGACCCTCTGGGGTTCCTGCTCGGTTCTCTGGCTCCATTGACAGGTCCTCCAATTCTGCCTCCCTCGCCATCTCTGGGCTGAGGTCTGAGGACGAGGCTGACTACTACTGTCAGTCTGCTGATGACAACTACAATGTCTTATTCGGAGGAGGGACCCGGCTGACCGTCCTAG
16C222	16C222_wk2.2-B11	00084	1	week2	undet	IGHV4	Kappa	IGHV4-AGP-U*01,IGHV4-ACQ-S*01	IGHJ5-1*01	IGHA	0.936	CARSSYGSPNRFDVW	45	IGKV1-AAU*01	IGKJ1*01	0.955	CQQYYSLPWTF	33	CAGGTGCAGCTGCAGGAGTCGGGCCCAGGACTGGTGAAACCTTCGGAGACCCTGTCCCTCACCTGCGCTGTCTCTGGTGGCTCCATCAGCAGTAGCTACTGGAGCTGGATCCGCCAGCCCCCAGGGAAGGGGCTGGAGTGGATTGGCTATATCTATGGTGGTAGTGGGAGCACCAGCTACAACCCCTCCTTCCAGAGTCGAGTCACCATTTCAACAGACACGTCCAAGAACCAGTTAACCCTGACGCTGAGCTCTGTGACCGCCGCGGACACCGCCGTTTATAACTGTGCGAGATCTTCCTACGGTAGCCCGAACCGGTTCGATGTCTGGGGCGCGGGAGTCTTGGTCACCGTCTCCTCAG	GACTTTCAGATGACCCAGTCTCCATCCTCCCTGTCTGCTTCTGTAGGAGACAGAGTCACCATCACTTGCCGGGCAAGTCAGGGCATTAGCAGTTATTTAAATTGGTATCAACAGAAACCGGGGAAAGTCCCTAACCTCCTGATCTATTATGGAAACCGTTTGGAAAGTGGGGTCCCAACAAGGTTCAGTGGCAGTGGATCTGGGACAGAATTCACTCTCACCATCAGCAGCCTGCAACCGGAAGATTTTGCAACTTATTACTGTCAACAGTATTATAGTTTACCGTGGACGTTCGGCCAAGGGACCAAGGTGGAAATCAAAC
16C222	16C222_wk2.2-D11	00185	1	week2	RBD	IGHV3	Kappa	IGHV3-AFE*01	IGHJ4*01	IGHG	0.963	CAKGYYYGSGYYTGCFDYW	57	IGKV3-ADU-S*03,IGKV3-ADN*01,IGKV3-AAP-S*01,IGKV3-ADW-S*01	IGKJ4*01	0.955	CQQESNWPLTF	33	GAGGTGCAGCTGGTGGAGACTGGAGGAGGCTTGGTCCAGCCTGGGGGGTCCCTGAAACTCTCCTGTGCAGCCTCTGGATTCACCTTCAGTAGCTATGGCATGAGCTGGGTCCGCCAGGCTCCAGGGAAGGGGCTAGAGTGGGTCTCAGCTATTAATAGTGGTGGGGGTAGCACATACTACGCAGACTCCGTGAAGGGCCGATTCACCATCTCCAGAGACAACTCAAAGAACACGCTCTCCCTGCAAATGAACAGCCTGAGAGCTGAGGACACGGCCGTGTATTACTGTGCGAAAGGTTATTACTATGGTAGTGGTTATTACACCGGTTGTTTTGACTACTGGGGCCAGGGAGTCCTGGTCACCGTCTCCTCAG	GAAATTGTAATGACGCAGTCTCCAGCCACCCTGTCTTTGTCTCCAGGAGAAAGAGCCACCCTCTCCTGCAGGGCCAGTCAGAGTGTCAGCAGCAACTTAGCCTGGTACCAGCAGAAACCTGGGCAAGCTCCCAGGCTCCTCATCTATGATGCATCCAACAGGGCCACTGGTATCCCAGACAGGTTCAGTGGCAGCGGGTCTGGGACAGACTTCACTCTCACCATCAGCAGCCTGGAGCCTGAAGATGTTGGAGTTTATTACTGTCAGCAGGAGAGTAACTGGCCGCTCACTTTCGGCGGAGGGACCAAGGTGGAGATCAAAC
16C222	16C222_wk2.2-E11	00233	1	week2	RBD	IGHV1	Lambda	IGHV1-AAU-U*01	IGHJ5-1*01	IGHG	0.99	CARGKYEDDYGYSLGRFDVW	60	IGLV3-AED-X*05	IGLJ1*01	0.814	CAASYGSGSSWQYYIF	48	CAGGTCCAGCTGGTGCAGTCTGGGGCTGAGGTGAAGAAGCCTGGGGCCTCAGTGAAGGTTTCCTGCAAGGCTTCTGGATTCACCTTTGGCAGCTATGCTATCAGCTGGGTGCGACAGGCCCCTGGACAAGGGCTTGAGTGGATGGGAGTGATCATCCCTCTTGTTGGTGTAACAAACTACGCAGAGAAGTTCCAGGGCAGAGTCACGATTACCGCGGACACGTCCACAAGCACAGCCTACATGGAGCTGAGCAGCCTGAGATCTGAGGACACGGCCGTGTATTACTGTGCGAGAGGGAAATACGAGGATGATTACGGTTACTCCCTGGGGCGGTTCGATGTCTGGGGCCCGGGAGTCCTGGTCACCGTCTCCTCAG	TCCTATGAGCTGACTCAGCCACCCTCAGTGTCGGTGTCCCCAGGACAGACAGCCAGCATCACCTGCTCTGGAAATAAATTGGGGAATGTATATGCTTACTGGTACCAGCAGAAGCCAGGCCAGGCCCCTGTACTGGTCATCTACAAAGATAGCAACCGGCCCTCAGGGATCCCTGAGCGATTCTCTGGCTCCAACTCAGGGAACACGGCCACCCTGACCATCAGCAGGGTCGAGGCTGGGGATGAGGCCGACTATTACTGTGCTGCAAGCTATGGCAGTGGGAGCAGCTGGCAGTATTACATCTTCGGTGCTGGGACCCGGCTCACCGTCCTAG
16C222	16C222_wk2.2-F11	00207	1	week2	RBD	IGHV3	Kappa	IGHV3-AGZ-X*02	IGHJ4*01	IGHG	0.851	CAKDVAAAGLLNLDSW	48	IGKV1-ABV*01	IGKJ4*01	0.948	CQHSFGTPLAF	33	GAAGTGCAACTGGTGGAGTCTGGGGGAGGCGTGGTTCCGCCTGGGGGGTCCCTGAGACTTTCGTGTTCAGTCTCTGGATTCACCTTTGACGATTTCGCCATGCACTGGGTCCGCCAGGGTCCAGGGAAGGGTCTTGAGTGGGTCTCTGCTATTAGCTGGAATGGTGATCACACACACTATATAGACTCCGTCAAGGGCCGATTCACCATCTCCAGAGACAACGCCAAGAACTCCCTGTATCTACAGATGGGCAGCCTGAGACCTGAGGACACTGCCTTGTATTACTGTGCTAAAGATGTGGCGGCAGCTGGACTTCTCAACCTCGACTCCTGGGGCCAGGGAGTCCCGGTCACCGTCTCCTCAG	GACATCCAGATGACCCAGTCTCCATCCTCCCTGTCTGCATCTGTGGGAGACAGAGTCACCATCACTTGCAGGGCAAGTGAGAACGTTAGCAAGTATTTACATTGGTATCAGCAGAAACCAGGGAAAGCCCCTAATCTCCTGATCTATTCTGCATCCACTTTGCAAACTGGGGTCCCATCAAGGTTCAGCGGCAGTGGTTCTGGGACAGATTTCACTCTCACCATCAGCAGCCTGCAGCCTGAGGATGTTGCCACTTATTACTGTCAACACAGTTTTGGTACCCCGCTCGCTTTCGGCGGAGGGACCAAGGTGGAGATCAAAC
16C222	16C222_wk2.2-C12	00209	1	week2	RBD	IGHV4	Lambda	IGHV4-ABB-S*01,IGHV4-ADD*01	IGHJ6*01	IGHG	0.946	CARGPGYSSSYGLDSW	48	IGLV8-ABK*01	IGLJ2*01	0.993	CMLYMGSDISVLF	39	CAGGTGCAGCTGCAGGAGTCGGGCCCAGGACTGGTGAAGCCTTCGGAGACCCTGTCCCTCACCTGCGTTGTCTCAGGTGGCTCTATCATCGGTTACTACTGGACCTGGATCCGCCAGCCCCCAGGGAAGGGACTGGAGTGGTTTGGGTATATCGGTGGTGGTAGTGGGAGCACCGAATACAACCCCTCCCTCAAGAGTCGAGTCACCATTTCAAGAGACACGTCCAAGAACCAGTTCTCCCTGAAGCTGACCTCTGTGACCGCCGCGGACACGGCCGTGTATTATTGTGCGAGAGGTCCCGGGTATAGCAGCAGTTACGGGTTGGATTCCTGGGGCCAAGGGGTCGTCGTCACCGTCTCCTCAG	GAGACTGTGGTGACCCAGGAGCCATCGTTGTCAGTGTCCCCTGGAGGAACAGTCACACTCACCTGTGGCCTGAGCTCTGGCTCAGTCTCTACCAGTAACTACCCCAGCTGGTACCAGCAGACCCCAGGCCAGGCTCCACGCACGCTCATCTACAGCACAAACACTCGCCCTTCTGGGGTCCCTGATCGCTTCTCTGGCTCCATCCTTGGGAACAAAGCTGCCCTCACCATCACGGGGGCTCAGGCAGACGATGAGTCTGATTATTACTGTATGCTCTACATGGGTAGTGACATTTCTGTGTTATTCGGAGGAGGGACCCGGCTGACCGTCCTAG
16C222	16C222_wk2.2-E12	00203	1	week2	S2	IGHV4	Lambda	IGHV4-ABB-S*01	IGHJ2P*01	IGHG	0.899	CAGEVPTTVATSWYLSLW	54	IGLV1-ADA*01	IGLJ3*01	0.946	CATWDNSLNSRLF	39	CAGGTGCAACTGCAGGAGTCGGGCCCAGGACTGGTGAAGCCTTCGGAGACCCTGTCCCTCACCTGCGCTGTCTCTGGTGACTCCATGAGCGGTTATTACTGGAACTGGATCCGCCAAGGCCCGGTGATGGGACTGGAGTGGATTGGGTATATCGGGGGTAGAAGTGGGAACACCTTCTACAATCCCTCCCTCAGAAGTCGGGTCACCATTTCAACGGACGCGTCCAAGAATCTGTTCTCCCTGAAGCTGACCTCTGTGACGGCCGCGGACACGGCCGTCTATTTCTGTGCAGGGGAGGTTCCGACCACAGTTGCCACGAGTTGGTATCTCAGTCTCTGGGGCCCTGGCACCCCAATCACCGTTTCCTCAG	CAGTCTGTGCTGACTCAGCCACCCTCAGCGTCTGGGACTCCCGGGCAGAGTGTCCGCATCTCTTGTTCTGGAAGCAGCTCCGACATTGGAAGAAATTATGTATACTGGTATCAGCAAGTCCCAGGAGCGGCCCCCAAACTCCTCATCTATTATACTAATCAGCGACCCTCAGGGGTCCCTGACCGATTCTCTGGCTCTAAGTCTGGCACCTCAGCCTCCCTGGCCATCACTGGTCTCCGGTCTGAGGATGAGGCTGATTATTACTGTGCAACATGGGATAACAGCCTGAACAGCCGACTATTCGGCGGAGGGACCCGGCTGACCGTCCTAG
16C222	16C222_wk2.2-F12	00060	1	week2	S2	IGHV3	Kappa	IGHV3-AFR*01	IGHJ4*01	IGHG	0.997	CARGSGSSDYW	33	IGKV1-AAD-S*01	IGKJ2*01	0.986	CQQYSSSPYSF	33	GAGGTGCAGCTGGTGGAGTCTGGAGGAGGCTTGGTTCAGCCTGGGGGGTCCCTGAGACTCTCCTGTGCAGCCTCTGGATTCACCTTCAGTAGCTATGGCATGCACTGGGTCCGCCAGGCTCCAGGGAAGGGGCTGGAGTGGGTGGCAGTTATATGGTATGATGGAAGTAAGAAATACTACGCAGACTCTGTGAAGGACCGATTCACCATCTCCAGAGACAATTCCAAGAACATGCTATATCTTCAAATGAACAACCTGAAATTGGAGGACACGGCCGTGTATTACTGTGCGAGAGGGAGTGGGAGCAGTGACTACTGGGGCCAGGGAGTCCTGGTCACCGTCTCCTCAG	GACATCCAGATGACCCAGTCTCCATCCTCCCTGTCTGCATCTGTAGGAGACACAGTCACCATCACTTGCCGGGCGAGTCAGAGTATTAGCAGCTGGTTAGCCTGGTATCAGCAGAAACCAGGGAAAGCCCCTAAGCTCCTGATCTATAAGGCGTCCAGTTTGCAAAGTGGGGTCCCATCAAGGTTCAGCGGCAGTGGATCTGGGACAGATTTCACTCTCACCATCAGCAGCCTGCAGTCTGAAGATTTTGCAACTTATTACTGTCAACAGTATAGCAGTAGCCCGTACAGTTTTGGCCAGGGGACCAAAGTGGAGATCAAAC
16C222	16C222_wk2.3-A01	00180	1	week2	S2	IGHV3	Lambda	IGHV3-ABY-S*04	IGHJ4*01	IGHG	0.914	CVRGYGSNLGPFDYW	45	IGLV2-ABP*01,IGLV2-ABI*01	IGLJ2*01	0.956	CCSYRSGSTFLF	36	GAGGTGCAGCTGGTGGAGTCTGGGGGAGGCTTGGTCCAGCCTGGCGGGTCCCTGAGAGTCTCCTGTGAAGCCTCTGGATTCACCTTCAGTGACTATTACATACAGTGGGTCCGCCAGGCTCCAGGAAAGGGGCCGGAGTGGGTAAGTTTCATTAGAAGGAAAGCTAATGGTGGGACAACAGAATACGCCGCGTCTGTGAAAGGCAGGTTCACCATCTCCAGAGATGATTCCAAAAGCATCGCCTATCTGCAAATGAGCAGCCTGAAGACCGAGGACACGGCCCTGTATTATTGTGTCCGGGGCTACGGTAGCAACCTGGGTCCCTTTGACTACTGGGGCCAGGGAGTCCTGGTCACCGTCTCCTCAG	CAGGCTGCCCTGACTCAGCCTCCCTCAGTGTCCAAGTCTCTTGGACAGTCGGTCACCATCTCCTGCACTGGAACCAGCAATGACGTTGGTGGTTATAATGACGTCTCCTGGTACCAGCAACACCCAGGCACAGCCCCCAGACTCCTAATTTATGATGTCAATAAGCGGCCCTCAGGGGTCTCTAATCGCTTCTCTGGCTCCAAGTCTGGCAACACGGCCTCCCTGACCATCTCTGGGCTCCAGGCTGAGGACGAGGCTGATTATTACTGCTGCTCATATAGGAGTGGAAGCACTTTCTTATTCGGAGGAGGGACCCGGCTGACCGTCCTAG
16C222	16C222_wk2.3-A02	00044	1	week2	S2	IGHV5	Kappa	IGHV5-ABI*01	IGHJ5-1*01	IGHG	0.902	CAKDYYSDSYFYHSNRLDVW	60	IGKV1-ABV*02	IGKJ4*01	0.836	CLQHHSYPLTF	33	GAGGTGCAGCTGGTGCAGTCTGGAGCGGGGGTGAAAAGGCCCGGGGAGTCTCTGCAGATCTCCTGCAAGGCCTCTGGATACACTTTTACCAGCTACTGGATCAGTTGGGTGCGCCAGTCGCCCGGCGGAGGCCTGGAGTGGGTGGGGTCGATTGGTCCAAGTAATTCTCAGACCAGATATAACCCGTCCTTCCAAGGCCAGGTCACCATCTCAGCCGACAAGTCCATCAGTACCGCCTTCCTCCAGTGGCACAGCCTGAAGGCCTCGGACACCGCCACGTATTTCTGTGCGAAAGATTACTACAGTGATAGTTATTTCTACCATTCCAACCGGCTCGATGTCTGGGGCGCGGGAGTCCTGGTCACCGTCTCCTCCG	GACATTCAGATGACTCAGTCTCCATCTTCCCTGTCTGCATCTCTCGGAGACACTGTCACCATCACTTGCCGGGCAAGTCAGTACATTAATGACCATTTAAATTGGTTTCAGCAGAAACCAGGGAAAGCCCCTAAGCTCCTGGTCTATGGTGTGACCACCTTGCAAGATGGGGTCCCATCTAGGTTCAGCGGTAGGAAGTCTGGGCCAGATTTCTCTCTCACCATCAACAGCCTGGAACCTGAAGATTTCGCAACTTATTTCTGTCTACAGCATCATTCTTACCCGCTCACTTTCGGCGGAGGGACCAGGGTGGAGATCGGAC
16C222	16C222_wk2.3-A03	00050	1	week2	S2	IGHV4	Kappa	IGHV4-AFQ-U*01	IGHJ4*01	IGHG	0.95	CARGRYFDYW	30	IGKV4-ACX*01	IGKJ2*01	0.977	CQQYYSSPYSF	33	CAGGTGCAGCTGCAGGAGTCGGGCCCAGGACTGGTGAAGCCTTCGGAGACCCTGTCCCTCACCTGCGCTGTCTCTGGTGGCTCCATCAGCAGTAGTAACTGGTGGAGCTGGATCCGCCAGCCCCCAGGGAAAGGGCTGGAGTGGATTGGGGGTATCTATAGTAATAGTGAGAGTACCAACTACAACCCCTCCCTCAAGAGTCGAGTCACCATTTCAAAAGACACGTCCAAGAACCAGTTCTCCTTGAAGCTGAGCTCTGTGACCGCCGCGGACACGGCCGTGTATTACTGTGCGAGAGGGCGTTATTTCGACTACTGGGGCCAGGGAGTCCTGGTCACCGTCTCCTCAG	GACATTGTGATGACCCAGTCTCCAGACTCCCTGGCTGTGTCTCTGGGAGAGAGGGTCACCATCAACTGCAAGTCCAGCCAGAGTCTTTTATACAGCTCCAACAATAAGAACTACTTAGCCTGGTACCAGCAGAAACCAGGACAGGCTCCTAAGCTGCTCATTTACTGGGCATCTACCCGGGAATCCGGGGTCCCTAACCGATTCAGTGGCAGCGGGTCTGGGACAGATTTCACTCTCACCATCAGTGGCCTGCAGGCTGAAGATGTGGCAGTTTATTACTGTCAGCAGTATTATAGCTCTCCGTACAGTTTTGGCCAGGGGACCAAAGTGGAGATCAAAC
16C222	16C222_wk2.3-A06	00157	1	week2	undet	IGHV4	Lambda	IGHV4-AFL-U*01	IGHJ1*01	IGHG	0.953	CAREPLHPSWYFEFW	45	IGLV10-AAO*01	IGLJ1*01	0.993	CSAWDSSLSTYIF	39	CAGGTGCAGCTGCAGGAGTCGGGCCCAGGACTGGTGAAGCCTTCGGAGACCCTGTCCCTCACCTGCGCTGTCTCTGGTGGCTCCATCAGCGATAGTTACTACTGGAACTGGATCCGCCAACCCCCAGGGAAGGGGCTGGAGTGGATTGGGAATATCTATGGTAATAGTGCGAGCACCTACTACAACCCCTCCCTCAAGAGTCGAGTCACCATTTCAAAAGACACGTCCAAGAACCAGTTCTTCCTGAAGCTGAGCTCTGTGACCGCCGCGGACACGGCCGTGTATTACTGTGCGAGAGAGCCGCTACACCCCTCTTGGTACTTCGAGTTCTGGGGCCAGGGCGCCCTGGTCACCGTCTCCTCAG	CAGGCAGGGCTGACTCAGCCACCCTCAGTGTCCAAGGGCTTGAGACAGACGGCCACGCTCACCTGCACTGGAAACAGCAACAATGTTGGCAACCAGGGAGCAGCTTGGCTGCAGCAGCACCAGGGCCACCCTCCCAAACTGCTGTCCTACAGGAATAACAACCGGCCCTCGGGGATCTCAGAGAGATTCTCTGCATCCAGGTCAGGAAACACAGCCTCCCTGACCATCACCGGACTCCAACCTGAGGATGAGGCTGACTATTACTGCTCAGCATGGGACAGCAGCCTCAGTACTTACATCTTCGGTGCTGGGACCCGGCTCACCGTCCTAG
16C222	16C222_wk6.1-B01	00145	1	week6	NTD	IGHV4	Lambda	IGHV4-AEX-S*01	IGHJ4*01	IGHG	0.986	CARSGYSLDFDYW	39	IGLV3-AED-X*06	IGLJ2*01	0.941	CQVWDSSSDHVLF	39	CAGGTGCAGCTGCAGGAGTCGGGCCCAGGACTGGTGAAGCCTTTGGAGACCCTGTCCCTCACCTGCGCTGTCTCTGGTGGGTCTATCAGCAGTAACTACTGGAGCTGGATCCGCCAGCCCCCAGGGAAGGGACTGGAGTGGATTGGGTATATCCATGGTAGTGGTAGCACCAACTACAACCCCTCCCTCAAGAGTCGAGTCACCCTGTCAGTAGACACGTCCAAGAACCAGTTCTCCCTGAAGCTGAGCTCTGTGACCGCCGCGGACACGGCCGTGTATTACTGTGCGAGAAGTGGGTACAGTTTGGACTTTGACTACTGGGGCCAGGGAGTCCTGGTCACCGTCTCCTCAG	TCCTATGATGTGACTCAGCCACGCTCAGTGTCTGTGTCCCCAGGACAGACGGCCAGGATCACCTGTGGGGGAGACAACATTGGAAGTAAAGTTGTGCACTGGTACCAGCAGAAGCCAGCGCAGGCCCCTGTGCTGGTCATCTATAGAGATAGCAAACGGCCCTCAGGGATCCCTGAGCGATTCTCTGGCTCCAACTCAGGGAACACGGCCACCCTGACCATCAGCGGGGTCGAGGCCGGGGATGAGGCTGACTATTACTGTCAGGTGTGGGACAGTAGTAGTGATCATGTGTTATTCGGAGGAGGGACCCGGCTGACCGTCCTAG
16C222	16C222_wk6.1-C01	00099	1	week6	RBD	IGHV3	Lambda	IGHV3-AAB*01	IGHJ4*01	IGHG	0.983	CTRDRGIAAALTYFDYW	51	IGLV3-AED-X*06	IGLJ1*01	0.952	CQVWDSSPDHYIF	39	GAGGTGCAGCTGGTGGAGTCTGGGGGAGGCTTGCTAAAGCCTGGGGGGTCCCTGAGACTCTCCTGTGTAGCCTCTGGATTCACCTTCAGTAGCTACGAAATGCACTGGGTCCGCCAGGCTCCAGGAAAGGGTCTGGAGTGGGTCTCAGTTATTAGTGAAAGTGGTGGTACCACATACTACGCAGACTCCGTGAAGGGCCGATTCACCATCTCCAGAGACAACGCCAAGAACTCACTTTTTCTGCAAATGAACAGCCTGAGAGCCGAGGACACGGCCGTGTATTACTGTACTAGAGATCGGGGGATAGCAGCGGCTCTTACCTACTTTGACTACTGGGGCCAGGGAGTCCTGGTCACCGTCTCCTCAG	TCCTATGATGTGACTCAGCCACGCTCAGTGTCTGTGTCCCCAGGACAGACGGCCAGGATCACCTGTGGGGGAGACAACATTGGAAGTAAAAATGTGCACTGGTACCAGCAGAAGCCAGCGCAGGCCCCCGTGCTGGTCATCTATTATGATAGCGACCGGCCCTCAGGGATCCCTGAGCGATTCTCTGGCTCCAACTCAGGGAACACCGCCACCCTGAGCATCAGCGGGGTCGAGGCCGGGGATGAGGCTGACTATTACTGTCAGGTGTGGGACAGTAGTCCTGATCATTACATCTTCGGTGCTGGGACCCGGCTCACCGTCCTAG
16C222	16C222_wk6.1-D01	00174	1	week6	RBD	IGHV4	Kappa	IGHV4-AGR*01	IGHJ5-1*01	IGHG	0.94	CARDRDAGTTNNRFDVW	51	IGKV1-AAU*01	IGKJ2*01	0.962	CQHYNILPYSF	33	CAGGTGCAGCTGCAGGAGTCGGGCCCAGGAGTGGTGAAGCCTTCGGAGACCCTGTCCCTCACCTGCGCTGTCTCTGGTGGCTCCATCAGCAGTGGTTACTACTACTGGAGCTGGATCCGCCAGCCCCCAGGGAAGGGGCTGGAGTGGATTGGGGGTATCCATAGTAAGAGTGAGAGTACCAACCACAATCCCTCCCTCAAGAGTCGAGTCACCATTTCAAAAGACACGTCCAACAACCAGTTCTCCCTGAAGCTGAGTTCTGTGACCGCAGCGGACACGGCCGTGTATTACTGTGCGAGAGATAGGGACGCGGGAACTACGAACAACCGGTTCGATGTCTGGGGCCCGGGAGTCCTGGTCACCGTCTCCTCAG	GACATTCAGATGACCCAGTCTCCATCCTCCCTGTCTGCATCTGTAGGAGACAGAGTCACCATCACTTGCCGGGCAAGTCAGGACATTAGCAGTTATTTAAATTGGTATCAGCAGAAACCGGGGAAAGCCCCTAAGCTCCTGATCTATTATGCAAACCATTTGGAAAGTGGGGTCCCTTCAAGGTTCAGCGGCAGTGGATCTGGGACAGAATTCACTCTCACCATCAGCAGCCTGCAACCTGAAGATTTTGCAACTTATTGCTGTCAACATTATAATATTTTACCGTACAGTTTTGGCCAGGGGACCAAAGTGGAGATCAAGC
16C222	16C222_wk6.1-E01	00039	1	week6	S2	IGHV4	Kappa	IGHV4-AGU*01	IGHJ1*01	IGHG	0.96	CARDRDWGYFEFW	39	IGKV1-ACI-S*01	IGKJ1*01	0.995	CQQYNSAPPTF	33	CAGGTGCAGCTGCAGGAGTCGGGCCCAGGACTGGTGAAGCCTTCGGAGACCCTGTCCCTCACCTGCGCTGTCTCTGGTGGCTCCATCAGCAGTGGTTACTACTGGAGTTGGATCCGCCAACCCCCAGGGAAGGGGCTGGAGTGGATTGGGTATATCGGTAGTAGTAGTGGTAACACCAACTATAGACCCTCCCTCAAGAGTCGAGTCACCATTTCAAAAGACACGTCCAAGAACCAGTTCTCCCTGAAGCTGAGCTCTGTGACCGCCGCGGACACGGCCGTGTATTACTGTGCGAGAGATCGGGATTGGGGATACTTCGAGTTCTGGGGCCAGGGCGCCCTGGTCACCGTCTCCTCAG	CAGAGTATTAGGAGCTGGTTAGCCTGGTATCAGCAGAAACCAGGGAAAGCCCCTAAGCCCCTGATCTATAAGGCATCCAGTTTGGAAAGTGGGGTCCCCTCAAGGTTCAGCGGCAGTGGATCTGGGACAGATTTCACTCTCACCATCAGCAGCCTGCAGCCTGAAGATTTTGCAACTTATTACTGTCAACAGTATAACAGTGCGCCTCCGACGTTCGGCCAAGGGACCAAGGTGGAAATCAAAC
16C222	16C222_wk6.1-G01	00113	1	week6	RBD	IGHV4	Kappa	IGHV4-ADG-U*01	IGHJ5-1*01	IGHG	0.953	CGRDSEGGYCSGGVCYDHNRFDVW	72	IGKV1-AAU*01	IGKJ4*01	0.965	CQQYNTLVTF	30	CAGGTGCAGCTGCAGGAGTCGGGCCCAGGACTGTTGAAGCCTTCGGAGACCCTGTCCCTCACCTGCGCTGTCTCTGGTGGCTCCATCAGCGGTGGTTATGGCTGGGCCTGGATCCGCCAGCCCCCAGGGAAGGGTCTGGAGTGGATTGGGACTATCTCTAGTAGTAGTGGGAACACCTACTACAACCCCTCCCTCAAGAGTCGAGTCACCATTTCAAGAGACACGTCCAAGAACCAGTTCTCCCTGAAGCTGAGCTCTGTGACCGCCGCGGACACGGCCGTGTATTACTGTGGGAGAGACTCCGAGGGGGGATATTGTAGTGGTGGTGTCTGCTACGACCACAACCGGTTCGATGTCTGGGGCGCGGGAGTCCTGGTCACCGTCTCCTCAG	GACATTCAGATGACCCAGTCTCCATCCTCCCTGTCTGCTTCTGTAGGAGACAGAGTCACCATCACTTGCCGGGCAAGTCAGGGCATTTTCAGTTATTTAAATTGGTATCAGCAGAAACCGGGGAAAGCCCCTAAGCTCCTGATCTATTATGCAAACCGTTTGGAAAGTGGGGTCCCATCAAGGTTCAGCGGCAGTGGATCTGGGACAGAATTCACTCTCACCATCAGCAGCCTGCAACCTGAGGATTTTGCAACTTATTACTGTCAACAATATAATACTTTAGTCACTTTCGGCGGAGGGACCAAGGTGGAGATCAAAC
16C222	16C222_wk6.1-B02	00076	1	week6	RBD	IGHV5	Lambda	IGHV5-AER*01	IGHJ4*01	IGHG	0.983	CAKGGYGNHAADYW	42	IGLV1-ABN*02	IGLJ3*01	0.973	CAAWDDSLSGYWVF	42	GAGGTGCAGCTGGTGCAGTCTGGAGCAGAGGTGAAAAGGCCCGGGGAGTCTCTGAAGATCTCCTGTAAGACTTCTGGATACAGCTTTATCAGCAGCTGGATCAGCTGGGTGCGCCAGATGCCCGGGAAAGGCCTGGAGTGGATGGGAAGCATCTATCCTGGTGATTCTGATACCAAATACAACCCGTCCTTCCAAGGCCACGTCACTATCTCAGCCGACAAGTCCATCAGCACCACCTACCTGCAGTGGAGCAGCCTGACGGCCTCGGACACCGCCACGTATTACTGTGCAAAAGGGGGCTACGGCAACCACGCCGCGGACTACTGGGGCCAGGGAGTCCTGGTCACCGTCTCCTCAG	CAGTCTGTGCTGACTCAGCCTCCCTCAGCGTCTGAGGCCGCCAGGAAGAGTGTCACCATCTCCTGTTCTGGAAGCAGCTCCAACATCGGAAGTAATAGTGTATCCTGGTACCAGCAGCTCCCAGAAACGGCTCCCAAACTCCTCATCTCTTATAATGATCGGCGAGCCTCAGGTGTCTCTGACCGATTCTCTGGCTCCAAGTCTGGCACGTCAGCCTCCCTGGCCATCAGTGGGCTCCAGACCGAGGATGAGGCTGATTATTACTGCGCAGCATGGGATGATAGCCTGAGCGGTTATTGGGTATTCGGCGGAGGGACCCGGCTGACCGTCCTAG
16C222	16C222_wk6.1-C02	00041	1	week6	S2	IGHV3	Kappa	IGHV3-ABY-S*03	IGHJ4*01	IGHG	0.957	CTRDLGDYW	27	IGKV1-AAZ*01	IGKJ1*01	0.92	CLQHNTYPWTF	33	GAGGTGCAGCTGGTGGAGTCTGGGGGAGGCTTGGTCCAGCCTGGGGGGTCCCTGAGACTCTCCTGTGCAGCCTCTGGATTCACCTTCAGTGACCACTACATGTACTGGGTCCGCCAGGCTCCAGGAAAGGGGCTGGACTGGGTGGGTTTCATTAGAGGCAAAGCTTACGGTGGGACAGCAGAATACGCCGCGTCTGTGAAAGGCAGATTCACCATCTCCACAGATGATTCCAAAAGCATCGCCTATCTGCAAATGAACAGCCTGAAAACCGAGGACACGGCCGTGTATTACTGTACTAGGGATCTGGGTGACTACTGGGGCCAGGGAGTCCTGGTCACCGTCTCCTCAG	GACATCCAGATGACTCAGTCTCCATCTTCCCTGTCTGCATCTGTAGGGGACACTGTCACCATCACTTGCCGGGCAAGTCAGGACATTAGTAGTTATTTAAATTGGTTTCAGCAGAAACCAGGGAAAGCCCCTACGCTCCTGATCTATGGTGCAACCACTTTGCAAAGTGGGGTCCCATCAAGGTTCAGCGGCAGTGGATCTGGGACAGATTTCACTCTCACCATCAGCAGCCTGCAGCCTAAAGATTTCGCAACTTATTACTGTCTACAGCATAATACTTACCCGTGGACGTTCGGCCAAGGGACCAAGGTGGAAATCAAAC
16C222	16C222_wk6.1-E02	00081	1	week6	RBD	IGHV4	Lambda	IGHV4-AGR*01	IGHJ1*01	IGHG	0.926	CAKGGGPTYYYSGTYYYNYW	60	IGLV3-AED-X*01	IGLJ2*01	0.934	CQVWDSSSDGLF	36	CAGGTGCAGCTGCAGGAGTCGGGCCCAGGAGTGGTGAAGCCTTCGGAGACCCTGTCCCTCACCTGCGCTGTCTCTGGTGGCACCATCAGCAGTGCTTACTACTACTGGAGCTGGATCCGCCAGCCCCCAGGGAAGGGGCTGGAGTGGATTGGGGGTTTCTATAGTAATAGTGAGAATTCCAACTACAACCCCTCCCTCAAGAGTCGAGTCACCATTTCAAAAGACACGTCCAAGAACCAGTTCTCCCTAAAGCTGAACTCTGTGACCGCCACGGACACGGCCGTGTATTACTGTGCGAAAGGGGGCGGGCCCACTTATTACTATAGTGGTACTTATTACTACAACTACTGGGGCCAGGGAGTCCTGGTCACCGTCTCCTCAG	TCCTATGAGCTGACTCAGCCACGCTCAGTGTCCGTGTCCCCAGGACAGACGGCCAGGATCACCTGTGGGGGAGACAACATTGGAAGTAAAAGTGTGCAGTGGTACCAGCAGAAGCCACCGCAGGCCCCTGTGCTGGTCATCTATGCTGATAGCGAACGGCCCTCAGGGATCCCTGCGCGATTCTCTGGCTCCAACTCAGGGAACACCGCCACCCTGACCATCAGCGGGGTCGAGGCCGGGGATGAGGCTGACTATTACTGTCAGGTGTGGGACAGTAGTAGCGATGGCTTATTCGGAGGAGGGACCCGGCTGACCGTCCTAG
16C222	16C222_wk6.1-F02	00017	2	week6	S2	IGHV3	Kappa	IGHV3-AFR*01	IGHJ6*01	IGHG	0.993	CARDRNGNYRYGLDSW	48	IGKV1-ABV*01	IGKJ3*01	0.948	CQHNYGTPFTF	33	GAGGTGCAGCTGGTGGAGTCTGGAGGAGGCTTGGTTCAGCCTGGGGGGTCCCTGAGACTCTCCTGTGCAGCCTCTGGATTCACCTTCAGTACCTATGGCATGCAGTGGGTCCGCCAGGCTCCAGGGAAGGGGCTGGAGTGGGTGGCAGTTATATGGTATGATGGAAGTAAGAAATACTACGCAGACTCTGTGAAGGACCGATTCACCATCTCCAGAGACAATTCCAAGAACATGCTATATCTTCAAATGAACAACCTGAAATTGGAGGACACGGCCGTGTATTACTGTGCGAGAGATAGGAACGGTAACTACCGGTACGGTTTGGATTCCTGGGGCCAAGGGGTCGTCGTCACCGTCTCCTCAG	GACATCCAGATGACCCAGTCTCCATCCTCCCTGTCTGCATCTGTAGGAGACAGAGTCACCATCACTTGCCGGGCAAGTGAGAACGTTAACAACTATTTAAATTGGTATCAGCAGAAACCAGGGAAAGCCCCTAAGCTCCTGATCTATAAGGCATCCAGTTTGCAAAGTGGGGTCCCATCAAGGTTCAGCGGCAGTGGATCTGGGACAAATTACACTTTCACCATCAGCAGCCTGCAGTCTGAAGATGTTGCAACTTATTACTGTCAGCATAATTATGGTACCCCATTCACTTTCGGCCCCGGGACCAAACTGGATATCAAAC
16C222	16C222_wk6.1-G02	00031	1	week6	RBD	IGHV3	Kappa	IGHV3-AAB*01	IGHJ4*01	IGHG	0.976	CTRVRNVDTVGTAHFDYW	54	IGKV1-AAU*01	IGKJ2*01	0.979	CQQFNSLPYSF	33	GAGGTGCAGCTGGTGGAGTCTGGGGGAGACTTGCTAAAGCCTGGGGGGTCCCTGAGACTCTCCTGTGTAGCCTCTGGGTTCACCTTCAGTAGCTACGAAATGCACTGGGTCCGCCAGGCTCCAGGAAAGGGTCTGGAGTGGGTCTCAGTTATTAGTGAAAGTGGTTATACCACATACTACGCAGACTCCGTGAAGGGCCGATTCACCATCTCCAGAGACAACGCCAAGAACTCACTGTTTCTGCAAATGAACAGCCTGAGAGCCGAGGACACGGCCGTGTATTACTGTACTAGAGTTCGAAACGTGGATACAGTGGGTACAGCCCACTTTGACTACTGGGGCCAGGGAGTCCTGGTCACCGTCTCCTCAG	GACATTCAGATGACCCAGTCTCCATCCTCCCTGTCTGCTTCTGTAGGAGACAGAGTCACCATCACTTGCCGGGCAAGTCAGGGCATTAGCAGTTATTTAAATTGGTATCAGCAGAAACCGGGGAAAGCCCCTAAGCTCCTGATCTTTTATGCAAACCGTTTGGAAAGTGGGGTCCCATCAAGGTTCAGCGGCAGTGGATCTGGGACAGAATTCACTCTCACCATCAGCAGCCTGCAACCTGAAGATTTTGCAACTTATTACTGTCAACAGTTTAATAGTTTACCGTACAGTTTTGGCCAGGGGACCAAAGTGGAGATCAAAC
16C222	16C222_wk6.1-A03	00035	1	week6	S2	IGHV3	Kappa	IGHV3-AFE*01	IGHJ5-2*01	IGHG	0.949	CAKLRGILGSLDVW	42	IGKV1-ADF-S*01	IGKJ1*01	0.958	CQQHNSYPRTF	33	GAGGTGCAGCTGGTGGAGACTGGAGGAGGCTTGGTCCAGCCTGGGGGGTCCCTGAAACTCTCCTGTGCAGCCTCTGGATTCACCTTCAGTAGCTATGGCATGAACTGGGTCCGCCAGGCTCCAGGGAAGGGGCTAGAGTGGGTCTCAGTTATTAATAGTGGTGGGGATACCACATACTACGCAGACTCCGTGAAGGGCCGATTCACCATCTCCAGAGACAACTCAAAGAACACGCTCTCCCTGCAAATGAACAGCCTGAGAGCTGAGGACACGGCCGTGTATTACTGTGCGAAATTACGCGGAATCTTGGGCTCATTGGATGTCTGGGGCCGGGGAGTTCTGGTCACCGTCTCCTCAG	GACATCCAGATGACCCAGTCTCCATCTTCCTTGTCTGCATCTGTAGGAGACACAGTCACCATCACTTGCCGAGCCAGTCAGGGTATTAGCAAATGGTTAGCATGGTATCAGCAGAAACCAGGGAAAGCCCCTAAGCTCCTGATCTATGCTGCATCCACTTTGCAAAGTGGGGTCCCATCAAGGTTCAGTGGCAGTGGATCTGGGACGGAGTTCACTCTCACCATCAGCAGCCTGCAGCCTGAAGATTTTGCAACTTATTACTGTCAACAGCATAATAGTTACCCTCGGACGTTCGGCCAAGGGACCAAGGTGGAAATCAAAC
16C222	16C222_wk6.1-B03	00089	1	week6	RBD	IGHV5	Lambda	IGHV5-AER*03	IGHJ4*01	IGHG	0.976	CARESGSYGAFDFW	42	IGLV1-ABN*02	IGLJ1*01	0.976	CAAWDDSLSGYIF	39	GAAGTGCAGCTGGTGCAGTCTGGAGCCGAGGTGAAAAGGCCCGGGGAATCTCTGAGGATCTCCTGTAAGACTTCTGGATACAGCTTTACCGGCAGCTGGATCAGCTGGGTGCGCCAGATGCCCGGGAAAGGCCTGGAGTGGATGGGGAACATCTATCCTGGTGATTCTGATACCAGATACAACCCGTCCTTCCAAGGCCACGTCACTATCTCAGCCGACAAGTCCATCAGTACCACCTACCTGCAGTGGAGCAGCCTGAAGGCCTCGGACACTGCCACGTATTACTGTGCGAGGGAAAGTGGGAGCTACGGGGCCTTTGACTTCTGGGGCCAGGGAGTCCTGGTCACCGTCTCCTCAG	CAGTCTGTGCTGACTCAGCCTCCCTCAGCGTCTGAGGCCGCCAGGAAGAGTGTCACCATCTCCTGTTCTGGAAGCAGCTCCAACATCGGAAGTAATAGTGTATCCTGGTACCAGCAGCTCCCAGAAACGGCTCCCAAACTCCTCATCTATTATAATGATCGGCGAGCCTCAGGTGTCTCTGACCGATTCTCTGGCTCCAAGTCTGGCACGTCAGCCTCCCTGGCCATCAGTGGGCTCCAGACCGAGGATGAGGCTGATTATTACTGCGCAGCATGGGATGATAGCCTGAGCGGTTACATCTTCGGTGCTGGGACCCGGCTCACCGTCCTAG
16C222	16C222_wk6.1-C03	00021	2	week6	S2	IGHV3	Kappa	IGHV3-AFY-S*02	IGHJ6*01	IGHG	0.983	CARERGVWDGAFDFW	45	IGKV3-ADW-S*01	IGKJ2*01	0.965	CQQTSNWPYSF	33	GTGGAGCAGCTGGTGGAGTCTGGGGGAGGCTTGGTACAGCCTGGGGCGTCCCTGAGACTCTCCTGTGCAGCCTCTGAATTCACCTTCAGTAGTCATGAGATGCACTGGGTTCGCCAGGCTCCAGGGAAGGGTCTGGAGTGGGTATCAGCTATTAGCATTGGCGGTGGCACATACTACCCAGACTCTGTGAAGGGTCGATTCACTATCTCCAGAGACAATGCCAAGAATTCCTTGTATCTTCAAATGAACAGCCTGAGAGCTGAGGACACTGCTGTGTATTATTGTGCAAGAGAGAGAGGGGTTTGGGACGGCGCTTTTGATTTCTGGGGCCAAGGGCTCAGGGTCACCGTCTCTTCAG	GAAATAGTGATGACGCAGTCTCCAGCCACCCTGTCTTTGTCTCCAGGAGAAAGAGCCACCCTCTCCTGCAGGGCCAGTCAGAGTGTCAGCAGCAGCTTAGCCTGGTACCAGCAGAAACCTGGGCAGGCTCCCAGGCTCCTCATCTATGGTGCATCCAACAGGGCCACTGGCATCCCAGACAGGTTCAGTGGCAGTGGGTCTGGGACAGAGTTCACTCTCACCATCAGCAGCCTGGAGCCTGAAGATGTTGCAGTTTATTATTGTCAGCAGACTAGTAACTGGCCGTACAGTTTTGGCCAGGGGACCAAACTGGAGATCAAAC
16C222	16C222_wk6.1-D03	00036	1	week6	S2	IGHV3	Kappa	IGHV3-AGZ-X*02	IGHJ4*01	IGHA	0.99	CSRGVTSDYW	30	IGKV1-AEG*01	IGKJ1*01	0.979	CLQYNSGPPTF	33	GAAGTGCAGCTGGTGGAGTCTGGGGGAGGCTTGGTAAAGCCTGGAGGGTCCCTGAGACTCTCCTGTGCAGCCTCTGGATTCACGTTTGATGATTATGACATGAGCTGGGTCCGCCAGGCTCCAGGGAAGGGTCTGGAGTGGGTATCTCGGATTAGTTGGGATGGTGGTAGCACATATTACGCAGACTCCGTGAAGGGCCGATTCACCATCTCCAGAGACAACGCCAAGAACACACTGTATCTGCAAATGGACAGGCTGAGAGCTGAGGACACGGCCTTGTATTACTGTAGTAGAGGGGTAACCTCTGACTACTGGGGCCAGGGAGTCCTGGTCACCGTCTCCTCAG	GACATCCAGATGACCCAGTCTCCATCCTCCCTGTCTGCATCTGTAGGAGACACAGTCACCATCACTTGCCGGGCGAGTCAGAGTATTAGCAGCTGGTTAGCCTGGTATCAGCAGAAACCAGGGAAAGCCCCTAAGTTTCTGATCTATAAGACATCCAGTTTGCAAAGTGGGGTCCCCTCAAGGTTCAGCGGCAGTGGATCTGGGACAGATTTCACTCTCACCATCAGCAGCCTGCAGCCTGAAGATTTTGCAACTTATTATTGTCTACAGTATAACAGTGGCCCTCCGACGTTCGGCCAAGGGACCAAGGTGGAAATCAAAC
16C222	16C222_wk6.1-E03	00013	2	week6	S2	IGHV3	Lambda	IGHV3-AFE*01	IGHJ1*01	IGHG	0.939	CAKPGGNYMTYYFDYW	48	IGLV3-AED-X*06	IGLJ3*01	0.955	CQVWDSSSDHNWVF	42	GAGGTGCAGCTGGTGGAGACTGGAGGAGGCTTGGTCCAGCCTGGGGGGTCCCTGAAACTCTCCTGTGCAGCCTCTGGATTCACCTTCAGTGCCTATGGCATGAGCTGGGTCCGCCAGGCTCCAGGGAAGGGGCTAGAGTGGGTCTCAGCTATTAATAGTGGTGGGGATATCCCATACTACGCAGACTCCGTGAAGGGCCGATTCACCATCTCCAGAGACAACTCAAAGAACACGCTCTCCCTGCAAATGAACAGCCTGAGAGCTGAGGACACGGCCGTTTATTACTGTGCGAAACCTGGTGGGAACTATATGACTTACTACTTTGACTACTGGGGCCAGGGAGTCCTGGTCACCGTCTCCTCAG	TCCTATGATGTGACTCAGCCACGCTCAGTGTCTGTGTCCCCAGGACAGACGGCCAGGATCACCTGTGGGGGAGACAACATTGGAAGTAGAAATGTGCACTGGTACCAGCAGAGGCCAGCGCAGGCCCCCGTGCTGGTCATCTATTATGATAGCGACCGGCCCTCAGGGATCCCTGAGCGATTCTCTGGCTCCAACTCAGGGAACACCGCCACCCTGACCATCAGCGGGGTCGAGGCCGGGGATGAGGCTGACTATTACTGTCAGGTGTGGGACAGTAGTAGTGATCATAATTGGGTATTCGGCGGAGGGACCCGGCTGACCGTCCTAG
16C222	16C222_wk6.1-F03	00139	1	week6	RBD	IGHV2	Lambda	IGHV2-ABG-S*01	IGHJ4*01	IGHG	0.977	CARQYSSWSYHHW	39	IGLV3-AED-X*06	IGLJ3*01	0.969	CQVWDSSSDHWVF	39	CAGGTGACCTTGAAGGAGTCTGGTCCTGCGCTGGTGAAACCCACACAGACCCTCACGCTGACCTGCACCTTCTCTGGGTTCTCACTCAGCACTAGTGGTATGGGTGTGGGCTGGATCCGTCAGCCCTCACGGAAGACCCTGGAGTGGCTTGCACACATTTATTGGGATGATGGTAAGCGCTACAGCACATCTCTGAAGAGCAGGCTCACCATCTCCAAGGACACCTCCAAAAACCAGGTGGTTCTGACAATGACCAACATGGACCCTGTGGACACAGCCACATATTACTGTGCACGGCAGTATAGCAGCTGGTCCTATCACCACTGGGGCCAGGGAGTCCTGGTCACCGTCTCCTCAG	TCCTATGAGCTGACTCAGCCACCCTCGGTGTCAGTGTCCCCAGGACAGACGGCCAGGATCACCTGTGGGGGAGACAACATTGGAAGTAAATATGTGCACTGGTTCCAGCAGAAGCCAGCGCAGGCCCCTGTGCTGGTCATCTATGATGATTACGACCGGCCCTCAGGGATCCCTGAGCGATTCTCTGGCTCCAAATCAGGGAACACCGCCACCCTGACCATCAGCGGGGTCGAGGCCGGGGATGAGGCTGACTATTACTGTCAGGTGTGGGACAGTAGTAGTGATCATTGGGTATTCGGCGGAGGGACCCGGCTGACCGTCCTAG
16C222	16C222_wk6.1-G03	00117	1	week6	NTD	IGHV3	Lambda	IGHV3-AAB*01	IGHJ5-1*01	IGHG	0.961	CIRDLYEDDYGYYSGRFDVW	60	IGLV3-AEC-X*01	IGLJ2*01	0.983	CQSSDSNGHHPLF	39	NNGTCTGGGGGAGGCTTGGTAAAGCCTGGGGGGTCCCTGAGACTCTCTTGTGTAGCCTCTGGGTTCACCTTCAGTAGCTATCTTTTGCACTGGGTCCGCCAGGCTCCAGGAAAGGGTCTGGAGTGGGTCTCAGTTATTAGTGAAAGTGGTGGTACCATATACTACGCAGACTCTGTGAAGGGCCGATTCACCATCTCCAGAGACAACGCCAAGAACTCTCTGTTTCTGCAAATGAACAGCCTGAGAGCCGAGGACACGGCCGTGTATTACTGTATTAGAGACCTTTACGAGGATGATTACGGTTACTATTCAGGGCGCTTCGATGTCTGGGGCGCGGGAGTCCTGGTCACCGTCTCCTCAG	TCCTATGAGCTGACACAGCCACCCTCAGTGTCAGTGTCCCCAGGACAGACGGCCAGGATCACCTGCTCTGGAGAAATACTGGCAAAAAAATATGCTCAGTGGTTCCAGCAGAAGCCAGGCCAGGCCCCTGTGCTGGTAATATATAAAGACAGTGAGAGGCCCTCAGGGATCCCTGACCGATTCTCTAGCTCCAGTTCAGGGACAACAGTTACCTTGACCATCAGTGGGGCCCAGGCAGAAGATGAGGCTGACTATTACTGTCAATCATCAGACAGCAATGGTCATCATCCGTTATTCGGAGGAGGGACCCGGCTGACCGTCCTAG
16C222	16C222_wk6.1-H03	00159	1	week6	S2	IGHV3	Lambda	IGHV3-ABJ*01	IGHJ6*01	IGHG	0.953	CAKNKIYDAFDFW	39	IGLV2-ADC*01	IGLJ3*01	0.976	CSYTTSRTWVF	33	GAGGTGCACCTGGTGGAGTCTGGGGGGGGCTTGGCAAAGCCTGGGGGGTCCCTGAGACTCTCCTGTGCAGCCTCTGGATTCACCTTCAGTAACTATTGGATGTACTGGGTTCGCCAGGCACCAGGGAAGGGGCTGGAGTGGATCTCAACTGTTAATAGTGGTGGTGATATCACATACTATGCAGACTCCGTGAAGGGCAGATTCACCATCTCCAGAGAGAACGCCAAGAACACACTGTATCTTCAAATGAACAGCCTGAGAGCTGAGGACACGGCTGTCTATTACTGTGCGAAGAATAAAATTTATGATGCTTTTGATTTCTGGGGCCAAGGGCTCAGGGTCTCCGTCTCTTCAG	CAGTCTGCCCCGACTCAGCCTCCCTCTGTGTCCGGGTCTCCTGGACAGTCGGTCACCATCTCCTGCACTGGAACCAGCAGTGATATTGGATATTATAATGCTGTGTCTTGGCACCAACAGCACCCAGGCACAGCCCCCAAACTCATGATTTATGGTGTCAGTAATCGGCCCTCAGGGGTCTCTGATCGCTTCTCTGGCTCCAAGTCTGGAAACACGGCCTCCCTGACCATCTCTGGGCTCCAGGCTGAGGACGAGGCTGAGTATTACTGTTGTTCATATACAACCAGTAGGACTTGGGTATTCGGCGGAGGGACCCGGCTGACCGTCCGAG
16C222	16C222_wk6.1-A04	00172	1	week6	S2	IGHV1	Lambda	IGHV1-AAU-U*01	IGHJ5-2*01	IGHG	0.976	CARDGTAPYNSLDVW	45	IGLV3-AED-X*05	IGLJ1*01	0.807	CAASYGSGSNWHYIF	45	CAGGTCCAGCTGGTGCAGTCTGGGGCTGAGGTGAAGAAGCCTGGGGCCTCAGTGAAGGTTTCCTGCAAGGCTTCTGGATTCACCTTTGGCAGTTATGCTATCAGCTGGGTGCGACAGGCCCCTGGACAAGGGCTTGAGTGGATGGGAGTGATCTTCCCTCTTGTTGCTATAACAAACTTCGCAGAGAAGTTCCAGGGCAGAGTCACGATTACCGCGGACACGTCCACAAGCACAGCCTACATGGAGCTGAGCAGCCTGAGATCTGAGGACACGGCCGTGTATTACTGTGCGAGAGACGGTACTGCTCCCTACAACTCATTGGATGTCTGGGGCCGGGGAGTTCTGGTCACCGTCTCCTCAG	TCCTATGAGCTGACTCAGCCACCCTCAGTGTCGGTGTCCCCAGGACAGACAGCCAGCATCACCTGCTCTGGAAATATATTGGGGAATGTTTATGCTTACTGGTACCAGCAGAAGCCAGGCCAGGCCCCTGTACTGGTCATCTACAAAGATACCAACCGGCCCTCAGGGATCCCTGAGCGATTCTCTGGCTCCAACTCAGGGAACACGGCCACCCTGACCATCAGCAGGGTCGAGGCTGGGGATGAGGCCGACTATTACTGTGCTGCAAGCTATGGCAGTGGGAGCAACTGGCATTACATCTTCGGTGCTGGGACCCGGCTCACCGTCCTAG
16C222	16C222_wk6.1-B04	00191	1	week6	S2	IGHV3	Lambda	IGHV3-AFR*01	IGHJ5-2*01	IGHG	0.986	CAREGTWPYNSLDVW	45	IGLV3-AEB-X*02	IGLJ1*01	0.959	CFSGHSSGNHYIF	39	GAGGTGCAGCTGGTGGAGACTGGAGGAGGCTTGGTCCAGCCTGGGGGGTCCCTGAGACTCTCCTGTGCAGCCTCTGGATTCACCTTCAGTAGCTATGGCATGCACTGGGTCCGCCAGGCTCCAGGGAAGGGACTGGAGTGGGTGGCAGTTATATGGTTTGATGGAAGTAAGAAATACTACGCAGACTCTGTGAAGGACCGATTCACCATCTCCAGAGACAATTCCAAGAACATGCTATATCTTCAAATGAACAACCTGAAATTGGAGGACACGGCCGTGTATTACTGTGCGAGAGAGGGCACCTGGCCGTACAACTCATTGGATGTCTGGGGCCGGGGAGTTCTGGTCACCGTCTCCTCAG	CCCTCGGTGTCAGTGTCCCCAGGACAGACGGCCAGGATCACCTGCTCTGGAGAAGCATTGCCAAAAAAATATGCTTATTGGTTCCTGCAGAAGCCAGGCCAGTCCCCTGTGCTGATCATCTATGAGGACAACAAACGGCCCTCTGGGATCCCTGAGAGACTCTCTGGCTCCAGCTCAGGGACAGTGGCCACCTTGACTATCAGTGGGGCCCAGGTGGAGGATGAAGCTGACTACTACTGTTTCTCTGGACATAGCAGTGGTAATCATTACATCTTCGGTGCTGGGACCCGGCTCACCGTCCTAG
16C222	16C222_wk6.1-D04	00014	2	week6	RBD	IGHV4	Kappa	IGHV4-AGU*01	IGHJ5-1*01,IGHJ5-2*01	IGHG	0.957	CASGYNFFDYW	33	IGKV1-AAU*01	IGKJ3*01	0.934	CQQGNSNPFTF	33	CAGGTGCAGCTGCAGGAGTCGGGCCCAGGACTGGTGAAGCCTTCGGAGACCCTGTCCCTCACCTGCGCTGTCTCTGGTGGCTCCTTCAGCAGTGGTTACTACTGGAGCTGGATCCGCCAACCCCCAGGGAAGGGGCTGGAGTGGATTGGGTATATCGGTGGTAGTACTGGTAGCACCTACTACAACCCCTCCCTCAAGAGTCGAGTCACCATTTCAAAAGACACGTCCAAGAACCAGTTCTCCCTGAGGCTGAGCTCTGTGACCGCCGCGGACACGGCCGTGTATTATTGTGCGAGCGGTTACAACTTCTTTGACTACTGGGGCCAGGGAGTCCTGGTCACCGTCTCCTCAG	GACATTCAGATGTCCCAGTCTCCATCCTCCCTGTCTCCATCTGTGGGAGACAGAGTCACCATCACTTGCCGGGCAAGTCAGGGCATTAACAGTTATTTAAATTGGTATCAGCGGAAACCGGGGAAAGCCCCTAAGCTCCTGATCTATTATGCAAACACTTTGGCAAGTGGGGTCCCATCAAGGTTCAGCGGCAGTGGATCTGGGACAGAATTCACTCTCACCATCAGCAGCCTGCAGCCTGAAGATTTTGCAACTTATTACTGTCAACAGGGTAATAGTAATCCATTCACTTTCGGCCCCGGGACCAAACTGGATATCAAAC
16C222	16C222_wk6.1-E04	00064	1	week6	RBD	IGHV2	Kappa	IGHV2-ACK*01	IGHJ6*01	IGHG	0.983	CARLPVSGGLDSW	39	IGKV1-ADK*01,IGKV1-ADF-S*01,IGKV1-AAD-S*01	IGKJ2*01	0.927	CQQGYSSPYSF	33	CAGGTGACCTTGAAGGAGTCTGGTCCTGCGCTAGTGAAACCCACACAGACCCTCACGCTGACCTGCACCTTCTCTGGGTTCTCACTCAGCACCTCTGGAATGCGTGTGAGCTGGATCCGTCAGCCCCCAGGAAAGGCCCTGGAGTGGCTTGCACGCATTGATTGGGATGATGATAAATACTACAACACATCTCTGAAGAGCAGGCTCACCATCTCCAAGGACACCTCCAAGAACCAGGTTGTCCTTACAATGACCAACATGGACCCTGTGGACACAGCCACATATTACTGTGCACGGCTTCCAGTAAGTGGCGGTTTGGATTCCTGGGGCCAAGGGGTCGTCGTCACCGTCTCCTCAG	GACATCCAGATGACCCAGTCTCCATCCTCCCTGTCTGCATCTGTAGGAGACAAAGTCACCATCACTTGCCGAGCCAGTCAGGGTATTAGCAGCTGGTTAGCCTGGTATCAGCAGAAACCAGGGAAAGCCCCTAAGCTCCTGATCTATGCTGCATCCAATTTCCAAAGTGGGGTCCCATCAAGGTTCAGCGGCAGTGGATCTGGGACGGATTACACTCTCACCATCAGCAGCCTGCAGCCTGAAGATTTTGCAACTTATTATTGTCAACAGGGTTACAGTTCCCCGTACAGTTTTGGCCAGGGGACCAAAGTGGAGATCAAAC
16C222	16C222_wk6.1-F04	00006	2	week6	S2	IGHV3	Kappa	IGHV3-ADL-S*01	IGHJ5-2*01	IGHG	0.983	CAKGLYGSNYFGDVW	45	IGKV2-AAK*01	IGKJ4*01	0.987	CMQGTHFPLTF	33	GAGGTGCAGCTGGTGGAGTCTGGGGGCGGCTTGGCAAAGCCTGGGGGGTCCCTGAGACTCTCCTGTGCAGCCTCTGGATTCACCTTCAGTAACTACTGGATGAACTGGGTCCGCCAGGCTCCAGGAAAGGGGCTGGATTGGGTCTCAGGTATTAATAGTGGTGGGGGTAGCACATACTACGCAGACTCCGTGAAGGGCCGATTCACCATCTCCAGAGACAACTCAAAGAACACGCTCTCCCTGCAAATGAACAGCCTGCGAGCGGAGGACACGGCCGTGTATTACTGTGCGAAAGGCCTCTACGGTAGCAACTATTTTGGGGATGTCTGGGGCCGGGGAGTTCTGGTCACCGTCTCCTCAG	GATGTTGTGATGACTCAGTCTCCACTCTCCCTGCCCATCACCCCTGGACAGCCAGCCTCCATGACCTGCCGATCTAGTCAGAGCCTCCTACATAGTAATGGAAACACTTACTTGAGTTGGTTTCTGCAGAAGCCAGGCCAACCTCCAAGGCGCCTAATTTATAAGGTTTCTAACCGGGACTCTGGGGTCCCAGACAGATTCAGCGGCAGTGGGGCAGGGACAGATTTTACACTGAAAATCAGCAGAGTGGAGGCTGAGGATGTCGGGGTTTATTACTGCATGCAAGGTACACACTTTCCGCTCACTTTCGGCGGAGGGACCAAGGTGGAGATCAAAC
16C222	16C222_wk6.1-G04	00033	1	week6	S2	IGHV3	Kappa	IGHV3-ABY-S*03	IGHJ5-1*01	IGHG	0.957	CTNPLDEYSNYINRFDVW	54	IGKV1-AAU*01	IGKJ1*01	0.962	CQQGNSNPPTF	33	GAGGTGCAGCTGGTGGAGTCTGGGGGAGGCTTGGTCCAGCCTGGGGGGTCCCTGAGACTCTCCTGTGCAGCCTCTGGATTCACCTTCAGTGACCACTACATGTACTGGGTCCGCCAGGCTCCAGGAAAGGGGCTGGAGTGGGTGGGTTTCATTAGAAGCAAAGCTTACGGTGGGACAGCAGAATACGCCGCGTCTGTGAAAGGCAGATTCACCATCTCCAGAGATGATTCCAAAAGCATCGCCTATCTGCAAATGAACAGCCTGAAAACCGAGGACACGGCCGTGTATTACTGTACTAACCCCCTAGATGAATACAGTAACTACATCAACCGGTTCGATGTCTGGGGCCCGGGAGTCCTGGTCACCGTCTCCTCAG	GACATTCAGATGTCCCAGTCTCCATCCTCCCTGTCTGCATCTGTAGGAGACAGAGTCACCATCACTTGCCGGGCAAGTCAGGGCATTAGCAGTTATTTAAATTGGTATCAGCAGAAACCGGGGAAAGCCCCTAAGCTCCTGATCTATTATGCAAACAGTTTGGCAAGTGGGGTCCCATCAAGGTTCAGCGGCAGTGGATCTGGGACAGAATTCACTCTCACCATCAGCAGCCTGCAGCCTGAAGATTTTGCAACTTATTACTGTCAACAGGGTAATAGTAATCCTCCGACGTTCGGCCAAGGGACCAAGGTGGAAATCAAAC
16C222	16C222_wk6.1-H04	00024	2	week6	RBD	IGHV1	Kappa	IGHV1-AAU-U*01	IGHJ5-2*01	IGHG	0.963	CARGTSFPDSLDVW	42	IGKV1-ACI-S*01	IGKJ4*01	0.962	CQQYNSAPLTF	33	CAGGTCCAGCTGGTGCAGTCTGGGGCTGAGGTGAAGAAGCCTGGGGCCTCAGTGAAGGTTTCCTGCAAGGCCTCTGGATTCACCTTTGGCAGCTTTGCTATCAGCTGGGTGCGACAGGCCCCTGGACAAGGGCTTGAGTGGATGGGAGTGATCATCCCTCGTGTTGGTGAAAAAAAGAACGCAGAGAAGTTCCAGGGCAGAGTCACGATTACCGCGGACACGTCCACAAGCACAGCCTACATGGAGCTGAGCAGCCTGAGATCTGAGGACACGGCCGTGTATTACTGTGCGAGGGGAACGTCTTTTCCGGACTCATTGGATGTCTGGGGCCGGGGAGTTCTGGTCACCGTCTCCTCAG	GACATCCAGATGACCCAGTCTCCTTCCTCCCTGTCTGCATCTGTGGGAGACAAAGTCACCATCACTTGCCAGGCAAGTCAGAGTATTAGCAGATGGTTAGCCTGGTATCAGCAGCAACCAGGGAAAGCCCCTCAGCCCCTGATCTATATGGCGTCCCGTTTGGAAAGTGGGGTCCCCTCAAGGTTCAGCGGCAGTGGATCTGGGACAGATTTCACTCTCACCATCACCAGCCTGCAGCCTGAAGATGTTGCAACTTACTACTGTCAACAATATAACAGTGCGCCTCTCACTTTCGGCGGAGGGACCAAGGTGGAGATCAAAC
16C222	16C222_wk6.1-A05	00211	1	week6	S2	IGHV4	Lambda	IGHV4-AGU*01,IGHV4-AAH-S*01	IGHJ6*01	IGHG	0.946	CARVGWGHDGFDFW	42	IGLV1-ADU*01	IGLJ3*01	0.963	CGAWDSSLNTRVF	39	CAGGTGCAGCTGCAGGAGTCGGGCCCAGGGCTGGTGAAGCCTTCGGAGACCCTGTCCCTCACCTGCGCTGTCTCTGGTAACTCCATCAGCAGTGGTTATGGCTGGGGCTGGATCCGCCAGCCCCCAGGGAAGGGACTGGAGTGGATTGGACAGATCTATGGTGGTAGTGGTAGCACCTACTACAACCCCTCCCTCAAGAGTCGAGTCACCGTTTCAAAAGACACGTCCAAGAACCACTTCTCCCTGAAGCTGAGCTCTGTGATCGCCGCGGACACCGCCGTGTATTACTGTGCGAGAGTTGGGTGGGGCCACGATGGTTTTGATTTCTGGGGCCAAGGGCTCAGGGTCACCGTCTCTTCAG	CAGTCTGTGCTGACGCAGCCGCCCTCAGTGTCTGCGGCCCCAGGGCAGAAGGTCACCATCTCCTGCTCTGGAAGCAGCTCCAACATCGGGAGAAGTTATGTATCCTGGTACCAGCAGGTCCCGGGAACGGCCCCCAAACTCCTCATGTATGACAATAATCAGCGACCCTCAGGGGTTTCTGACCGATTCTCTGGCTCCAAGTCTGGTACCTCAGCCTCCCTGGCCATCACTGGACTCCAGACTGGAGATGAGGCTGACTATTACTGCGGAGCATGGGATAGCAGCCTGAATACTCGGGTATTCGGCGGAGGGACCCGGCTGACCGTCCTAG
16C222	16C222_wk6.1-D05	00092	1	week6	RBD	IGHV5	Lambda	IGHV5-AER*01	IGHJ4*01	IGHG	0.99	CAKVPHSYGYFDYW	42	IGLV1-ABN*02	IGLJ3*01	0.976	CAAWDDSLSGNWVF	42	GAGGTGCAGCTGGTGCAGTCTGGAGCAGAGGTGAAAAGGCCCGGGGAGTCTCTGAAGATCTCCTGTAAGACTTCTGGATACAGCTTTATCAGCAGTTGGATCAGCTGGGTGCGCCAGATGCCCGGGAAAGGCCTGGAGTGGATGGGGAGCATCTATCCTGGTGATTCTGATACCAAATACAACCCGTCCTTCCAAGGCCACGTCACTATCTCAGCCGACAAGTCCATCACCACCACCTACCTGCAGTGGAGCAGCCTGAAGGCCTCGGACACCGCCACGTATTACTGTGCGAAAGTACCGCATAGCTACGGTTACTTTGACTACTGGGGCCAGGGAGTCCTGGTCACCGTCTCCTCAG	CAGTCTGTGCTGACTCAGCCTCCCTCAGCGTCTGAGGCCGCCAGGAAGAGTGTCACCATCTCCTGTTCTGGAAGCAGCTCCAACATCGGAAGTAATAGTGTATCCTGGTACCAGCAGCTCCCAGAAACGGCTCCCAAACTCCTCATCTATTATAATGATCGGCGAGCCTCAGGTGTCTCTGACCGATTCTCTGGCTCCAAGTCTGGCACGTCAGCCTCCCTGGCCATCAGTGGGCTCCAGACCGAGGATGAGGCTGATTATTACTGCGCAGCATGGGATGATAGCCTGAGCGGTAATTGGGTATTCGGCGGAGGGACCCGGCTGACCGTCCTAG
16C222	16C222_wk6.1-E05	00268	1	week6	S2	IGHV4	Lambda	IGHV4-AFI*01,IGHV4-AGP-U*01,IGHV4-AEX-S*01,IGHV4-ADD*01,IGHV4-ACQ-S*01,IGHV4-ABB-S*01	IGHJ4*01	IGHG	0.959	CAREGGYSYSVHLMIGDNFDYW	66	IGLV5-AAX*01	IGLJ2*01	0.984	CMIWHNNAGLF	33	CAGCTGCAGCTGCAGGAGTCGGGCCCAGGACTGGTGAAGTCTTCGGAGACCCTGTCCCTCACCTGCGCTGTCTCTGGTGGCTCCATCAGAAGTAACTACTGGAGCTGGATCCGCCAGCCCCCAGGGAAGGGACTGGAGTGGATTGGACGTATCTCTGGTAGTGGTGGGAGCACCGACTACAACCCCTCCCTCAAGAGTCGAGTCGCCATTTCAACAGACACGTCCAAGATCCAGTTCTCCCTGAAGCTGAGCTCTGTGACCGCCGCGGACACGGCCGTGTATTACTGTGCGAGAGAAGGTGGATACAGCTACAGTGTCCATTTAATGATCGGGGACAACTTTGACTACTGGGGCCAGGGAGTCCTGGTCACCGTCTCCTCAG	CAGCCTGTGCTGACTCAGCCAACCTCCCTCTCAGCATCTCCTGGAGCATCAGCCAGACTCACCTGCACCTTGCGCAGTGGCATCAGTGTTGGCAGTTACAGGATATTCTGGTACCAGGAGAAGCCAGGGAGTCCTCCCCGGTATCTTCTGAACTACCACACAGACTCAGATAAGCACCAGGGATCTGGAGTCCCCAGCCGCTTCTCTGGATCCAAAGATGCTTCGGCCAATGCAGGGATTTTACTCATCTCTGGGCTCCAGTCTGAGGATGAGGCTGACTATTACTGTATGATTTGGCACAACAATGCTGGCTTATTCGGAGGAGGGACCCGGCTGACCGTCCTAG
16C222	16C222_wk6.1-H05	00128	1	week6	RBD	IGHV4	Lambda	IGHV4-ABB-S*01	IGHJ4*01	IGHG	0.953	CARGAHCSGSGCSSDFEYW	57	IGLV3-AED-X*06	IGLJ2*01	0.959	CQVWDSSSDHPLF	39	CAGGTGCAGCTGCAGGAGTCGGGCCCAGGACTGGTGAAGCCTTCGGAGACCCTGTCCCTCACCTGCGCTGTCTCTGGTGGCTCCATCAGCAGTAACTACTGGAGCTGGATCCGCCAGCCCCCAGGGAAGGGGCTGGAGTGGATTGGACGTATCTATGGTAGTGGTGGGAGCACCGACTACAACCCCTCCCTCAAGAGTCGAGTCACCATTTCAACAGACACGTCCAAGAACCAGTTCTCCCTGAAGCTGAGCTCTGTGACCGCCGCGGACACGGCCGTGTATTACTGTGCGAGGGGAGCACACTGTAGTGGAAGTGGCTGCTCCTCGGACTTTGAGTACTGGGGCCAGGGAGTCCTGGTCACCGTCTCCTCAG	TCCTATGATCTGACTCAGCCACGCTCAGTGTCTGTGTCCCCAGGACAGACGGCCAGGATCACCTGTGGGGGAGACAGCATTGGAAGTAAAAATGTGCACTGGTACCAGCAGAAGCCAGCGCAGGCCCCCGTACTGGTCATCTATTATGATAACGACCGGCCCTCAGGGATCCCTGAGCGCTTCTCTGGCTCCAACTCAGGGAACACCGCCACCCTGACCATCAGCGGGGTCGAGGCCGGGGATGAGGCTGACTATTACTGTCAGGTGTGGGACAGTAGTAGTGATCATCCGTTATTCGGAGGAGGGACCCGGCTGACCGTCCTAG
16C222	16C222_wk6.1-A06	00014	2	week6	RBD	IGHV4	Kappa	IGHV4-AGU*01	IGHJ5-1*01,IGHJ5-2*01	IGHG	0.957	CASGYNFFDYW	33	IGKV1-AAU*01	IGKJ3*01	0.934	CQQGNSNPFTF	33	CAGGTGCAGCTGCAGGAGTCGGGCCCAGGACTGGTGAAGCCTTCGGAGACCCTGTCCCTCACCTGCGCTGTCTCTGGTGGCTCCTTCAGCAGTGGTTACTACTGGAGCTGGATCCGCCAACCCCCAGGGAAGGGGCTGGAGTGGATTGGGTATATCGGTGGTAGTACTGGTAGCACCTACTACAACCCCTCCCTCAAGAGTCGAGTCACCATTTCAAAAGACACGTCCAAGAACCAGTTCTCCCTGAGGCTGAGCTCTGTGACCGCCGCGGACACGGCCGTGTATTATTGTGCGAGCGGTTACAACTTCTTTGACTACTGGGGCCAGGGAGTCCTGGTCACCGTCTCCTCAG	GACATTCAGATGTCCCAGTCTCCATCCTCCCTGTCTCCATCTGTGGGAGACAGAGTCACCATCACTTGCCGGGCAAGTCAGGGCATTAACAGTTATTTAAATTGGTATCAGCGGAAACCGGGGAAAGCCCCTAAGCTCCTGATCTATTATGCAAACACTTTGGCAAGTGGGGTCCCATCAAGGTTCAGCGGCAGTGGATCTGGGACAGAATTCACTCTCACCATCAGCAGCCTGCAGCCTGAAGATTTTGCAACTTATTACTGTCAACAGGGTAATAGTAATCCATTCACTTTCGGCCCCGGGACCAAACTGGATATCAAAC
16C222	16C222_wk6.1-B06	00201	1	week6	S2	IGHV4	Lambda	IGHV4-AFI*01	IGHJ5-2*01	IGHG	0.983	CARNRGTQLDVW	36	IGLV8-ABK*01	IGLJ3*01	0.983	CMLYIYSGISVF	36	CAGCTGCAGCTGCAGGAGTCGGGCCCAGGACTGGTGAAGCCTTCGGAGACCCTGTCCCTCACCTGCGCTGTCTCTGGTGACTCCATCAGCAGTAGTAACTGGTGGAGCTGGATCCGCCAGCCCCCAGGGAAGGGACTGGAGTGGATTGGACGTATCTCTGATAGTGGTGGGAGCACCAGCGACAACCCCTCCCTCAAGAGTCGAGTCACCTTTTCAAAAGACACGTCCAAGAATCACTTCTCCCTGAAGCTGAGCTCTGTGACCGCCGCGGACACGGCCGTTTATTACTGTGCGAGAAATCGGGGTACTCAATTGGATGTCTGGGGCCGGGGAGTTCTGGTCACCGTCTCCTCAG	GAGACTGTGGTGACCCAGGAGCCATCGTTGTCAGTGTCCCCTGGAGGAACAGTCACACTCACCTGTGGCCTGAGCTCTGGCTCAGTCTCTACCAGTAACTACCCCAGCTGGTACCAGCAGACCCCAGGCCAGACTCCACGCACGCTCATCTACAGCACAATCACTCGCCCTTCTGGGGTCCCTGATCGCTTCTCTGGCTCCATCCTTGGGAACAAAGCTGCCCTCACCATCACGGGGGCTCAGGCAGACGATGAATCTGATTATTACTGTATGCTCTACATCTATAGTGGCATTTCGGTGTTCGGCGGAGGGACCCGGCTGACCGTCCTAG
16C222	16C222_wk6.1-C06	00206	1	week6	S2	IGHV4	Kappa	IGHV4-AGR*01	IGHJ4*01	IGHG	0.923	CARGDAVAGIFDYW	42	IGKV1-ACI-S*01	IGKJ1*01	0.986	CQQYNSAPWTF	33	CAGGTGCAGCTGCAGGAGTCGGGCCCAGGAGTGGTGAAGCCTTCGGAGACCCTGTCCCTCACCTGCGCTGTCTCTGGTGGCTCCATCAACAGTGGTTCCTACTACTGGAACTGGATCCGCCAGCCCCCAGGGAAGGGGCTGGAGTGGATTGGGGGTATCTATAGTAATAGTGAGAGTATTAATTATAATCCCTCCCTCAAGAGTCGAGTCACCATTTCAAAAGACACGTCCAAGAACCAGTTCTCCCTGAAGCTGAGCTCTGTGACCGCAGCGGACACGGCCGTGTTTTACTGTGCGAGAGGTGACGCGGTGGCTGGGATCTTTGACTACTGGGGCCAGGGAGTCCTGGTCACCGTCTCCTCAG	GACATCCAGATGACCCAGTCTCCTTCCTCCCTGTCTGCATCTGTGGGAGACAAAGTCACCATCACTTGCCAGGCAAGTCAGAGTATTAGAAGCTGGTTAGCCTGGTATCAGCAGAAACCAGGGAAAGCCCCTAAGCCCCTGATCTATAAGGCATCCAGTTTGGAAAGTGGGGTCCCCTCAAGGTTCAGCGGCAGTGGATCTGGGACAGATTTCACTCTCACCATCAGCAGCCTGCAGCCTGAAGATTTTGCAACTTATTACTGTCAACAGTATAACAGTGCGCCGTGGACGTTCGGCCAAGGGACCAAGGTGGAAATCAAAC
16C222	16C222_wk6.1-D06	00173	1	week6	RBD	IGHV3	Kappa	IGHV3-AAB*01	IGHJ5-1*01	IGHG	0.98	CTRITIFGMVITGGFDVW	54	IGKV1-AAU*01	IGKJ2*01	0.958	CQQYKNLPYSF	33	GAGGTGCAGCTGGTGGAGTCTGGGGGAGGCTTGCTAAAGCCTGGGGGGTCCCTGAGACTCTCCTGTGTAGCCTCTGGGTTCACCTTCAGTAGCTACGAAATGCACTGGGTCCGCCAGGCTCCAGGAAAGGGTCTGGAGTGGGTCTCAGTTATTAGTGAAAGTGGTGGTACCACATACTACGCAGACTCCGTGAAGGGCCGATTCACCATCTCCAGAGACAACGCCAAGAACTCACTGTTTCTGCAAATGAACAGCCTGAGAGCCGAGGACACGGCCGTGTATTACTGTACTAGGATTACAATTTTTGGAATGGTTATTACGGGGGGGTTCGATGTCTGGGGCCCGGGAGTCCTGGTCACCGTCTCCTCAG	GACATTCAGATGACCCAGTCTCCATCCTCCCTGTCTGCTTCTGTAGGAGACAGAGTCACCATCACTTGCCGGGCAAGTCAGGGCATTAGCAGTTATTTAAATTGGTATCAGCAGAAACCGGGGAAAGCCCCTAAGCTCCTGATCTATAATGCAAACCGTTTGGAAAGTGGGGTCCCATCAAGGTTCAGCGGCAGTGGATCTGGGACAGAACTCACTCTCACCATCAGCAGCCTGCAACCTGAGGATTTTGCAATATATTACTGTCAACAATATAAGAATTTACCGTACAGTTTTGGCCAGGGGACCAAAGTGGAGATCAAAC
16C222	16C222_wk6.1-E06	00142	1	week6	RBD	IGHV3	Lambda	IGHV3-AFE*01	IGHJ1*01	IGHG	0.959	CAKDGEDSSWSDYFDYW	51	IGLV3-AED-X*06	IGLJ3*01	0.955	CQVWDSSSDHWVF	39	GAGGTGCAGCTGGTGGAGACTGGAGGAGGCTTGGTCCAGCCTGGGGGGTCCCTGAAACTCTCCTGTACAGCCTCTGGATTCACCTTCAGTAGCTATGGCATGAACTGGGTCCGCCAGGCTCCAGGGAAGGGGCTAGAGTGGGTCTCAGGTATTAATAGTGGTGGGGGCAGCACATACTACGCAGACTCCGTGAAGGGCCGATTCACCATCTCCAGAGACAACTCAAAGAACACGCTCTCCCTGCAAATGAACAGCCTGAGAGCTGAGGACACGGCCGTGTATTACTGTGCGAAAGATGGGGAAGATAGCAGCTGGTCCGATTACTTTGACTATTGGGGCCAGGGAGTCCTGGTCACCGTCTCCTCAG	TCCTATGATGTGACTCAGCCACGCTCAGTGTCTGTGTCCCCAGGACAGACGGCCAGGATCACCTGTGGGGGAGACAACATTGGAAGTAAAAATGTGCACTGGTACCAGCAGAAGCCAGCGCAGGCCCCCCTACTGGTCATCTATTATGATAGCGACCGGCCCTCAGGGATCCCTGAGCGATTCTCTGGCTCCAACTCAGGGAACACCGCCACCCTGACCATCAGCGGGGTCGAGGCCGGGGATGAGGCTGACTATTACTGTCAGGTGTGGGACAGTAGTAGTGATCATTGGGTTTTCGGCGGAGGGACCCGGCTGACCGTCCTAG
16C222	16C222_wk6.1-F06	00008	2	week6	RBD	IGHV4	Lambda	IGHV4-AGP-U*01,IGHV4-ACQ-S*01	IGHJ3*01	IGHG	0.966	CARDYYSGSFAFDFW	45	IGLV1-ACV*02	IGLJ1*01	0.983	CQSFDSSLSAYIF	39	CAGGTGCAGCTGCAGGAGTCGGGCCCAGGACTGGTGAAGCCTTCGGAGACCCTGTCCCTCACCTGCGCTGTCTCTGGTGGCTCCATCAGCAGTAGCTACTGGAGCTGGATCCGCCAGCCCCCAGGGAAGGGACTGGAGTGGATTGGGTATATCTATGGTGGTAGTGGGAGCACCAGTTACAACCCCTCCCTCAAGAGTCGAGTCACCATTTCAACAGACACGTCCAAGAACCAGCTTTCCCTGAAGCTGAGCTCTGTGACCGCCGCGGACACCGCCGTGTATTACTGTGCGAGAGATTACTATAGTGGTAGTTTTGCTTTTGATTTCTGGGGCCAAGGGCTCAGGGTCACCGTCTCTTCAG	CAGTCTGTGCTGACACAGCCGCCCTCAGTGTCTGGGGCCCCAGGGCAGAGGGTCACCATCTCCTGCACTGGGAGCAGCTCCAACATTGGAGGTTATTATGTATACTGGTACCAGCAGCTCCCAGGAATGGCCCCCAAACTCCTCATCTATGACAATAATAACCGACCCTCAGGGGTTTCTGACCGATTCTCTGGCTCCAAGTCTGGTACCTCAGCCTCCCTGACCATCACTGGGCTCCAGACTGAGGATGAGGCTGATTATTACTGCCAGTCCTTTGACAGCAGCCTGAGTGCTTACATCTTCGGTGCTGGGACCCGGCTCACCGTCCTAG
16C222	16C222_wk6.1-G06	00038	1	week6	RBD	IGHV3	Kappa	IGHV3-AGZ-X*02	IGHJ4*01	IGHG	0.899	CARDASIAAAGPAFDYW	51	IGKV1-AAU*01	IGKJ1*01	0.937	CQQGYSNPWTF	33	GAAGTGCAGCTGGTGGAGTCTGGGGGAGGCCTGGTCCAGCCTGGGGGGTCCCTGAGACTCTCGTGTGCAGCCTCTGGATTCACCTTTGATGATTATGCCATGGGCTGGGTCCGCCAAGCTCCAGGGAAGGGTCTGGAGTGGGTCTCTGATATTAGCTGGAGTGGTGATAGCACAGGCTATGCAGACTCCGTGAAGGGCCGATTCACCATCTCCAGAGACAACGCCAAGAACTCCCTGTATCTGCAAATGAACAGCCTGAGAACTGAGGACACGGCCTTCTATTACTGTGCGAGAGATGCCAGTATAGCAGCGGCTGGTCCGGCCTTTGACTACTGGGGCCAGGGAGTCCTGGTCACCGTCTCCTCAG	GACATTCAGATGTCCCAGTCTCCATCCTCCCTGTCTGCATCTGTAGGAGACAGAGTCACCATCACTTGCCGGGCAAGTCAGGGCATTAGCAGTTATTTAAATTGGTATCAGCAGAAACCGGGGAAAGCCCCTAAGCTCCTGATCTATTATGCAAACAGTTTGGCAAGTAGGGTCCCATCAAGGTTCAGCGGCAGTGGATCTGGGACAGAGTTCACTCTCACCATCACCAGCCTGCAGCCTGAAGATTTTGCAACTTATTACTGTCAACAGGGTTATAGTAACCCGTGGACGTTCGGCCAAGGGACCAAGGTGGAAATCAAAC
16C222	16C222_wk6.1-H06	00270	1	week6	S2	IGHV4	Lambda	IGHV4-AGU*01	IGHJ2P*01	IGHG	0.97	CARGIFGLVITSYWYFNLW	57	IGLV1-ACN*02	IGLJ2*01	0.99	CQSYDSTLSVLLF	39	CAGGTGCAGCTGCAGGAGTCGGGCCCAGGACTGGTGAAGCCTTCGGAGACCCTGTCCCTCACCTGCGCTGTCTCTGGTGGCTCCATCAGCAGTGGTTACTACTGGAGCTGGATCCGCCAACCCCCAGGGAAGGGGCTGGAGTGGATTGGGTATATCGGTGGTAGTAGTGGTAGCACCTACTACAACCCCTCCCTCAAGAGTCGAGTCACCATTTCAAAAGACACGTCCAAGAACCAGTTCTCCCTGAAGCTGAGCTCTGTGACCGCCGCGGACACGGCCGTGTATTACTGTGCGAGGGGGATATTTGGACTGGTTATTACTTCATACTGGTACTTCAATCTCTGGGGCCCTGGCACCCCAATCACCATCTCCTCAG	CAGTCTGTGCTGACGCAGCCGCCCTCAGTGTCTGGGGCGCCCGGGCAGAGGGTCACCATCTCCTGCACTGGGAGCAGCTCCAACATTGGAGGTTATTATGTGCAGTGGTACCAGCAGCTTCCAGGAACGGCCCCCAAACTCCTCATCTATGAAAATAATAAGCGACCCTCAGGGGTTTCTGATCGATTCTCTGGCTCCCAGTCTGGTACCTCAGCCTCCCTGACCATCACTGGACTCCAGTCTGAGGATGAGGCTGATTATTACTGCCAGTCCTATGACAGCACCTTGAGTGTTCTGTTATTCGGAGGAGGGACCCGGCTGACCGTCCTAG
16C222	16C222_wk6.1-A07	00124	1	week6	S2	IGHV1	Lambda	IGHV1-AEP*01	IGHJ4*01	IGHG	0.97	CARGRYSSWSVDYW	42	IGLV6-ADD*01	IGLJ2*01	0.98	CQSADGSYNVLF	36	CAGGTGCACCTGGTGCAGTCTGGGGCTGAGATTAAGCAGCCTGGGGCCTCAGTGAAGCTCTCCTGTAAGGCTTTTGGATATACCTTCACTAGCTACTACATGCACTGGGTGAGACAGGCCCCTGGACAAGGCCTTGAGTGGATAGGACTGATCTCCCCTTCCAGTGGTAACACTGGCTACGCACAGAACTTCCAGGGCAGAGTCACCATAACTACGGACACGTCCACGAGCACAGGCTACATGGAGCTGAGCAGCCTGAGATCTGAGGACACAGCCGTGTATTACTGTGCGAGAGGAAGGTATAGTAGCTGGTCCGTTGACTACTGGGGCCAGGGAGTCCTGGTCACCGTCTCCTCAG	GAGGTTGTGTTCACTCAGCCCCATTCTGTGTCGGGGTCTCCGGGGCAGACGGTCACCATCTCCTGTACCCGCAGCAGTGGCACCATTGACAATAAATATGTACACTGGTACCAGCAGCGCCCGGGCAGTGCCCCAACCACAGTGATTTACAAAGATAACCAAAGACCCTCTGGGGTCCCTGATCGGTTCTCTGGCTCCATCGACAGCTCCTCCAACTCTGCCTCCCTCACCATCTCTGGGCTGAAGTCTGAGGACGAGGCTGACTACTACTGTCAGTCTGCTGATGGCAGCTACAATGTGTTATTCGGAGGAGGGACCCGGCTGACCGTCCTAG
16C222	16C222_wk6.1-B07	00107	1	week6	S2	IGHV4	Kappa	IGHV4-ABB-S*01,IGHV4-AGP-U*01,IGHV4-ACQ-S*01	IGHJ4*01	IGHG	0.959	CARYRGLYNNYFDYW	45	IGKV2-ACL*01	IGKJ3*01	0.964	CGQGTHWPFTF	33	CAGGTGCAGCTGCAGGAGTCGGGCCCAGGACTGGTGAAGCCTTCGGAGACCCTGTCCCTCACCTGCGCTGTCTCTGGTGGCTCCATCAGCAGTAACTACTGGAACTGGATCCGCCAGCCCCCAGGGAAGGGGCTGGAGTGGATTGGGTATCTCTATGGTGGTAGTGGGAGCACCAACTACAACCCCTCCCTCAAGAGTCGAGTCACCATTTCAACAGACACGTCCAAGAACCAGTTTTCCCTGAAGCTGACCTCTGTGACCGCCGCGGACACCGCCGTGTATTACTGTGCGAGATATCGGGGCCTATACAATAACTACTTTGACTACTGGGGCCAGGGAGTCCTGGTCACCGTCTCCTCAG	GATGTTGTGATGACTCAGTCTCCACTCTCCCTGCCCATCACCCCTGGACAGCCGGCCTCCATCTCCTGCAGGTCTAGTCAAAGCCTTGTACACAGTAATGGAAACACCTACTTGAGTTGGTATCAGCAGAAGCCAGGCCAGCCTCCAAGGCTCCTGATTTATAAGGTTTCTAACCGGGACTCTGGGGTCCCAGACAGATTCAGCGGCAGTGGGGCAGGGACAGATTTCACACTGAAAATCAGCAGAGTGGAGGCTGAGGATGTTGGGATTTATTACTGCGGGCAAGGTACACACTGGCCATTCACTTTCGGCCCCGGGACCAAACTGGATATCAAAC
16C222	16C222_wk6.1-D07	00154	1	week6	RBD	IGHV4	Kappa	IGHV4-AEB*01,IGHV4-ADD*01,IGHV4-ABB-S*01	IGHJ5-2*01	IGHG	0.942	CATQPHCTGSGCYRRKDVW	57	IGKV2-AAO*01	IGKJ2*01	0.98	CMQTLQTPYSF	33	CAGGTGCAGCTGCAGGAGTCGGGCCCAGGACTGGTGAAGCCTTCGGAGACCCTGTCCCTCACCTGCGCTGTCTCTGGTGGCTCCTTCAGCAGTTACTGGTGGAACTGGATCCGCCAGCCCCCAGGGAAGGGACTGGAGTGGATTGGGGAGATCAATGGTAATAGTGGGAGCACCAACTACAACCCCTCCCTCAAGAGTCGAGTCACCATTTCAAAAGACGCGTCCAAGAATCAGTTCTCCCTGAAGCTGAGCTCTGTGACCGCCGCGGACACGGCCGTGTATTACTGTGCGACTCAACCACACTGTACTGGTAGTGGTTGCTACCGAAGAAAGGATGTCTGGGGCCCGGGAGTCCTGGTCATCGTCTCCTCAG	GATATAGTGATGACCCAGACTCCACTCTCCCTGCCCGTCACCCCTGGAGAGCCGGCCTCCATCTCCTGCAGGTCTAGTCAGAGCCTCCTGGATAGTTATGGATACACTCATTTGCACTGGTACCTGCAGAAGCCAGGCCAGTCTCCACAGCTCCTGATCTATTTGGGTTCCAACCGGGCCTCTGGAGTCCCAGACAGGTTCAGTGGCGGTGGGTCAGGCACTGATTTCACACTGAAAATCAGCAGGGTGGAGGCTGAGGATGTTGGGGTTTATTCCTGCATGCAAACTCTACAAACTCCGTACAGTTTTGGCCAGGGGACCAAAGTGGAGATCAAAC
16C222	16C222_wk6.1-F07	00015	2	week6	S2	IGHV3	Lambda	IGHV3-ADL-S*01	IGHJ6*01	IGHG	0.993	CAKERLFGLVTYGLDSW	51	IGLV2-ABE*01	IGLJ2*01	0.979	CSSYAGSNTGLF	36	GAGGTGCAGCTGGTGGAGTCTGGGGGCGGCTTGGCAAAGCCTGGGGGGTCCCTGAGACTCTCCTGTGCAGCCTCTGGATTCACCTTCAGTACCTACTGGATGAACTGGGTCCGCCAGGCTCCAGGAAAGGGGCTGGAGTGGGTCTCAGCTATTAATAGTGGTGGGGATAGCACATACTACGCAGACTCCGTGAAGGGCCGATTCACCATCTCCAGAGACAACTCAAAGAACACGCTCTCCCTGCAAATGAACAGCCTGAGAGCGGAGGACACGGCCGTGTATTACTGTGCGAAAGAAAGGTTATTTGGACTGGTTACATACGGTTTGGATTCCTGGGGCCAAGGGGTCGTCGTCACCGTCTCCTCAG	TCTTGGTACCAACAGCATCCAGGCAAAGCCCCCAAACTCATGATTTATGAGGTCAGTAAGCGGCCCTCAGGGGTCTCTGATCGCTTCTCTGGCTCCAAGTCTGGCAACACGGCCTCCCTGACCATCTCTGGGCTCCAGGCTGAGGATGAGGCTGATTATTACTGCAGCTCATATGCAGGCAGCAACACTGGCTTATTCGGAGGAGGGACCCGGCTGACCGTCCTAG
16C222	16C222_wk6.1-G07	00222	1	week6	RBD	IGHV4	Lambda	IGHV4-AGR*01	IGHJ5-1*01	IGHG	0.94	CARQEGPWFDVW	36	IGLV1-ACW*04	IGLJ1*01	0.916	CEVPDDNLSSYIF	39	CAGGTGCAGCTGCAGGAGTCGGGCCCAGGAGTGGTGAAGCCTTCGGAGACCCTGTCCCTCACCTGCGCTGTCTCTGGTGGCACCATCAGCAGTGGTTACTACTACTGGAGCTGGATCCGCCAGCCCCCAGGGAAGGGACTGGAGTGGATTGGGGGTATCTATAGTAATAGTGAGAGTACCAAATACAACCCCTCCCTCAAGAGTCGAGTCACCATTTCAAAAGACACGTCCAAGAACCAGTTCTCCCTGAGGCTGAGCTCTGTGACCGCCACGGACACGGCCGTATATTACTGTGCGAGGCAGGAGGGGCCCTGGTTCGATGTCTGGGGCGCGGGAGTCCTGGTCACCGTCTCCTCAG	CAGTCTGTGCTGACTCAGCCACCCTCAGCGTCTGGGACCCCTGGGCAGAGTGTCACCATCTCTTGTTCTGGAAGCAGCTCCAACATCGGAAGTAATTACGTAAACTGGTACCAGCAGCTCTCAGGAAAGGCCCCCAAACTCCTCGTCTGTAATAATAATCAGCGGCCCTCAGGGGTCCCTGACCGATTCTCTGGCTCCAAGTCTGGCACCTCAGCCTCCCTGGCCATCAGTGAGCTCCGGCCTGAGGATGAGGCTGATTATTACTGCGAAGTCCCGGATGACAACCTGAGCAGTTACATCTTCGGTGCTGGGACCCGGCTCACCGTCCTAG
16C222	16C222_wk6.1-H07	00001	3	week6	RBD	IGHV4	Lambda	IGHV4-AGR*01	IGHJ4*01	IGHG	0.93	CARYEDDYGSTDYW	42	IGLV7-AAK*01	IGLJ3*01	0.912	CLLFYSGAWVF	33	CAGGTGCAGCTGCAGGAGTCGGGCCCAGGAGTGGTGAAGCCTTCGGAGACCCTGTCCCTCACCTGCGCTGTCTCTGGTGGCTCCATCAGCAGTGGTTACTACTACTGGAGCTGGATCCGCCAGCCCCCAGGGAAGGGGCTGGAGTGGATGGGGGGTATATATAGTAATAGTGAGAATACCAACTACAACCCCTCCCTCAAGAGTCGAGTCACCATTTCAAAAGACACGTCCAAGAACCAGTTCTCCCTGAAACTGACCTCTGTGACCGCAGCGGACACGGCCGTGTATTACTGTGCCCGATACGAGGATGATTACGGTTCCACTGACTACTGGGGCCAGGGAGTCCTGGTCACCGTCTCCTCAG	CAGGCTGTAGTGACTCAGGAGCCCTCACTGACTGTGTCCCCAGGAGGGACAGTCACTCTCACCTGTGGCTCCAGCGCTGGAGCAGTCACCAGTGGTAACTATCCAAGCTGGTTCCAGCAGAAACCTGGACAAGCCCCCAGGGGACTGATTTACAATACATACAACAAACACTCCTGGACCCCTGCCCGGTTCTCAGGCTCCCTCGCTGGGGGCAAAGCTGCCCTGACACTGTCAGGTGCACAGCCCGAGGACGAGGCTGATTATTACTGTTTGCTGTTCTATAGTGGTGCTTGGGTATTCGGCGGCGGGACCCGGCTGACCGTCCTAG
16C222	16C222_wk6.1-C08	00096	1	week6	RBD	IGHV2	Lambda	IGHV2-AEY-S*01	IGHJ4*01	IGHA	0.97	CARGRGAAGPLYYFDYW	51	IGLV3-AED-X*06	IGLJ1*01	0.938	CQVWDSSSDHYIF	39	CAGGTGACCTTGAAGGAGTCTGGTCCTGCGCTGGTGAAACCCACACAGACCCTCACGCTGACCTGCACCTTCTCTGGGTTCTCAATCAGCACTGCTGGAACGGGTGTGAGCTGGATCCGTCAGCCCCCAGGGAAGGCCCTGGAATGGCTTGCAACCATTTATTGGGTTGATGATAAATACTACAGCACATCTCTGAAGAGCAGGCTCACCATCTCCAAGGACACCTCCAAAAACCAGGTGGTTCTAACAATGACCAACATGGACCCTGTGGACACAGCCACATATTACTGTGCACGGGGACGAGGAGCAGCTGGTCCCTTGTACTACTTTGACTACTGGGGCCAGGGAGTCCTGGTCACCGTCTCCTCAG	TCCTATGATGTGACTCAGACACGCTCAGTGTCTGTGTCCCCAGGACAGACGGCCAGGATCACCTGTGGGGGAGACAACATTGGAAGTAAAGTTGTGCACTGGTACCAGCAGAAGCCAGCGCAGGCCCCTGTGCTGGTCATCTATAGAGATAGCAAACGGCCCTCAGGGATCCCTGAGCGATTCTCTGGCTCCAACTCAGGGAACACGGCCACCCTGACCATCAGCGGGGTCGAGGCCGGGGATGAGGCTGACTATTACTGTCAGGTGTGGGACAGTAGTAGTGATCATTACATCTTCGGTGCTGGGACCCGGCTCACCGTCCTAG
16C222	16C222_wk6.1-D08	00238	1	week6	S2	IGHV4	Lambda	IGHV4-ADD*01	IGHJ5-2*01	IGHG	0.939	CARRMNTVTSFDSW	42	IGLV3-AED-X*01	IGLJ2*01	0.944	CQVWDISSKVFF	36	CAGGTGCAGCTGCAGGAGTCGGGCCCAGGACTGGTGAAGCCTTCGGAGACCCTGTCCCTCACCTGCGCTGTCTCTGGTGGCTCCTTCAGTGGTTACTTCTGGGGCTGGATCCGCCAGCCCCCAGGGAAGGGACTGGAATGGATTGGGTATATCGGTGGTATTGGTGGGAGCACCGACTACAACCCCTCCCTCAAGAGTCGAGTCACCCTTTCAACAGACATGTCCAAGAGGCAGTTCTCCCTGAGGCTGAGCTCTGTGACCGCCGCGGACACGGCCGTGTATTATTGTGCGAGGAGGATGAATACAGTAACTTCCTTTGACTCCTGGGGCCCGGGAGTCATGGTCACAGTCTCCTCAG	GATAGCAAACGGCCCTCAGGGATCCCTGAGCGATTCTCAGGCTCCAACTCAGGGAACACCGCCACCCTGACCATCAGCAGGGTCGAGGCCGGGGATGAGGCTGACTATTACTGTCAGGTATGGGACATTAGTAGTAAAGTGTTCTTCGGAGGAGGGACCCGACTGACCGTCCTAG
16C222	16C222_wk6.1-E08	00029	1	week6	NTD	IGHV4	Lambda	IGHV4-AFL-U*01,IGHV4-AFQ-U*01	IGHJ5-2*01	IGHG	0.916	CARVEGFLIDNSLDVW	48	IGLV5-ACY*01	IGLJ3*01	0.987	CAIWHSSAWVF	33	NACTGGTGGACCTGGATACGCCAGCCCCCAGGGAAAGGGCTGGAGTGGATTGGGGGTATCTATAGTCATACTGAGCGTACCAACTACAACCCCTCCCTCAAGAGTCGAGTCACCATTTCAAAAGACACGTCCAAGAACCAGTTCTCCTTGAAGCTGAGCTCTGTGACCGCCGCGGACACGGCCGTGTATTACTGTGCGAGAGTGGAAGGTTTTTTAATTGACAACTCATTGGATGTCTGGGGCCGGGGAGTTCTGGTCACCGTCTCCTCAG	CAGCCTGTGCTGACCCAGCCAACCTCCCTCTCAGCATCTCCGGGAGCATCAGCCAGACTCAGCTGCACCTTGAGCAGTGGCATCAATGTTGGTAGTTACAGCATATTCTGGTACCAGCAGAAGCCAGGGAGTCCTCCCCGGTACCTTCTGTACTACTACTCAGACTCAAGTAAGGGCCAGGGCTCTGGAGTCCCCAGCCGCTTCTCTGGATCCAAAGATGCTTCAGCCAATGCAGGGCTTTTACTGATCTCTGGGCTCCAGTCTGAAGATGAGGCTGACTATTACTGTGCCATATGGCACAGCAGCGCTTGGGTTTTCGGCGGAGGGACCCGGCTGACCGTCCTAG
16C222	16C222_wk6.1-H08	00037	1	week6	S2	IGHV1	Kappa	IGHV1-AAU-U*01	IGHJ4*01	IGHG	0.98	CARGASTVALYFDYW	45	IGKV1-AAL-S*01	IGKJ4*01	0.986	CQQLNSYPLTF	33	CAGGTCCAACTGGTGCAGTCCGGGGCTGAGGTGAAGAAGCCTGGGGCCTCGGTGAAGGTTTCCTGCAAGGCTTCTGGATTCACCTTCGGCAGCTATGCTATCAGCTGGGTGCGACAGGCCCCTCGCCAAGGGCTTGAGTGGATGGGACTGATCATCCCTCTTGTTGGTACAACAAACTACGCAGAGAAGTTCCAGGGCAGAGTCACGATTACCGCGGACACGTCCACAAGCACAGCCTACATGGAGCTGAGCAGCCTGAGATCTGAGGACACGGCCGTGTATTACTGTGCGAGAGGCGCATCTACGGTAGCACTTTACTTTGACTACTGGGGCCAGGGAGTCCTGGTCACCGTCTCCTCAG	GACATCCAGATGACCCAGTCTCCATCCTCCCTGTCTGCATCTGTAGGAGACACAGTCACCATCACTTGTCGGGCAAGTCAGGGCATTAGCAATTATTTAGCCTGGTATCAGCAGAAACCAGGGAAAGCCCCGAAGCCCCTGATCTATTACGCATCCAATTTGGAAAGTGGGGTCCCATCAAGGTTCAGCGGCAGTGGATCTGGGACAGATTTCACTCTCACCATCAGCAGCCTGCAGCCTGAAGATTTTGCAACTTATTACTGTCAACAGCTTAATAGTTACCCGCTCACTTTCGGCGGAGGGACCAAGGTGGAGATCAAAC
16C222	16C222_wk6.1-B09	00093	1	week6	S2	IGHV4	Lambda	IGHV4-AFQ-U*01	IGHJ4*01	IGHG	0.989	CARRSYGSGYYYW	39	IGLV1-ABN*02	IGLJ6*01	0.976	CAAWDDSLSGDVF	39	NNGGGCCCAGGACTGGTGAAGCCTTCAGAGACCCTGTCCCTCACCTGCGCTGTCTCTGGTGGCTCTATCAGCAGTAGTAACTGGTGGAGCTGGATCCGCCAGCCCCCAGGGAAAGGGCTGGAGTGGATTGGGAATATCGGTGGTAGTAGTGGTAGCACCTACTACAACCCCTCCCTCAAGAGTCGAGTCACCATTTCAAAAGACACGTCCAAGAACCAGTTCTCCCTGAAGCTGAGCTCTGTGACCGCCGCGGACACGGCCGTGTATTACTGTGCGAGACGAAGCTATGGTAGTGGTTATTACTACTGGGGCCAGGGAGTCCTGGTCACCGTCTCCTCAG	CAGTCTGTGCTGACTCAGCCTCCCTCAGCGTCTGAGGCCGCCAGGAAGAGTGTCACCATCTCCTGTTCTGGAAGCAGCTCCAACATCGGAAGTAATAGTGTATCCTGGTACCAGCAGCTCCCAGAAACGGCTCCCAAACTCCTCATCTATTATAATGATCGGCGAGCCTCAGGTGTCTCTGACCGATTCTCTGGCTCCAAGTCTGGCACGTCAGCCTCCCTGGCCATCAGTGGGCTCCAGACCGAGGATGAGGCTGATTATTACTGCGCAGCATGGGATGATAGCCTGAGCGGTGATGTGTTCGGAAGTGGCACCAAGTTGACCGTCCTCG
16C222	16C222_wk6.1-C09	00056	1	week6	NTD	IGHV3	Kappa	IGHV3-AAB*01	IGHJ5-1*01	IGHG	0.976	CTRAATLATQYRFDVW	48	IGKV1-ACY*01	IGKJ4*01	0.965	CQQDYSYPLTF	33	GAGGTGCAGCTGGTGGAGTCTGGGGGAGGCTTGCTAAAGCCTGGGGGGTCCCTGAGACTCTCCTGTGTAGCCTCTGGGTTCACCTTCAGTAACTTCGAAATGCACTGGGTCCGCCAGGCTCCAGGAAAGGGTCTGGAGTGGGTCTCAGTTATTAGTGAAAGTGGTGGTACCACATACTACGCAGACTCCGTGAAGGGCCGATTCACCATCTCCAGAGACAACGCCAAGAACTCACTGTTTCTACAAATGAACAGCCTGAGAGCCGAGGACACGGCCGTGTATTACTGTACTAGAGCGGCTACGCTAGCAACTCAGTACCGGTTCGATGTCTGGGGCCCGGGAGTCCTGGTCACCGTCTCCTCAG	GACATCCAGATGACCCAGTCTCCATCCTCCCTGTCTGCATCTCTAGGAGACAGAGTCACCGTCACTTGCCGGGCGAGTCAAGGCATTAACAAGGGGTTAAGCTGGTATCAGCAGAAACCAGGGAAAGCCCCTACACTCCTGATCTATGCTGCCTCCAGTTTGCAGACGGGGGTCTCATCTCGGTTCAGTGGCAGTGGATCTGGGACAGATTTCACTCTCACCATCAGCAGCCTGCAGCCTGAAGATGTTGCAACTTATTACTGTCAACAGGATTATAGTTACCCGCTCACTTTCGGCGGAGGGACCAAGGTGGAGATCAAAC
16C222	16C222_wk6.1-D09	00136	1	week6	RBD	IGHV3	Lambda	IGHV3-AFE*01	IGHJ5-2*01	IGHG	0.943	CAKSGGYTVTIYNSLHVW	54	IGLV3-AED-X*01	IGLJ2*01	0.921	CQVWDSSTDHVLF	39	GAGGTGCAGCTGGTGGAGGCTGGAGGAGGCTTGGTCCAGCCTGGGGGGTCCCTGAAACTCTCCTGTGCAGCCTCTGGATTCACCTTCAGTAACTATGGCATGAGCTGGGTCCGCCAGGCTCCAGGGAAGGGGCTAGACTGGGTCTCAACTATTCATAGTGGTGGGGGTAGCACATACTACGCAGACTCCGTGAAGGGCCGATTCACCATCTCCAGAGACAACTCAAAGAACACGCTCTCCCTGCAAATGAACAGCCTGAGAGCTGAGGACACGGCCGTGTATTACTGTGCGAAATCGGGGGGGTATACAGTAACTATATATAACTCATTGCATGTCTGGGGCCGGGGAGTTCTGGTCACCGTCTCCTCAG	TCGTATGAGCTGACTCAGTCAGGTTCAGTGTCCGTGTCCCCAGGACAGACGGCCAGGATCACCTGTGGGGGAGACAACATTGGAAGCGAAAGTGTGCAGTGGTACCAGCAGAAGCCACCGCAGGCCCCTGTGCTGGTCATCTATGCTGATAGCGAACGGCCCTCAGGGATCCCTGAGCGATTCTCTGGCTCCAACTCAGGGAACACCGCCACCCTGACCATCAGCGGGGTCGAGGCCGGGGATGAGGCTGACTATTACTGTCAGGTGTGGGACAGCAGTACTGATCACGTGTTATTCGGAGGAGGGACCCGGCTGACCGTCCTAG
16C222	16C222_wk6.1-F09	00250	1	week6	RBD	IGHV4	Kappa	IGHV4-ABB-S*01	IGHJ4*01	IGHG	0.956	CARGWGYYDYDIISRPLDFW	60	IGKV2-AAO*01	IGKJ3*01	0.967	CMQTLQTPFTF	33	CAGGTGCAGCTGCAGGAGTCGGGCCCAGGACTGGTGAAGCCTTCGGAGACCCTGTCCCTCACCTGCACTGTCTCTGGTGGCTCCATCAGCGGTTACTACTGGAGCTGGATCCGCCAGCCCCCAGGGAAGGGACTGGAGTGGATTGGGGGTATCGGTGGTGGTAGTGGGAGCACCGAATACAACCCCTCCCTCAAAAGTCGAGTCACCTTTTCAACAGACACGTCCAAGAACCAGTTCTCCCTGAAGCTGAGCTCTGTGACCGCCGCGGACACGGCCGTGTATTACTGTGCGAGAGGATGGGGGTATTACGATTACGATATTATTAGTCGGCCTCTTGACTTCTGGGGCCAGGGAGTCCTGGTCACCGTCTCCTCAG	GATATAGTGATGACCCAGACTCCACTCTCCCTGCCCGTCACCCCTGGAGAGCCGGCGTCCATCTCCTGCAGGTCTAGTCAGAGCCTCTTGGATAGTGGTGGATACACTCATTTGCATTGGTTCCTGCAGAAGCCAGGCCAGTCTCCACAGCTCCTGATGTATTTGGTTTCCAACCGGGCCTCTGGAGTCCCAGACAGGTTCAGTGGCAGTGGGTCAGGCACTGATTTCACACTGAAAATCAGCAGGGTGGAGGCTGAGGATGTTGGGGTTTATTACTGCATGCAAACTCTACAAACTCCATTCACTTTCGGCCCCGGGACCAAACTGGATATCAAAC
16C222	16C222_wk6.1-G09	00146	1	week6	RBD	IGHV3	Lambda	IGHV3-AEW-S*01	IGHJ5-1*01	IGHG	0.956	CTRGTGNYVLDYNRFDVW	54	IGLV3-AED-X*06	IGLJ1*01	0.969	CQVWDSSSDHYIF	39	GAGGTGCAACTGGTGGAGTCTGGGGGAGGCTTGGTCCAGCCTGGAGGGTCCCCGAGACTCTCCTGTGCAGCCTCTGGATTCAGCTTCAGTAGTTACGACATGAGCTGGGTCCGCCAGGCTCCGGGAAAGGGGCTGGAGTGGGTCTCATATATAAGTGATATCAGTGGTTACATGTACTATGCTGACTCCGTGAGGGGCCGATTCACCATCTCCAGAGACAACGCCAAGAACTCGCTGTCTCTGCAAATGAGCAGCCTGAGAGCCGAGGACACGGCCGTGTATTACTGTACTAGAGGGACTGGTAACTACGTCTTGGACTACAACCGGTTCGATGTCTGGGGCCCGGGAGTCCTGGTCACCGTCTCCTCAG	TCCTATGATCTGACTCAGCCACCCTCGGTGTCAGTGTCCCCAGGACAGACGGCCAGGATCACCTGTGGGGGAGACAACATTGGAAGTAAATATGTGCACTGGTACCAGCAGAAGCCACCGCAGGCCCCTGTGTTGGTCATGTATTATGATAACGAACGGCCCTCAGGGATCCCTGAGCGATTCTCTGGCTCCAAATCAGGGAACACCGCCACCCTGACCATCAGCGGGGTCGAGGCCGGGGATGAGGCTGACTATTACTGTCAGGTGTGGGACAGTAGTAGTGATCATTACATCTTCGGTGCTGGGACCCGGCTCACCGTCCTAG
16C222	16C222_wk6.1-H09	00019	2	week6	S2	IGHV3	Lambda	IGHV3-AEW-S*02	IGHJ6*01	IGHG	0.973	CTRSTVETSLDSW	39	IGLV3-AED-X*01	IGLJ2*01	0.966	CQVWDSSSVLF	33	GAGGTGCAGCTGGTGGAGTCTGGGGGAGGCTTGGTCCAGCCTGGAGGGTCCCTGAGACTCTCCTGTGCAGCCTCTGGATTCACCTTCAGTGGTTACGACATGAGCTGGGTCCGCCAGGCTCCGGGAAAGGGGCTGGAGTGGGTCTCATTTATTAGTTACACTGGTAAAACCATGTACTACGCTGACTCCGTGAAGGGCCGATTCACCATCTCCAGAGACAACGCCAAGAACTCGCTGTCTCTGCAAATGAGCAGCCTGAGAGCCGAGGACACGGCCGTGTATTATTGTACTAGGAGTACGGTAGAAACCAGTTTGGATTCCTGGGGCCAAGGGGTCGTCGTCACCGTCTCCTCAG	TCCTATGAGCTGACTCAGCCACCCTCGGTGTCAGCGGCCTCAGGACAGACGGCCAGGATCACCTGTGGGGGAGACAACATTGGAAGTAAATATGTGCACTGGTACCAGCAGAAGCCAGCGCAGGCCCCTGTGCAGGTCATCTATGCTGATAGCAAACGGCCCTCAGGGATCCCTGAGCGATTCTCTGGCTCCAACTCAGGGAACACCGCCACCCTGACCATCAGCGGGGTCGAGGCCGGGGATGAGGCTGACTATTACTGTCAGGTGTGGGACAGTAGTAGTGTGTTATTCGGAGGAGGGACCCGGCTGACCGTCCTAG
16C222	16C222_wk6.1-A10	00252	1	week6	RBD	IGHV5	Kappa	IGHV5-ABI*02	IGHJ5-1*01	IGHG	0.973	CAKAPYGFPGGGFDYW	48	IGKV1-AAS*01	IGKJ4*01	0.965	CQQYNNSPLTF	33	GAGGTGCAGCTGGTGCAGTCTGGAGCAGAGGTGAAAAGGCCCGGGGAGTCTCTGAAGATCTCCTGTAAGACTTCTGGATACAACTTTATCAACTACTGGATCAGCTGGGTGCGCCAGATGCCCGGGAAAGGCCTGGAGTGGATGGGGGCGATTGATCCTCGTGATTCTGATACCAGATACAGCCCGTCCTTCCAAGGCCAGGTCACCTTCTCAGCCGACAAGTCCATCAGCACCGCCTACCTGCAGTGGAGCAGCCTGAAGGCCTCGGACGCCGCCACGTATTACTGTGCGAAAGCCCCCTACGGTTTCCCAGGGGGGGGGTTTGACTACTGGGGCCAGGGAGTCCTGGTCACCGTCTCCTCAG	GACATCCAGATGACGCAGTCTCCATCCTCCCTCTCTGCATCTGTAGGAGACACAGTCACCATCACTTGTCGGGCGAGTCAGGACATTAATAATTATTTAAGTTGGTATCAGCAGAAACCAGGGAAAGCCCCTAAGCCCCTGATCTATGATGCATCCAGTTTGGAAACAGGGGTCCCATCAAGGTTCAGTGGAAGTGGATCTGGGACAGATTATATTCTCACCATCAGCAGTCTGCAGCCTGAAGATATTGCAACATATTACTGTCAACAGTATAATAATTCCCCTCTCACTTTCGGCGGAGGGACCAAGGTGGAGATCAAAC
16C222	16C222_wk6.1-B10	00162	1	week6	RBD	IGHV3	Lambda	IGHV3-ADF*01	IGHJ4*01	IGHA	0.96	CTTGSYYYSGSYYFDYW	51	IGLV7-ABO*01	IGLJ2*01	0.986	CWLYYSGAGLF	33	GAGGTCCAGCTGGTGGAGTCTGGGGCAGGCTTGGTCCAGCCTGGCGGGTCCCTGAGACTCTCCTGTACAGCCTCTGGATTCACCTTCAGTAACTCCTGGATGAGCTGGGTCCGCCAGGCTCCAGGGAAGGGGCTAGAGTGGGTTGCCCGTATTCACAACAAAGCTGATGGTGAGTCAGCAGATTACGCCGCATCTCTGAGAGGCAGATTCACCATCTCAAGAGACGATTCAAAGAACACACTGTACCTGCAAATGAACAGCCTGAAAACCGAGGACACGGCCGTGTATTACTGCACCACAGGGTCCTATTACTATAGTGGTAGTTATTACTTTGACTACTGGGGCCAGGGAGTCCTGGTCACCGTCTCCTCAG	CAGGCTGTAGTGACTCAGGAGCCCTCACTGACTGTGTCCCCAGGAGGGACAGTCACTCTCACCTGTGCTTCCAGTACTGGAGCAGTCACCAGTGGTCACTATCCACACTGGTTCCAGCAGAAACCTGGACAAGCCCCCAAGACACTGATTTATGATACAATCAACAAGCTCTCCTGGACCCCTGCCCGGTTCTCAGGCTCCCTTGCTGGGGGTAAAGCTGCCCTGACACTTTCGGGTGCGCAGCCCGAGGACGAGGCTGAGTATTACTGCTGGCTGTACTACAGTGGTGCTGGCTTATTCGGAGGAGGGACCCGGCTGACCGTCCTAG
16C222	16C222_wk6.1-C10	00045	1	week6	S2	IGHV3	Kappa	IGHV3-AEH*01	IGHJ6*01	IGHG	0.936	CAKDPIYSHYGLDSW	45	IGKV1-AAZ*01	IGKJ4*01	0.955	CLQYKSYPLTF	33	GAGGTGCAGCTGGTGGAGACTGGAGGAGGCTTGGTCCAGCCTGGGGGGTCCCTGAGACTCTCCTGTGCAGCCTCTGGATTCAGCCTCAGTACCTATGCTATGCAGTGGGTCCGCCAGGCTCCAGGGAAGGGGCTGGAGTGGATCTCAGCTATTAATAGTGGTGGGATTACCACATACTACGCAGACTCCGTGAAGGGCCGATTCACCATCTCCAGAGACAACTCAAAGAACACGCTCTCCCTGCAAATGCACAGCCTGAGACCTGAGGACACGGCCGTGTATTACTGTGCGAAAGATCCTATATACAGTCACTACGGTTTGGATTCCTGGGGCCAAGGGGTCGTCGTCACCGTCTCCTCAG	GACATCCAGATGACTCAGTCTCCATCTTCCCTGTCTGCATCTGTAGGAGACACTGTCACCATCACTTGCCGGGCAAGTCAGGGTATTAGCAGTTATTTAAATTGGTTTCAGCAGAAACCAGGGAAAGCCCCTAAGCTCCTGATCTATGCTGCATCCAGTTTGGAAAGTGGGGTCCCATCAAGGTTCAGCGGCACTGGATCTGGGACAGAATTCACTCTCACCATCAGCAGCCTGCAGCCTGAAGATTTTGCAACTTATTACTGTCTACAGTATAAAAGTTACCCTCTCACTTTCGGCGGAGGGACCAAGGTGGAGATCAAAC
16C222	16C222_wk6.1-D10	00075	1	week6	S2	IGHV1	Lambda	IGHV1-AHF-X*02	IGHJ6*01	IGHG	0.966	CARVSLYNFWSAYYTNYGLDSW	66	IGLV1-ADL*01	IGLJ2*01	0.97	CEAWDSSLSGLLF	39	CAGGTCCAGCTGATGCAATCCGGGGCTGAGGTGAAGAAGCCTGGGGCCTCAGTGAAGCTCTCCTGCAAGGCTTCCGGTTATACTTTTACCAGCTACAGTATAAACTGGGTGAGACAGGCCCCTGGACAAGGACTTGAGTGGATGGGATGGATTAATCCTAACAATGGTATTACAGACTACGCACAGAAGTTCCAGGGCAGAGTCACCATGACCAGGGACACGTCCACGAGTACAGCCTACATGGAGCTGAGCAGCCTGAGATCTGAGGACACGGCCGTGTATTACTGTGCAAGAGTTTCACTTTACAATTTTTGGAGTGCTTATTACACTAACTACGGTTTGGATTCCTGGGGCCAAGGGGTCGTCGTCACCGTCTCCTCAG	CAGTCTATGCTGACTCAGCCACCCTCAGCGTCTGGGGCTCCCGGGCAGAGTGTCACCATCTCTTGCTCTGGAAGCAGCTCCAACATCAGAGGTAATGGTGTACACTGGTACCAGCAGCTCTCAGGAACGGCCCCCAAACTCCTCATCTATAATAATAATCAGCGACCCTCAGGGGTCCCTGACCGATTCTCTGGCTCCAAGTCTGGCACGTCAGCCTCCCTGGCCATCACTGGTCTCCGGTCTGAGGACGAGGCCGATTATTACTGCGAAGCATGGGATAGCAGCCTGAGCGGTCTGTTATTCGGAGGAGGGACCCGGCTGACCGTCCTAG
16C222	16C222_wk6.1-E10	00231	1	week6	S2	IGHV4	Lambda	IGHV4-AGR*01	IGHJ5-2*01	IGHG	0.933	CARDSPQALQSLDVW	45	IGLV3-AED-X*05	IGLJ3*01	0.834	CAASYGSGSTWQWVF	45	CAGGTGCAGCTGCAGGAGTCGGGCCCAGGAGTGGTGAAGCCTTCGGAGACCCTGTCCCTCACCTGCACTGTCTCTGGTGGCACCATCAGCAGTGGTTACTACTACTGGACCTGGATCCGCCAGCCCCCAGGGAAGGGGCTGGAGTGGATTGGGGGTATCTATAGTAATCGTGAGACTACCAACTACAACCCCTCCCTCAAGAGTCGAGTCACCATTTCAGAAGACACGTCCAAGAACCAGTTCTCCCTAAAGCTGAGCTCTGTGACCGCCACGGACACGGCCGTGTATTACTGTGCGAGAGATTCTCCACAAGCTCTGCAGTCATTGGATGTCTGGGGCCGGGGAGTTCTGGTCACCGTCTCCTCAG	TCCTATGAGCTGACTCAGCCACCCTCAGTGTCGGTGTCCCCAGGACAGACAGCCAGCATCACCTGCTCTGGAAATATATTGGGGAATGTATATGCTTACTGGTACCAGCAGAAGCCAGGCCAGGCCCCTGTACTGGTCATCTACAAAGATAGCAACCGGCCCTCAGGGATCCCTGAGCGATTCTCTGGCTCCAACTCAGGGAACACGGCCACCCTGACCATCAGCAGGGTCGAGGCTGGGGATGAGGCCGACTATTACTGTGCTGCAAGCTATGGCAGTGGGAGCACCTGGCAGTGGGTATTCGGCGGAGGGACCCGGCTGACCGTCCTAG
16C222	16C222_wk6.1-G10	00012	2	week6	S2	IGHV3	Lambda	IGHV3-AFC*01,IGHV3-AEW-S*01,IGHV3-AEH*01,IGHV3-ADR*03,IGHV3-ACN*01,IGHV3-ABJ*01,IGHV3-ADL-S*01,IGHV3-AAB*01	IGHJ4*01	IGHG	0.866	CTTMTTGGDYW	33	IGLV3-AED-X*06	IGLJ6*01	0.948	CQVWDSSNDHPVF	39	GAGGTGCAGCTGGTGGAGTCTGGGGGAGGCTTGGTCCAGCCTGGGGGGTCCCTGAGACTCTCCTGTGTAGTCTCTGGATTCACTATCAGTAGCTACTGGATGTACTGGGTCCGCCAGGCTCCAGGGAAGGGGCTGGAGTGGGTCTCACGTATTAGTAGTGATGGGAGTCACACAAGCTACGCAGACTCCGTGAAGGGCCGATTCACCATCTCCAGAGAAAACGCCAAGAACTCACTGTATCTGCGAATGAACAGTTTGAGAGCTGAAGACACAGCTGTGTATTACTGTACTACCATGACCACGGGGGGGGACTACTGGGGCCAGGGAGTCCTGGTCACCGTCTCCTCAG	TCCTATGAGCTGACTCAGCCACGCTCAGTGTCCGTGTCCCCAGGACAGACGGCCAGGATCACCTGTGGGGGAGACAACATTGGAAGTAAAAGTGTGCAGTGGTACCAGCAGAAGCCACCGCAGGCCCCTGTGCTGGTCATCTATGCTGATAGCGAACGGCCCTCAGGGATCCCTGAGCGATTCTCTGGCTCCAACTCAGGGAACACCGCCACCCTGACCATCAGCGGGGTCGAGGCCGGGGATGAGGCTGACTATTACTGTCAGGTGTGGGACAGTAGTAATGATCATCCTGTGTTCGGAAGTGGCACCAAGTTGACCATCCTCG
16C222	16C222_wk6.1-B11	00118	1	week6	RBD	IGHV4	Lambda	IGHV4-ADG-U*01	IGHJ1*01	IGHG	0.943	CASDPGGPTVTTGGYFEFW	57	IGLV2-ACE*01	IGLJ2*01	0.99	CSYAGSYTF	27	CAGGGGCAGCTGCAGGAGTCGGGCCCAGGACTGGTGAAGCCTTCGGAGACCCTGTCCCTCACCTGCGCTGTCTCTGGTGGCTCCATCAGCAGTGGTTACAACTACTGGAGCTGGATCCGCCAGCCCCCAGGGAAGGGGCTGGAGTGGATTGCGAGTATCTATAGGAGTAGTGGGAATACCTACTACAACCCCTCCCTCAAGAGTCGAGTCACCATTTCAAGGGACACATCCAAGAACCAGTTCTCCCTGAAGCTGAGCTCTGTGACCGCCGCGGACACGGCCGTGTATTACTGTGCGAGTGATCCTGGGGGCCCTACGGTAACTACGGGCGGATACTTCGAGTTCTGGGGCCAGGGCGCCCTGGTCACCGTCTCCTCAG	CAGGCTGCCCTGACTCAGCCTCGCTCAGTGTCTGGGTCTCCTGGACAGTCGGTCACCATCTCCTGCACTGGAACCAGCAGTGACATCGGTGGTTATAACTATGTCTCCTGGTACCAACAGCATCCAGGCACAGCCCCCAAACTCATGATTTATGCGGTCAGTAAGCGGCCCTCAGGGGTCTCTGATCGCTTCTCTGGCTCCAAGTCTGGCAGCACAGCCTCCCTGACCATCTCTGGGCTCCAGGCTGAGGACGAGGCTGATTATTACTGCTGCTCATATGCAGGCAGCTACACATTCGGAGGAGGGACCCGGCTGACCGTCCTAG
16C222	16C222_wk6.1-C11	00054	1	week6	S2	IGHV3	Kappa	IGHV3-ADF*01	IGHJ4*01	IGHG	0.964	CTKGSFYFDYW	33	IGKV1-AAD-S*01	IGKJ2*01	0.976	CQQYSSSPYSF	33	GAGGTGCAGCTGGTGGAGTCTGGGGCAGGCTTGGTCCAGCCTGGCGGGTCCCTGAGACTCTCCTGTGCAGCCTCTGGATTCGCCTTCAGTAACTCCTGGATGTACTGGGTCCGCCAGGCTCCAGGGAAGGGACTAGAGTGGGTTGCCCGTATTAAAGGGAAAGCTGATGGTGAGACAGCAGATTACGCCGCATCTGTGAAAGGCAGATTCACCATCTCAAGAGACGATTCAAAGAACACACTGTATCTGCAAATGAACAGCCTGAAAACCGAGGACACGGCCGTGTATTACTGCACCAAGGGGTCTTTCTACTTTGACTACTGGGGCCAGGGAGTCCTGGTCACCGTCTCCTCAG	GACATCCAGATGACCCAGTCTCCATCCTCCCTGTCTGCATCTGTAGGAGACACAGTCACCATCACTTGCCGGGCGAGTCAGAGTATTAGCAGCTGGTTAGCCTGGTATCAGCAGAAACCAGGGAAAGCCCCTAAGTTCCTGATCTATAGGGCGTCCAGTTTGCAAAGTGGGGTCCCATCAAGGTTCAGCGGCGGTGGATCTGGGACAGATTTCACTCTCACCATCAGCAGCCTGCAGTCTGAAGATTTTGCAACTTATTACTGTCAACAGTATAGCAGTAGCCCGTACAGTTTTGGCCAGGGGACCAAAGTGGAGATCAAAC
16C222	16C222_wk6.1-D11	00218	1	week6	NTD	IGHV3	Lambda	IGHV3-ABY-S*01	IGHJ4*01	IGHG	0.99	CTRDQDYEDDYGYYPTKLDYW	63	IGLV1-ADU*01	IGLJ2*01	0.973	CGTWDSSLNALF	36	GAGGTGCAGCTGGTGGAGTCCGGGGGAGGCTTGGTCCAGCCTGGCGGGTCCCTGAGACTCTCCTGTGCAGCCTCTGGATTCACCTTCAGTGATTATACTATGGACTGGGTCCGCCAGGCTCCAGGAAAGGGGCTGGAGTGGGTAGGTTTCATTAGAAGCAAAGCTTATGGTGGGACAGCAGAATACTCCGCGTCTGTGAAAGGCAGATTCACCATCTCCAGAGATGATTCAAAGAACACGGCGTATCTGCAAATGAGCAGCCTGAAAACCGAGGACACGGCCGTGTATTACTGTACTAGAGATCAGGATTACGAGGATGATTACGGTTACTATCCTACCAAACTTGACTACTGGGGCCAGGGAGTCCTGGTCACCGTCTCCTCAG	CAGTCTGTGCTGACGCAGCCGCCCTCAGTGTCTGCGGCCCCAGGGCAGAAGGTCACCATCTCCTGCTCTGGAAGCAGCTCCAACATCGGGAGAAGTTATGTATCCTGGTACCAGCAGGTCCCAGGAACGGCCCCCGAACTCCTCATCTATGACAATAATAAGCGACCCTCAGGGGTTTCTGACCGATTCTCTGGCTCCAAGTCTGGTACCTCAGCCTCCCTGGCCATCACTGGACTCCAGACTGGAGATGAGGCTGATTATTACTGCGGAACATGGGATAGCAGCCTGAATGCTCTATTCGGAGGAGGGACCCGGCTGACCGTCCTAG
16C222	16C222_wk6.1-E11	00072	1	week6	S2	IGHV3	Lambda	IGHV3-ADO*01	IGHJ5-1*01	IGHG	0.944	CARYCSGIYCYARFDYW	51	IGLV2-ABP*01,IGLV2-ABI*01	IGLJ6*01	0.96	CCSYRSGGTFVF	36	GAGGTGCAGTTGGTGGAGTCTGGGGGAGGCTTGGTCCAGCCTGGCGGGTCCCTGAGAGTCTCCTGTGCAGCCTCTGGATTCACCTTCAGTGACTATTACATGCAGTGGGTCCGCCAGGCTCCAGGAAAGGGGCCGGAGTGGGTAGGTTTCATTAGAAACAAAGCTAAAGGTGGGACAACAGAATACGCCGCGTCTGTGAAAGGCAGATTCACCATCTCCAGAGATGATTCCAAAAGCATCGCCTATCTGCAAATGAGCAGCCTGAAAACCGAGGACACGGCCGTGTATTACTGTGCTAGGTATTGTAGTGGTATTTATTGTTATGCGAGGTTTGACTACTGGGGCCAGGGAGTCCTGGTCACCGTCTCCTCAG	CAGGCTGCCCTGACTCAGCCTCCCTCAGTGTCCAAGTCTCTTGGACAGTCGGTCACCATCTCCTGCACTGGAACCAGCAATGACGTTGGTGGTTATAATGACGTCTCCTGGTACCAGCAGCACCCAGGCACAGCCCCCAGACTCCTGATTTGTGATGTCAGTAAGCGGCCCTCAGGGGTCTCTGATCGCTTCTCTGGCTCCAAGTCTGGCAACACGGCCTCCCTGACCATCTCTGGGCTCCAGGCTGAGGACGAGGCTGATTATTACTGCTGCTCATATAGGAGTGGAGGCACTTTTGTGTTCGGAAGTGGCACCAAGTTGACCATCCTCG
16C222	16C222_wk6.1-G11	00002	3	week6	NTD	IGHV3	Kappa	IGHV3-AEF*01	IGHJ4*01	IGHG	0.974	CTSGVTTFDVW	33	IGKV2-AEB*01	IGKJ1*01	0.993	CMQALEFPPTF	33	GAGGTGCAGCTGGTGGAGTCTGGGGGAGGCTTGGTGCAGCCTGGGGGGTCCCTGAGACTCTCCTGTGCAGCCTCTGGATTCACCTTCAGTAACTACTACTTGCACTGGGTCCGCCAGGCTCAAGGGAAAGGGCTAGAGTGGGTAGGTTTAATAAGACACAAAGCTAACAGTTACACGACAGAATATGCTGCGGCTGTGAAAGGCAGATTCACCATCTCAAGAGATGATTCAAAGAACACGCTGTATCTGCAAATGAGCAGCCTGAAAACCGAGGACACAGCCGTGTATTACTGTACCTCGGGGGTTACAACCTTCGATGTCTGGGGCGCGGGAGTCCTGGTCACCGTCTCCTCAG	GATATTGTGATGACCCAGACTCCACTCTCCCTGCCCGTCACCCCTGGAGAGCCGGCCTCCATCTCCTGCAGGTCTAGTCAGAGCCTCTTGGATAGTGAGGATGGAAACACCTATTTGGATTGGTACCTGCAGAAGCCAGGCCAGTCTCCACAGCTCTTGATTTATGACGTTTCCAACCGGGCCTCTGGAGTCCCAGACAGGTTCAGTGGCAGTGGGTCAGACACTTATTTCACACTGAAAATCAGCAGAGTGGAGGCTGAGGATGTTGGGGTTTATTACTGCATGCAAGCTCTAGAGTTTCCTCCGACGTTCGGCCAAGGGACCAAGGTGGAAATCAAAC
16C222	16C222_wk6.1-A12	00024	2	week6	RBD	IGHV1	Kappa	IGHV1-AAU-U*01	IGHJ5-2*01	IGHG	0.963	CARGTSFPDSLDVW	42	IGKV1-ACI-S*01	IGKJ4*01	0.962	CQQYNSAPLTF	33	CAGGTCCAGCTGGTGCAGTCTGGGGCTGAGGTGAAGAAGCCTGGGGCCTCAGTGAAGGTTTCCTGCAAGGCCTCTGGATTCACCTTTGGCAGCTTTGCTATCAGCTGGGTGCGACAGGCCCCTGGACAAGGGCTTGAGTGGATGGGAGTGATCATCCCTCGTGTTGGTGAAAAAAAGAACGCAGAGAAGTTCCAGGGCAGAGTCACGATTACCGCGGACACGTCCACAAGCACAGCCTACATGGAGCTGAGCAGCCTGAGATCTGAGGACACGGCCGTGTATTACTGTGCGAGGGGAACGTCTTTTCCGGACTCATTGGATGTCTGGGGCCGGGGAGTTCTGGTCACCGTCTCCTCAG	GACATCCAGATGACCCAGTCTCCTTCCTCCCTGTCTGCATCTGTGGGAGACAAAGTCACCATCACTTGCCAGGCAAGTCAGAGTATTAGCAGATGGTTAGCCTGGTATCAGCAGCAACCAGGGAAAGCCCCTCAGCCCCTGATCTATATGGCGTCCCGTTTGGAAAGTGGGGTCCCCTCAAGGTTCAGCGGCAGTGGATCTGGGACAGATTTCACTCTCACCATCACCAGCCTGCAGCCTGAAGATGTTGCAACTTACTACTGTCAACAATATAACAGTGCGCCTCTCACTTTCGGCGGAGGGACCAAGGTGGAGATCAAAC
16C222	16C222_wk6.1-B12	00156	1	week6	S2	IGHV4	Lambda	IGHV4-AEC*01	IGHJ4*01	IGHG	0.983	CARGPLIVATGYKYYFDYW	57	IGLV1-ABB*01	IGLJ6*01	0.97	CGAWDSSLSAHVF	39	CAGGTGCAGCTGCAGGAGTCGGGCCCAGGACTGGTGAAGCCTTCGGAGACCCTGTCCCTCACCTGCGCTGTCTCTGGTTACTCCATCAGCGGTTACTACTGGAGCTGGATCCGCCAGCCCCCAGGGAAGGGGCTGGAGTGGATTGGGTATATCCATGGTGGTGGTGGGAGCAACTACGTTAACCCGTCCCTCAAGAGTCGAGTCACCCTGTCACTAGACACGTCCAAGAACCAGTTCTCCCTGAAGCTGAGCACTGTGACCGCCGCGGACACGGCCGTGTATTACTGTGCGAGGGGGCCCCTTATAGTGGCAACTGGATACAAATACTACTTTGACTACTGGGGCCAGGGAGTCCTGGTCACCGTCTCCTCAG	CAGTCTGTGCTGACGCAGCCGCCCTCAGTGTCTGGGGACCCCGGGCAGAGGGTCACCATCTCGTGCACTGGGAGCAGCTCCAACATTGGAGGTTATTATGTATACTGGTATCAGCAGTTCCCAGGAACAGCCCCCAAACTCCTCATCTATGACAATAATAAGCGACCCTCAGGGACTTCTGACCGATTCTCTGGCTCCAAGTCTGGAACCTCAGCCTCCCTGACCATCAGTGGGCTCCAGCCTGGGGATGAGGCTGATTATTACTGCGGAGCATGGGATAGCAGCCTGAGTGCTCATGTGTTCGGAAGTGGCACCAAGTTGACCATCCTCG
16C222	16C222_wk6.1-C12	00188	1	week6	S2	IGHV3	Kappa	IGHV3-AGQ-S*01	IGHJ4*01	IGHG	0.97	CASTSTVYFDYW	36	IGKV2-ADZ*01	IGKJ2*01	0.98	CMQGIQLPYSF	33	GAGGGGCAGTTGCTGGAGTCTGGGGGAGGCTTGGTACAGCCTGGGGGGTCTCTGAGACTCTCCTGCGTAGCCTCAGGATTCACCTTCAGTGACCACTACATGGACTGGGTCCGCCAGGCTCCAGGGAGGGGGCTGGAGTGGGTCTCAAGTATTAGTGCTGGCAGTAGTACCACATTGTACCCAGACTCTGTCAAGGGCCGATTCACCATCTCCAGAGACAATGCCAAGAACACAGTGTATCTGCAAATGAACAGCCTGAGAGCCGAGGACACGGCTGTCTATTACTGTGCGAGCACGTCGACCGTCTACTTTGACTACTGGGGCCAGGGAGTCCTGGTCACCGTCTCCTCAG	GATATTGTGATGACCCAGACTCCACTCTCCCTGCCCGTCACCCCTGGAGAGCCGGCCTCCATCTCCTGCAGGTCTAGTCAGAGCCTCCTGCATAGTGGTGGAAAAACCTATTTGTATTGGTACCTGCAGAAGCCAGGCCAGTCTCCACAACTCTTGATCTATGAGGTTTTCAACCGGGCCTCTGGAGTCCCTGACAGGTTCAGTGGCAGTGGGTCAGGCACTGATTTCACCCTGAAAATCAGCCGGGTGGAGGCTGAGGATGTTGGGGTTTATTACTGCATGCAAGGTATACAGCTTCCCTACAGTTTTGGCCAGGGGACCAAAGTGGAGATCAAAC
16C222	16C222_wk6.1-D12	00090	1	week6	RBD	IGHV4	Lambda	IGHV4-AGP-U*01,IGHV4-ACQ-S*01,IGHV4-ABB-S*01,IGHV4-AEB*01	IGHJ4*01	IGHG	0.943	CASLSYYYGYYFDYW	45	IGLV1-ABN*02	IGLJ6*01	0.976	CAAWDDSLSGDVF	39	CAGGTGCAGCTGCAGGAGTCGGGCCCAGGACTGGTGAAGCCTTCGGAGACCCTGTCCCTCACCTGCGCTGTCTCTGGTGGCTCCATCAGCACTAACTACTGGAGCTGGATCCGCCAGCCCCCAGGGAAGGGGCTGGAGTGGATTGGACGTCTCTATGGTGGTGGTGGGAGCACCGACTACAACCCCTCCCTCAAGAGTCGAGTCACCATTTCAACAGACACGTCCAAGAACCAGTTCTCCCTGAAGCTGAGCTCTGTGACCGCCGCGGACACGGCCGTGTATTACTGTGCGAGCCTTAGTTATTACTACGGGTACTACTTTGACTACTGGGGCCAGGGAGTCCTGGTCACCGTCTCCTCAG	CAGTCTGTGCTGACTCAGCCTCCCTCAGCGTCTGAGGCCGCCAGGAAGAGTGTCACCATCTCCTGTTCTGGAAGCAGCTCCAACATCGGAAGTAATAGTGTATCCTGGTACCAGCAGCTCCCAGAAACGGCTCCCAAACTCCTCATCTATTATAATGATCGGCGAGCCTCAGGTGTCTCTGACCGATTCTCTGGCTCCAAGTCTGGCACGTCAGCCTCCCTGGCCATCAGTGGGCTCCAGACCGAGGATGAGGCTGATTATTACTGCGCAGCATGGGATGATAGCCTGAGCGGTGATGTGTTCGGAAGTGGCACCAAGTTGACCGTCCTCG
16C222	16C222_wk6.1-F12	00065	1	week6	RBD	IGHV1	Kappa	IGHV1-AGS*01,IGHV1-ABW-S*01	IGHJ4*01	NA	0.966	CARARAYCSRGVCYPFHFDFW	63	IGKV1-AAD-S*01	IGKJ3*01	0.955	CLQYSSRPFTF	33	GAGGTCCAGCTGGTACAGTCTGGGGCTGAGGTGAAGAAGCCTGGGGCCTCCGTGAAAATCTCCTGCAAGGCTTCTGGATACACCTTCACCGACCACTACCTGCACTGGGTGCGACAGGCTCCTGGAAAAGGGCTTGAGTGGATGGGAGCTGTTGATCCTGAACATGGTGAAGCAGACTACGCACAGAAGTTCCAGGACAGAGTCACCATCACCGCGGACATGTCTAGAGACATAGCCTATATGGAGATGACCAGCCTGAGATCTGAGGACACGGCCGTGTATTACTGTGCAAGAGCCCGGGCATATTGTAGTCGTGGTGTCTGCTACCCCTTTCACTTTGACTTCTGGGGCCAGGGAGTCCTGGTCACCGTCTCCTCAG	GACATCCAGATGACCCAGTCTCCATCCTCCCTGTCTGCATCTGTAGGAGACACAGTCACCATCACTTGCCGGGCGAGTCAGAGTATTAGCGGCTGGTTAGACTGGTATCAACAGAAACCAGGGAAAGCCCCTAACCTTCTGATCTATAAGGCGTCCAGTTTGCAAAGTGGGGTCCCATCAAGGTTCAGCGGCAGTGGATCTGGGACAGATTACACTCTCACCCTCAGCAGCCTGCAGTCTGAAGATTTTGCAACTTATTACTGTCTACAGTATAGCAGTAGGCCATTCACTTTCGGCCCCGGGACCAAACTGGATATCAAAC
16C222	16C222_wk6.1-G12	00179	1	week6	S2	IGHV3	Lambda	IGHV3-AGZ-X*02	IGHJ4*01	IGHG	0.97	CSRDRIAAAGTEYYFDYW	54	IGLV3-AEC-X*01	IGLJ1*01	0.986	CQSADSSGKHYIF	39	GAAGTGTACCTGGTGGAGTCTGGGGGAGGCTTGGTAAAGCCTGGAGGGTCCCTGAGACTCTCCTGTGCAGCCTCTGGATTCACGTTTGATGATTATGCCATGAGCTGGGTCCGCCAGGCTCCAGGGAAGGGCCTGGAGTGGGTGTCTCGGATTAGTTGGGATGGTGGTAGCAGTTATTACGCAGACTCCGTGAAGGGCCGATTCACCATCTCCAGAGACAACGCCAAGAACACACTGTATCTGCAAATGGACAGGCTGAGAGCTGAGGACACGGCCTTATATTATTGTAGTAGAGATCGTATAGCGGCAGCTGGAACGGAGTACTACTTTGACTACTGGGGCCAGGGAGTCCTGGTCACCGTCTCCTCAG	TCCTATGAGCTGACACAGCCACCCTCAGTGTCAGTGTCCCCAGGACAGACGGCCAGGATCACCTGCTCTGGAGAAATACTGGCAAAAAAATATGCTCAGTGGTTCCAGCAGAAGCCAGGCCAGGCCCCTGTGCTGGTGATATATAAAGACCGTGAGAGGCCCTCAGGGATCCCTGAGCGATTCTCTAGCTCCAGTTCAGGGACAACAGTTACCTTGACCATCAGTGGGGCCCAGGCAGAAGATGAGGCTGACTATTACTGTCAATCAGCAGACAGCAGTGGTAAGCATTACATCTTCGGTGCTGGGACCCGGCTCACCGTCCTAG
16C222	16C222_wk6.2-A01	00130	1	week6	S2	IGHV4	Lambda	IGHV4-ADD*01	IGHJ5-1*01	IGHG	0.966	CTRGDWFGYSNHRFDVW	51	IGLV3-AED-X*06	IGLJ2*01	0.945	CQVWDSSSDHVLF	39	CAGGTGCAGCTGCAGGAGTCGGGCCCAGGACTGGTGAAGCCTTCGGAGACCCTGTCCCTCACCTGCGCTGTCTCTGGTGGCTCCTTCAGCGGTTACTACTGGGGCTGGATCCGCCAGCCCCCAGGGAAGGGACTGGAGTGGATTGGGGATATCAGTGGTAGTATTGGAAGCACCGACTACAACCCCTCCCTCAAGAGTCGAGTCACCATTTCAACAGACACGTCCAAGAACCAGTTCTCCCTGAAGCTGAGCTCTGTGACCGCCGCGGAGACGGCCGTGTATTACTGTACTAGAGGGGATTGGTTCGGGTACAGTAATCACCGGTTCGATGTCTGGGGCGCGGGAGTCCTGGTCACCGTCTCCTCAG	TCCTATGAGCTGACTCAGCCACGCTCAGTGTCCGTGTCCCCAGGACAGACGGCCAGGATCACCTGTGGGGGAGACAACATTGGAAGTAAAAGTGTGCAGTGGTACCAGCAGAAGCCACCGCAGGCCCCTGTGCTGGTCATCTATGCTGATAGCGAACGGCCCTCAGGGATCCCTGAGCGATTCTCTGGCTCCAACTCAGGGAACACCGCCACCCTGACCATCAGCGGGGTCGAGGCCGGGGATGAGGCTGACTATTACTGTCAGGTGTGGGACAGTAGTAGTGATCATGTGTTATTCGGAGGAGGGACCCGGCTGACCGTCCTAG
16C222	16C222_wk6.2-B01	00150	1	week6	NTD	IGHV4	Lambda	IGHV4-AEX-S*01	IGHJ5-1*01	IGHG	0.973	CAKDRGYSGSWIDYW	45	IGLV3-AED-X*06	IGLJ3*01	0.938	CQVWDSSSDHWVF	39	CAGCTGCAGCTGCAGGAGTCGGGCCCAGGACTGGTGAAGCCTTCGGAGACCCTGTCTGTCACCTGCGCTGTCTCTGGTGGCTCTATCAGCAGTACCTACTGGAGCTGGATCCGCCAGGCCCCAGGGAAGGGACTGGAGTGGATTGGGTATATCTATGGTAGTGGTAGTAGCACCAACTACAACCCCTCCCTCAAGAGTCGAGTCACCCTGTCAGTAGACACGTCCAAGAACCAGTTCTCCCTGAAGCTGACCTCTGTGACCGCCGCGGACACGGCCGTGTATTACTGTGCGAAAGACCGGGGGTATAGCGGCAGCTGGATAGACTACTGGGGCCAGGGAGTCCTGGTCACCGTCTCCTCAG	TCCTATGAGCTGACTCAGCCACGCTCAGTGTCCGTGTCCCCAGGACAGACGGCCAGGAGCACCTGTGGGGGAGACAACATTGGAAGTAAAAGTGTGCAGTGGTACCAGCAGAAGCCACCGCAGGCCCCTGTGCTGGTCATCTATGGTGATAGCGAACGGCCTTCAGGGATCCCTGAGCGATTCTCTGGCTCCAACTCAGGGAACACCGCCACCCTGACCATCAGCGGGGTCGAGGCCGGGGATGAGGCTGACTATTACTGTCAGGTGTGGGACAGTAGTAGTGATCATTGGGTATTCGGCGGAGGGACCCGGCTGACCGTCCTAG
16C222	16C222_wk6.2-C01	00059	1	week6	S2	IGHV3	Kappa	IGHV3-AFR*01	IGHJ4*01	IGHG	0.98	CARGSGSSDYW	33	IGKV1-AAD-S*01	IGKJ2*01	0.976	CQQYTSSPYSF	33	GAGGTGCAGCTGGTGGAGTCTGGAGGAGGCTTGGTTCAGCCTGGGGGGTCCCTGAGACTCTCCTGTGCAGCCTCTGGATTCACCTTCAGTAGCTATGGCATGCACTGGGTCCGCCAGGCTCCAGGGAAGGGGCTGGAGTGGGTGGCACTTATATGGTTTGATGGAAGTGAGAAATACTTCGCAGACTCTGTGAAGGACCGATTCACCATCTCCAGAGACAATTCCAAGAACATGCTCTATCTTCAAATGAACAACCTGAAATTGGAGGACACGGCCGTGTATTACTGTGCGAGAGGTAGCGGCAGCTCTGACTACTGGGGCCAGGGAGTCCTGGTCACCGTCTCCTCAG	GACATCCAGATGACCCAGTCTCCATCCTCCCTGTCTGCATCTGTAGGAGACACAGTCACCATCACTTGCCGGGCGAGTCAGAGTATTAGCAGCTGGTTAGCCTGGTATCAGCAGAAACCAGGGAAAGCCCCTAAGCTCCTGATCTATAGGGCGTCCAGTTTGCAAAGTGGGGTCCCATCAAGGTTCAGCGGCAGTGGATCTGGGACAGATTTCACTCTCACCATCATCAGCCTGCAGTCTGAAGATTTTGCAACTTATTACTGTCAACAGTATACCAGTAGCCCGTACAGTTTTGGCCAGGGGACCAAAGTGGAGATCAAAC
16C222	16C222_wk6.2-F01	00181	1	week6	S2	IGHV4	Lambda	IGHV4-AGR*01,IGHV4-ADG-U*01	IGHJ5-1*01	IGHG	0.943	CASDPRLGSANYRFDVW	51	IGLV2-ABP*01,IGLV2-ABI*01	IGLJ1*01	0.976	CCSYRSGSTFIF	36	CAGGGGCAGCTGCAGGAGTCGGGCCCAGGACTGGTGAAGCCTTCGGAGACCCTGTCCCTCACCTGCGCTGTCTCTGGTGGCTCCATCAGCAGTGGTTACTACTACTGGAGCTGGATCCGGCAGCCCCCAGGGAAGGGGCTGGAGTGGATTGGGAGTATCTATAGTAGTAGTGGGAATACCTACTACAACCCCTCCCTCAAGAGTCGAGTCACCATTTCAAGGGACACATCCAAGAACCAGTTCTCCCTGAAGCTGAGCTCTGTGACCGCCGCGGACACGGCCGTGTATTACTGTGCGAGCGATCCCCGCTTGGGGTCTGCTAATTACCGGTTCGATGTCTGGGGCCCGGGAGTCCTGGTCACCGTCTCCTCAG	CAGTCTGCCCTGACTCAGCCTCCCTCAGTGTCCAAGTCTCTTGGACAGTCGGTCACCATCTCCTGCACTGGAACCAGCAGTGACATTGGTGGTTATAATGACGTCTCCTGGTACCAGCAGCACCCAGGCACAGCCCCCAGACTCCTGATTTATGATGTCAGTAAGCGGCCCTCAGGGGTCTCTGATCGCTTCTCTGTCTCCAAGTCTGGCAACACGGCCTCCCTGACCATCTCTGGGCTCCAGGCTGAGGACGAGGCTGATTATTACTGCTGCTCATATAGGAGTGGAAGCACTTTCATCTTCGGTGCTGGGACCCGGCTCACCGTCCTAG
16C222	16C222_wk6.2-G01	00071	1	week6	S2	IGHV4	Kappa	IGHV4-AGP-U*01,IGHV4-ACQ-S*01	IGHJ4*01	IGHG	0.966	CARGIAAVTLYW	36	IGKV1-AEG*01	IGKJ1*01	0.986	CLQYTSSPWTF	33	CAGGTGCAGCTGCAGGAGTCGGGCCCAGGACTGGTGAAGCCTTCGGAGACCCTGTCCCTCACCTGCGCTGTCTCTGGTGGCTCCATCAGCAGTAGGTACTGGAGCTGGATCCGCCAGCCCCCAGGGAAGGGACTGGAGTGGATTGGGTATATCTATGGTGGTAGTGGGAGCACCAGCTACAACCCCTCCCTCAAGAGTCGAGTCACCATTTCAACAGACACGTCCAAGAACCAGTTTTCCCTGAAGCTGAGCTCTGTGACCGCCGCGGACACCGCCGTGTATTACTGTGCGAGAGGGATAGCAGCAGTGACACTCTACTGGGGCCAGGGAGTCCTGGTCACCGTCTCCTCAG	GACATCCAGATGACCCAGTCTCCATCCTCCCTGTCTGCATCTGTAGGAGACACAGTCACCATCACTTGCCGGGCGAGTCAGAGTATTAGCAGCTGGTTAGCCTGGTATCAGCAGAAACCAGGGAAAGCCCCTAAGCTCCTGATCTATAAGGCATCCAGTTTGCAAAGTGGGGTCCCCTCAAGGTTCAGCGGCAGTGGATCTGGGACAGATTTCACTCTCACCATCAGCAGCCTGCAGCCTGAAGATTTTGCAACTTATTACTGTCTACAGTATACCAGTAGCCCGTGGACGTTCGGCCAAGGGACCAAGGTGGAAATCAAAC
16C222	16C222_wk6.2-A02	00234	1	week6	RBD	IGHV3	Lambda	IGHV3-ADL-S*01	IGHJ2P*01	IGHG	0.983	CAKWEYCSGIYCYEGYFDLW	60	IGLV3-AED-X*05	IGLJ1*01	0.8	CAASYGSGSSWQYIF	45	GAGGTGCAGCTGGTGGAGTCTGGGGGCGGCTTGGCAAAGCCTGGGGGGTCCCTGAGACTCTCCTGTGCAGCCTCTGGATTCACCTTCAGTAACTACTGGATGAACTGGGTCCGCCAGGCTCCAGGAAAGGGGCTGGAGTGGGTCTCAACTATTAATAGTGGTGGGGGTAGCACATACTACGCAGACTCCGTGAAGGGCCGATTCACCATCTCCAGAGACAACTCAAAGAACACGCTCTCCCTACAAATGAACAGCCTGAGAGCGGAGGACACGGCCGTGTATTACTGTGCGAAATGGGAATATTGCAGTGGTATTTACTGCTATGAGGGGTACTTCGATCTCTGGGGCCCTGGCACCCCAATCACCATCTCCTCAG	TCCTATGAGCTGACTCAGCCACCCTCAGTGTCGGTGTCCCCAGGACAGACAGCCACCATCACCTGCTCTGGAAATAAATTGGGGAATCTTTATGCTTACTGGTACCAGCAGAAGTCAGGCCAGGCCCCTGTACTGGTCATCTACAAAGATAGCAACCGGCCCTCAGGGATCCCTGAGCGATTCTCTGGCTCCAACTCAGGGAACACGGCCACCCTGACCATCAGCAGGGTCGAGGCTGGGGATGAGGCCGACTATAACTGTGCTGCAAGCTATGGCAGTGGGAGCAGCTGGCAGTACATCTTCGGTGCTGGGACCCGGCTCACCGTCCTTG
16C222	16C222_wk6.2-B02	00066	1	week6	RBD	IGHV3	Kappa	IGHV3-AAB*01	IGHJ5-1*01	IGHG	0.973	CTRSYCSRPYCSPTGNRFDVW	63	IGKV1-AAU*01	IGKJ2*01	0.969	CQQYSGLPYSF	33	GAGGTGCAGCTGGTGGAGTCTGGGGGAGGCTTGCTAAAGCCTGGGGGGTCCCTGAGACTCTCCTGTGTAGCCTCTGGGTTCACCTTCAGTAGCTACGAAATACACTGGGTCCGCCAGGCTCCAGGAAAGGGTCTGGAGTGGGTCTCAGTTATTAGTGAAAGTGGTGGTACCACATACTACGCAGACTCCGTGAAGGGCCGATTCACCATCTCCAGAGACAACGCCAAGAACTCACTGTTTCTGCAAATAAACAGCCTGAGAGCCGAGGACACGGCCGTCTATTACTGTACTAGATCATATTGTAGTCGTCCTTACTGCTCCCCCACGGGGAACCGGTTCGATGTCTGGGGCCCGGGAGTCCTGGTCACCGTCTCCTCAG	GACATTCAGATGACCCAGTCTCCATCCTCCCTGTCTGCTTCTGTAGGAGACAGAGTCACCATCACTTGCCGGGCAAGTCAGGGCATTAACAGTTATTTAAATTGGTATCAGCAGAAACCGGGGAAAGCCCCTAAGCTCCTGATCTATTATGCAAACCGTTTGGAAAGTGGGGTCCCATCAAAATTCAGCGGCAGTGGATCTGGGACAGAATTCACTCTCACCATCAGCAGCCTGCAACCTGAAGATTTTGCAACTTATTACTGTCAACAGTATAGTGGTTTACCGTACAGTTTTGGCCAGGGGACCAAAGTGGAGATCAAAC
16C222	16C222_wk6.2-C02	00129	1	week6	RBD	IGHV5	Lambda	IGHV5-AER*03	IGHJ3*01	IGHG	0.993	CAKASIGYCSGGVCYDDGFDFW	66	IGLV3-AED-X*06	IGLJ2*01	0.959	CQVWNSGSDHVLF	39	GAGGTGCAGCTGGTGCAGTCTGGAGCAGAGGTGAAAAGGCCCGGGGAATCTCTGAGGATCTCCTGTAAGACTTCTGGATACAGCTTTACCGGCAGCTGGATCAGCTGGGTGCGCCAGATGCCCGGGAAAGGCCTGGAGTGGATGGGGAGCATCTATCCTGGTGATTCTGATACCAGATACAACCCGTCCTTCCAAGGCCACGTCACTATCTCAGCCGACAAGTCCATCAGCACCACCTACCTGCAGTGGAACAGCCTGAAGGCCTCGGACACTGCCACGTATTACTGTGCGAAAGCCTCCATAGGATATTGTAGTGGTGGTGTCTGCTACGATGATGGTTTTGATTTCTGGGGCCAAGGACTCAGGGTCACCGTCTCTTCAG	TCCTATGATCTGACTCAGCCACCCTCGGTGTCAGTGTCCCCAGGACAGACGGCCAGGATCACCTGTGGGGGAGACAACATTGCAAGTAAATATGTGCACTGGTACCAGCAGAAGCCACCGCAGGCCCCTGTGCTGGTCATGTATTATAATAGCGAACGGCCCTCAGGGATCCCTGAGCGATTCTCTGGTTCCAAATCAGGGAACACCGCCACCCTGACCATCAGCGGGGTCGAGGCCGGGGATGAGGCTGACTATTACTGTCAGGTGTGGAACAGTGGTAGTGATCATGTGTTATTCGAAGGAGGGACCCGGCTGACCGTCCTAG
16C222	16C222_wk6.2-E02	00266	1	week6	RBD	IGHV4	Kappa	IGHV4-ABB-S*01,IGHV4-ADD*01	IGHJ5-1*01	IGHG	0.946	CASPPWDNRFDVW	39	IGKV2-AAO*01	IGKJ1*01	0.967	CMQTLQTPWTF	33	CAGGTGCAGCTGCAGGAGTCGGGCCCAGGACTGGTGAAGCCTTCGGAGACCCTGTCCCTCACCTGCACTGTCTCTGGTGGCTCCATCATCGGTTACTACTGGACCTGGATCCGCCAGCCCCCAGGGAAGGGACTGGAGTGGATTGGGGGTATCGGTGGTGGTAGTGGGAGCACCGAATACAACCCCTCCCTCAAAAGTCGAGTCACCATTTCAAGAGACACGTCCAAGAATCAGTTCTCCCTGAAGCTGAGCTCTGTGACCGCCGCGGACACGGCCGTGTATTACTGTGCGAGCCCCCCTTGGGACAACCGGTTCGATGTCTGGGGCGCGGGAGTCCTGGTCACCGTCTCCTCAG	GATATAGTGATGACCCAGACTCCACTCTCCCTGCCCGTCACCCCTGGAGAGCCGGCGTCCATCTCCTGCAGGTCTAGTCAGAGCCTCTTGGATAGTGATGGATACACTCATTTGCATTGGTACCTGCAGAAGCCAGGCCAGTCTCCACAGCTCCTGTTGTATTTGGTTTCCAACCGGGCCTCTGGAGTCCCAGACAGGTTCAGTGGCAGTGGGTCAGACACTGATTTCACACTGAAAATCAGCAGGGTGGAGGCTGAGGATGTTGGGGTTTATTACTGCATGCAAACTCTACAAACTCCGTGGACGTTCGGCCAAGGGACCAAGGTGGAAATCAAAC
16C222	16C222_wk6.2-A03	00030	1	week6	S2	IGHV4	Kappa	IGHV4-ADD*01,IGHV4-ABB-S*01	IGHJ1*01	IGHG	0.97	CARERMNIVTTDEYFELW	54	IGKV1-AAD-S*01	IGKJ1*01	0.941	CQQGYNTPRTF	33	CAGGTGCAGCTGCAGGAGTCGGGCCCAGGACTGGTGAAGCCTTCGGAGACCCTGTCCCTCACCTGCGCTGTCTCTGGTGGCTCCATCAGCGGTTACTACTGGAGCTGGATCCGCCAGCCCCCAGGGAAGGGACTGGAGTGGATTGGGTATATCGGTGATGGTAGTGGGAGCACCGAATACAACCCCTCCCTCAAGAGTCGAGTCACCATTTCAAGAGACACGTCCAAGAACCAGTTCTCCCTGAAGCTGAACTCTGTGACCGCCGCGGACACGGCCGTGTATTACTGTGCGAGAGAGAGGATGAATATAGTAACTACAGATGAATACTTCGAGTTGTGGGGCCAGGGCGCCCTGGTCACCGTCTCCTCAG	GACATCCAGATGACCCAGTCTCCATCCTCCCTGTCTGCATCTGTAGGAGACAAAGTCACCATCACTTGCCGAGCCAGTCAGGGTATTAGCAGCTGGTTAGCCTGGTATCAGCAGAAACCAGGGAAAGCCCCTAAGCTCCTGATCTATACTGCATCCAGTTTGCAAAGTGGGGTCCCATCAAGGTTCAGCGGCAGTGGATCTGGGACGGATTACACTCTCACCATCAGCAGCCTGCAGCCTGAAGATTTTGCAACTTATTATTGTCAACAGGGTTACAATACCCCTCGGACGTTCGGCCAAGGGACCAAGGTGGAAATCAAAC
16C222	16C222_wk6.2-B03	00013	2	week6	S2	IGHV3	Lambda	IGHV3-AFE*01	IGHJ1*01	IGHG	0.939	CAKPGGNYMTYYFDYW	48	IGLV3-AED-X*06	IGLJ3*01	0.955	CQVWDSSSDHNWVF	42	GAGGTGCAGCTGGTGGAGACTGGAGGAGGCTTGGTCCAGCCTGGGGGGTCCCTGAAACTCTCCTGTGCAGCCTCTGGATTCACCTTCAGTGCCTATGGCATGAGCTGGGTCCGCCAGGCTCCAGGGAAGGGGCTAGAGTGGGTCTCAGCTATTAATAGTGGTGGGGATATCCCATACTACGCAGACTCCGTGAAGGGCCGATTCACCATCTCCAGAGACAACTCAAAGAACACGCTCTCCCTGCAAATGAACAGCCTGAGAGCTGAGGACACGGCCGTTTATTACTGTGCGAAACCTGGTGGGAACTATATGACTTACTACTTTGACTACTGGGGCCAGGGAGTCCTGGTCACCGTCTCCTCAG	TCCTATGATGTGACTCAGCCACGCTCAGTGTCTGTGTCCCCAGGACAGACGGCCAGGATCACCTGTGGGGGAGACAACATTGGAAGTAGAAATGTGCACTGGTACCAGCAGAGGCCAGCGCAGGCCCCCGTGCTGGTCATCTATTATGATAGCGACCGGCCCTCAGGGATCCCTGAGCGATTCTCTGGCTCCAACTCAGGGAACACCGCCACCCTGACCATCAGCGGGGTCGAGGCCGGGGATGAGGCTGACTATTACTGTCAGGTGTGGGACAGTAGTAGTGATCATAATTGGGTATTCGGCGGAGGGACCCGGCTGACCGTCCTAG
16C222	16C222_wk6.2-C03	00011	2	week6	RBD	IGHV3	Lambda	IGHV3-ADL-S*01	IGHJ5-1*01	IGHG	0.97	CAKGQYCTTATCYYNRFDVW	60	IGLV3-AED-X*06	IGLJ2*01	0.966	CQVWHSSSDHVLF	39	GAGATACAACTAGTGGAGTCTGGGGGCGGCTTGGCAAAGCCTGGGGGGTCCCTGAGACTCTCCTGTGCAGCCTCTGGATTCACCTTCAGTAGCTACTGGATGAACTGGGTCCGCCAGGCTCCAGGAAAGGGGCTGGAGTGGGTCTCAACTATTAATAGTGGTGGGGGTAGCACATTCTACGCAGACTCCGTGCAGGGCCTATTCACCATCTCCAGAGACAACTCAAAGAACACGCTCTCCCTGCAAATGAACAGCCTGAGAGCGGAGGACACGGCCGTGTATTACTGTGCGAAAGGTCAATATTGTACTACTGCTACTTGCTATTACAACCGGTTCGATGTCTGGGGCGCGGGAGTCCTGGTCACCGTCTCCTCAG	TCCTATGAGCTGACTCAGCCACCCTCGGTGTCAGTGTCCCCAGGACAGACGGCCAGGATCACCTGTGGGGGAGACAACATTGGAAGTAAATATGTGCACTGGTACCAGCAGAAGCCAGCGCAGGCCCCTGTGTTGGCCATCTATGATGATAGCGACCGGCCCTCAGGGATCCCTGACCGATTCTCTGGCTCCAAATCAGGGAACACCGCCACCCTGACCATCAGCGGGGTCGAGGCCGGGGATGAGGCTGACTATTACTGTCAGGTGTGGCACAGTAGTAGTGATCATGTGTTATTCGGAGGAGGGACCCGGCTGACCGTCCTAG
16C222	16C222_wk6.2-E03	00094	1	week6	RBD	IGHV5	Lambda	IGHV5-AER*01	IGHJ4*01	IGHG	0.986	CAKYSSAWSGDFDYW	45	IGLV1-ABN*02	IGLJ1*01	0.97	CAAWDDSLSGYIF	39	GAGGTGCAGCTGGTGCAGTCTGGAGCAGACGTGAAAAGGCCCGGGGAGTCTCTGAAGATCTCCTGTAAGACTTCTGGATACAGCTTTACCAGCAGCTGGATCAGCTGGGTGCGCCAGATGCCCGGGAAAGGCCTGGAGTGGATGGGGAGCATCTATCCTGGTGATTCTGATACCAAATACAACCCGTCCTTCCAAGGCCACGTCACTATCTCAGCCGACAAGTCCATCAGCACCACCTACCTGCAGTGGAGCAGCCTGAAGGCCTCGGACACCGCCACATATTACTGTGCGAAATATAGCAGTGCCTGGTCCGGCGATTTTGACTACTGGGGCCAGGGAGTCCTGGTCACCGTCTCCTCAG	CAGTCTGTGCTGACTCAGCCTCCCTCAGCGTCTGAGGCCGCCAGGAAGAGTGTCACCATCTCCTGTTCTGGAAGCAGCTCCAACATCGGAAGTAATAGTGTATCCTGGTACCAGCAGCTCCCAGAAACGGCTCCCAAACTCCTCATCAATTATAATGATCGGCGAGCCTCAGGTGTCTCTGACCGATTCTCTGGCTCCAAGTCTGGCACGTCAGCCTCCCTGGCCATCAGTGGGCTCCAGACGGAGGATGAGGCTGATTATTACTGCGCAGCATGGGATGATAGCCTGAGCGGTTACATCTTCGGTGCTGGGACCCGGCTCACCGTCCTAG
16C222	16C222_wk6.2-F03	00005	2	week6	RBD	IGHV3	Lambda	IGHV3-AFY-S*10	IGHJ5-2*01	IGHG	0.969	CARDRGIAAANSLDVW	48	IGLV3-AED-X*06	IGLJ1*01	0.948	CQVWDSSSDHYIF	39	GTACAGCCTGGGGCGTCCCTGAGACTCTCCTGTGCAGCCTCTGAATTCACCTTCAGTAGCTATGACATGCACTGGGTTCGCCAGGCTCCAGGGAAGAGTCTGGAGTGGGTATCAGGTATTCACATTGGCGGTGGCACATTCTACCCAGACTCTGTGAAGGGTCGATTCACCATCTCCAGAGACAATGCCAAAAACTCCTTGTATCTTCAAATGCACAGCCTGAGAACTGAGGACACTGCTGTGTATTATTGTGCAAGAGATCGGGGTATAGCGGCAGCTAACTCATTGGATGTCTGGGGCCGGGGAGTTCTGGTCACCGTCTCCTCAG	TCCTATGAGCTGACTCAGCCACCCTCGGTGTCGGTGTCCCCAGGACAGATGGCCAGGATCACCTGTGGGGGAGACAACATTGGAAGTAAAAATGTGCAGTGGTACCAGCAGAAGCCAGCGCAGGCCCCTGTGCTGGTCATCTATGCTGATAGCGAACGGCCCTCAGGGATCCCTGAGCGATTCTCTGGCTCCAACTCAGGGAACACGGCCACCCTGACCATCAGCGGGGTCGAGGCCGGGGATGAGGCTGACTATTACTGTCAGGTGTGGGATAGTAGTAGTGATCATTACATCTTCGGTGCTGGGACCCGGCTCACCGTCCTAG
16C222	16C222_wk6.2-G03	00143	1	week6	RBD	IGHV3	Lambda	IGHV3-ABJ*01	IGHJ5-2*01	IGHG	0.973	CAKGEYCTGSGCYAHTYNSLDVW	69	IGLV3-AED-X*06	IGLJ2*01	0.966	CQVWDSSSDHLLF	39	GAGGTGCAGCTGGTGGAGTCTGGGGGCGGCTTGGCAAAGCCTGGGGGGTCCCTGAGACTCTCCTGTGCAGCCTCTGGATTCACCTTCAGTAACTACTGGATGTACTGGGTTCGCCAGGCACCAGGGAAGGGGCTGGAGTGGATCTCATCTATTAATAGTGGTGGTGGTAGCACATACTATGCAGACTCCGTGAAGGGCAGATTCACCATCTCCAGAGAGAACGCCAAGAACACACTGTATCTTCAAATGAACAGCCTGAGAGCTGAGGACACGGCTGTCTATTACTGTGCGAAGGGCGAATACTGTACTGGTAGTGGTTGCTACGCCCACACTTACAACTCATTGGATGTCTGGGGCCGGGGAGTTCTGGTCACCGTCTCCTCAG	TCCTATGATGTGACTCAGCCACGCTCAGTGTCTGTGTCCCCAGGACAGACGGCCAGGATCACCTGTGGGGGAGACAACATTGGAAGTAAAAATGTGCACTGGTACCAGCAGAAGCCAGCGCAGGCCCCCGTGCTGGTCATCTATTATGATAGCGACCGGCCCTCAGGGATCCCTGAGCGATTCTCTGGCTCCAACTCAGGGAACACCGCCACCCTGACCATCAGCGGGGTCGAGGCCGGGGATGAGGCTGACTATTACTGTCAGGTGTGGGACAGTAGTAGTGATCATCTGTTATTCGGAGGAGGGACCCGGCTGACCGTCCTGG
16C222	16C222_wk6.2-H03	00161	1	week6	S2	IGHV3	Lambda	IGHV3-AFR*01	IGHJ5-1*01	IGHG	0.99	CAREGIVVELTDPVNRFDVW	60	IGLV7-ABO*01	IGLJ2*01	0.983	CWLYYSGAGLF	33	GAGGTGCAGCTGGTGGAGTCTGGAGGAGGCTTGGTTCAGCCTGGGGGGTCCCTGAGACTCTCCTGTGCAGCCTCTGGATTCACCTTCAGTAGCCATGGCATGCACTGGGTCCGCCAGGCTCCAGGGAAGGGGCTGGAGTGGGTGGCAGTTATATGGTTTGATGGAAGTAAGAAATACTACGCAGACTCTGTGAAGGACCGATTCACCATCTCCAGAGACAATTCCAAGAACATGCTATATCTTCAAATGAACAACCTGAAATTGGAGGACACGGCCGTGTATTCCTGTGCGAGAGAGGGTATTGTAGTAGAACTCACTGATCCTGTCAACCGGTTCGATGTCTGGGGCGCGGGAGTCCTGGTCACCGTCTCCTCAG	CAGGCTGTAGTGACTCAGGAGCCCTCACTGACTGTGTCCCCAGGAGGGACAGTCACTCTCACCTGTGCTTCCAGTACTGGAGCAGTCTCCAGTCGTCACTATCCACACTGGTTCCAGCAGAAACCTGGACAAGCCCCCAAGACACTGATTTATGATACAAGCAACAAGCTCTCCTGGACCCCTGCCCGGTTCTCAGGCTCCCTTGCTGGGGGTAAAGCTGCCCTGACACTTTCGGGTGCGCAGCCCGAGGACGAGGCTGAGTATTACTGCTGGCTGTACTACAGTGGTGCTGGCTTATTCGGAGGAGGGACCCGGCTGACCGTCCTAG
16C222	16C222_wk6.2-B04	00022	2	week6	S2	IGHV4	Kappa	IGHV4-ABB-S*01	IGHJ6*01	IGHG	0.936	CARRRLFGAFDFW	39	IGKV1-AEG*01	IGKJ1*01	0.969	CLQCYSSPWTF	33	CAGGTGCAGCTGCAGGAGTCGGGCCCAGGACTGGTGAAGCCTTCGGAGACCCTGTCCCTCACCTGTGTTGTCTCTGGTGGCTCCATCAGTAGTAACTACTGGAGCTGGATCCGCCAGCCCCCAGGGAAGGGGCTGGAGTGGATTGGACGTATGTATGGAAGTGGTGGGAGCACCGACTACAACCCCTCCCTCAAGAGTCGAGTCACCATTTCAACAGACACGTCCAAGAACCAGTTCTCCCTGAAGCTGAGCTCTGTGACCGCCGCGGATACGGCCGTGTATTACTGTGCGAGGAGGAGATTATTTGGCGCTTTTGATTTCTGGGGCCAAGGGCTCAGGGTCACCGTCTCTTCAG	GACATCCAGATGACCCAGTCTCCATCCTCCCTGTCTGCATCTGTAGGAGACACAGTCACCATCACTTGCCGGGCGAGTCAGAGTATTAGCAGCTGGTTAGACTGGTATCAGCAGAAACCAGGGAAAGCCCCTAAGCTCCTGATCTATAAGGCATCCAGTTTGCAAAGTGGGGTCCCCTCAAGGTTCAGCGGCAGTGGATCTGGGACAGAATTCACTTTCACCATCAGCAGCCTGCAGCCTGAAGATTTTGCAACTTATTACTGTCTACAGTGTTACAGTAGCCCGTGGACGTTCGGCCAAGGGACCAAGGTGGAAATCAAAC
16C222	16C222_wk6.2-C04	00176	1	week6	S2	IGHV3	Kappa	IGHV3-AEW-S*01	IGHJ1*01	IGHG	0.99	CTRALSRVVVIDYFDSW	51	IGKV3-AED-S*01	IGKJ1*01	0.99	CYQHSSGWTF	30	GAGGTGCAGCTGGTGGAGTCTGGGGGAGGCTTGGTCCAGCCTGGAGGGTCCCTGAGACTCTCCTGTGCAGCCTCTGGATTCACCTTCAGTAGTTACGACATGAGCTGGGTCCGCCAGGCTCCGGGAAAGGGGCTGGAGTGGGTCTCATATATTAGTAGTGGTAGTGTTTACATATACTACGCTGACTCCGTGAAGGGCCGATTCACCATCTCCAGAGACAACGCCAAGAACTCGCTGTCTCTGCAAATGAGCAGCCTGAGAGCCGAGGACACGGCCGTGTATTACTGTACTAGAGCCCTTTCGAGGGTAGTGGTTATCGACTACTTTGACTCCTGGGGCCAGGGAGTCCTGGTCACCGTCTCCTCAG	CAAGTTATATTGACACAGTCTCCAGCCACCCTGTCTTTGTCTCCAGGGGAAAGAGCCACTCTCTCCTGCAGGGCCAGTCAGAGTGTTAGCAGCTACTTAGCCTGGTACCAGCAGAAACCTGGGCAGGCTCCCAGGCTCCTCATCCACAGTGCGTCCAGCAGGGCCACTGGCATCCCAGACAGGTTCAGTGGCAGCGGGTCTGGGACAGAGTTCACCCTCACCATCAGCAGCCTGGAGCCTGAAGATGTTGGAGTTTATCACTGCTATCAGCATAGCAGCGGGTGGACGTTCGGCCAAGGGACCAAGGTGGAAATCAAAC
16C222	16C222_wk6.2-D04	00008	2	week6	RBD	IGHV4	Lambda	IGHV4-AGP-U*01,IGHV4-ACQ-S*01	IGHJ3*01	IGHA	0.966	CARDYYSGSFAFDFW	45	IGLV1-ACV*02	IGLJ1*01	0.983	CQSFDSSLSAYIF	39	CAGGTGCAGCTGCAGGAGTCGGGCCCAGGACTGGTGAAGCCTTCGGAGACCCTGTCCCTCACCTGCGCTGTCTCTGGTGGCTCCATCAGCAGTAGCTACTGGAGCTGGATCCGCCAGCCCCCAGGGAAGGGACTGGAGTGGATTGGGTATATCTATGGTGGTAGTGGGAGCACCAGTTACAACCCCTCCCTCAAGAGTCGAGTCACCATTTCAACAGACACGTCCAAGAACCAGCTTTCCCTGAAGCTGAGCTCTGTGACCGCCGCGGACACCGCCGTGTATTACTGTGCGAGAGATTACTATAGTGGTAGTTTTGCTTTTGATTTCTGGGGCCAAGGGCTCAGGGTCACCGTCTCTTCAG	CAGTCTGTGCTGACACAGCCGCCCTCAGTGTCTGGGGCCCCAGGGCAGAGGGTCACCATCTCCTGCACTGGGAGCAGCTCCAACATTGGAGGTTATTATGTATACTGGTACCAGCAGCTCCCAGGAATGGCCCCCAAACTCCTCATCTATGACAATAATAACCGACCCTCAGGGGTTTCTGACCGATTCTCTGGCTCCAAGTCTGGTACCTCAGCCTCCCTGACCATCACTGGGCTCCAGACTGAGGATGAGGCTGATTATTACTGCCAGTCCTTTGACAGCAGCCTGAGTGCTTACATCTTCGGTGCTGGGACCCGGCTCACCGTCCTAG
16C222	16C222_wk6.2-E04	00212	1	week6	RBD	IGHV4	Lambda	IGHV4-ADG-U*01	IGHJ1*01	IGHG	0.948	CASDDSWSVFPYFEFW	48	IGLV2-ABE*02	IGLJ2*01	0.96	CSSYAGSNTYVLF	39	ACCCTGTCCCTCACCTGCGCTGTCTCCGGTGGCTCCATCAGCAGTGGTTATTACTACTGGAGCCGGATCCGCCAGCCCCCAGGGAAGGGGCTGGAGTGGATTGGGAGTATCTATAGTAGTAGTGGGAATACCTACTACAACCCCTCCCTCAAGAGTCGAGTCACCATTTCAAGGGACACATCCAAGAACCAGTTCTCCCTGAAGCTGAGCTCTGTGACCGCCGCGGACACGGCCGTGTATTACTGTGCGAGTGATGACAGCTGGTCCGTGTTCCCATACTTCGAGTTCTGGGGCCAGGGCGCCCTGGTCACCGTCTCCTCAG	CAGGCTGCCCTGACTCAGCCTCCCTCTGTGTCTGGGTCTCCTGGACAGTCGGTCACCATCTCCTGCACTGGAACCAGCAGTGACATCGGTGATTATGACTATGTCTCCTGGTACCAGCAGCACCCAGGCAAAGCCCCCAAACTCATGATTTATGATGTCAGTAAGCGGCCCTCAGGGGTCTCTGATCGCTTCTCTGGCTCCAAATCTGGCAACACGGCCTCCCTGACCATCTCTGGGCTCCAGGCTGAGGATGAGGCTGATTATTACTGCAGCTCATATGCAGGCAGCAACACTTATGTCTTATTCGGAGGAGGGACCCGGCTGACCGTCCTAG
16C222	16C222_wk6.2-F04	00007	2	week6	S2	IGHV2	Kappa	IGHV2-ABG-S*01	IGHJ4*01	IGHG	0.977	CARRGAEGYFDYW	39	IGKV2-ACL*01	IGKJ4*01	0.977	CGQSGHLPLTF	33	CAGGTGACCTTGAAGGAGTCTGGTCCTGCGCTGGTGAAACCCACACAGACCCTCACGCTGACCTGCACCTTCTCTGGGTTCTCACTCAGCACTACTGGTATGGGTGTGGGCTGGATCCGTCAGCCCTCACGGAAGACCCTGGAGTGGCTTGCACACATTTATTGGGATGATGATAAGCGCTACAGCACATCTCTGAAGAACAGGCTCACCATCTCCAAGGACACCTCCAAAAACCAGGTGGTTCTGACAATGACCATCATGGACCCTGTGGACACAGCCACATATTACTGTGCACGGAGGGGGGCGGAGGGCTACTTTGACTACTGGGGCCAGGGAGTCCTGGTCACCGTCTCCTCAG	GATATTGTGATGACTCAGTCTCCACTCTCCCTGCCCATCACCCCTGGACAGCCGGCCTCCATCTCCTGCAGGTCTAGTCAAAGCCTTGTGCACAGTAATGGAAACACCTACTTGAGTTGGTATCACCAGAAGCCAGGCCAACCTCCAAGGCTCCTGATTTATCAGGTTTCTAACCGGTACTCTGGGGTCCCAGACAGATTCAGCGGCAGTGGGGCAGGGACAGATTTCACACTGAAAATCAGCAGAGTGGAGGCTGAGGATGTTGGGGTTTATTACTGCGGGCAAAGTGGACACCTTCCGCTCACTTTCGGCGGAGGGACCAAGGTGGAGATCATAC
16C222	16C222_wk6.2-G04	00003	2	week6	S2	IGHV3	Kappa	IGHV3-AFE*01	IGHJ5-1*01	IGHA	0.932	CARWRWLNANRFDVW	45	IGKV1-AAU*01	IGKJ1*01	0.962	CQQGNSNPPWTF	36	GAGGTGCAGCTGGTGGAGACTGGAGGAGGCTTGGTCCAGCCTGGGGGGTCCCTGAAACTCTCCTGTGCAGCCTCTGGATTCACCTTCAATAGCTATGCCATGAGCTGGGTCCGCCAGGCTCCAGGGAAGGGGCTAGAGTGGGTCTCAGGTGTTAATAGTGGTGGGGATAGCACATATTACGCAGACTCCGTGAAGGGCCGATTCACCATCTCCAGAGACAACTCAAAGAACACGCTCTCCCTGCAAGTGAACAGCCTGAGACCTGAGGACACGGCCGTGTATTATTGTGCGAGATGGAGGTGGTTAAATGCCAACCGGTTCGATGTCTGGGGCCCGGGAGTCCTGGTCACCGTCTCCTCAG	GACATTCAGATGTCCCAGTCTCCATCCTCCCTGTCTGCATCTGTAGGAGACAGAGTCACCATCACTTGCCGGGCAAGTCAGGGCATTAGCAGTTATTTAAATTGGTATCAGCAGAAACCGGGGAAAGCCCCTAAGCTCCTGATCTATTATGCAAACAGTTTGGCAAGTGGGGTCCCATCAAGGTTCAGCGGCAGTGGATCTGGGACAGAATTCACTCTCACCATCAGCAGCCTGCAGCCTGAAGATTTTGCAACTTATTACTGTCAACAGGGTAATAGTAACCCTCCGTGGACGTTCGGCCAAGGGACCAAGGTGGAAATCAAAC
16C222	16C222_wk6.2-H04	00022	2	week6	S2	IGHV4	Kappa	IGHV4-ABB-S*01	IGHJ3*01	IGHG	0.953	CARRRLFGAFDFW	39	IGKV1-AEG*01	IGKJ1*01	0.983	CLQYSSSPWTF	33	CAGGTGCAGCTGCAGGAGTCGGGCCCAGGACTGGTGAAGCCTTCGGAGACCCTGTCCCTCACCTGCGCTGTCTCTGGTGGCTCCATCACCAGTAACTACTGGAACTGGATCCGCCAGCCCCCAGGGAAGGGGCTGGAGTGGATTGGACGTATCTATGTTAGTGGTGGGAGCACCGACTACAACCCCTCCCTCAAGAGTCGAGTCACCATTTCAACAGACACGTCCAAGAACCAGTTCTCCCTGAAGCTGAGCTCTGTGACCGCCGCGGACACGGCCGTGTATTACTGTGCGAGGAGGAGATTATTTGGTGCTTTTGATTTCTGGGGCCAAGGGCTCAGGGTCACCGTCTCTTCAG	GACATCCAGATGACCCAGTCTCCATCCTCCCTGTCTGCATCTGTAGGAGACACAGTCACCATCACTTGCCGGGCGAGTCAGAGTATTAGCAGCTGGTTAGACTGGTATCAGCAGAAACCAGGGAAAGCCCCTAAGCTCCTGATCTATAAGGCATCCAGTTTGCAAAGTGGGGTCCCCTCAAGGTTCAGCGGCAGTGGATCTGGGACAGAATTCACTCTCACCATCAGCAGCCTGCAGCCTGAAGATTTTGCAACTTATTACTGTCTACAGTATAGCAGTAGCCCGTGGACGTTCGGCCAAGGGACCAAGGTGGAAATCAAAC
16C222	16C222_wk6.2-A05	00002	3	week6	NTD	IGHV3	Kappa	IGHV3-AEF*01	IGHJ4*01	IGHG	0.964	CISGVTTFDVW	33	IGKV2-AEB*01	IGKJ1*01	1	CMQALEFPPTF	33	GAGGTGCAGCTGGTGGAGTCTGGGGGAGGCTTGGTGCAGCCTGGGGGGTCCCTGAGACTCTCCTGTGCAGCCTCTGGATTCACCTTCAGTAACTACTACTTGCACTGGGTCCGCCAGGCTCAAGGGAAAGGGCTAGAGTGGGTAGGTTTAATAAGACACAAACCTAACACTTACACGACAGAATATGCTGCGGCTGTGAAAGGCAGATTCACCATCTCAAGAGATGATTCAAAGAACACGCTGTATCTGCAAATGAGCAGCCTGAAAACCGAGGACACAGCCGTGTATTACTGTATCTCGGGGGTTACAACCTTCGATGTCTGGGGCGCGGGAGTCCTGGTCACCGTCTCCTCAG	GATATTGTGATGACCCAGACTCCACTCTCCCTGCCCGTCACCCCTGGAGAGCCGGCCTCCATCTCCTGCAGGTCTAGTCAGAGCCTCTTGGATAGTGAGGATGGAAACACCTATTTGGATTGGTACCTGCAGAAGCCAGGCCAGTCTCCACAGCTCTTGATTTATGAGGTTTCCAACCGGGCCTCTGGAGTCCCAGACAGGTTCAGTGGCAGTGGGTCAGACACTGATTTCACACTGAAAATCAGCAGAGTGGAGGCTGAGGATGTTGGGGTTTATTACTGCATGCAAGCTCTAGAGTTTCCTCCGACGTTCGGCCAAGGGACCAAGGTGGAAATCAAAC
16C222	16C222_wk6.2-B05	00017	2	week6	S2	IGHV3	Kappa	IGHV3-AFR*01	IGHJ6*01	IGHG	0.986	CARDRNGNYRYGLDSW	48	IGKV1-ABV*01	IGKJ3*01	0.955	CQHNYGTPFTF	33	GAGGTGCAGCTGGTGGAGTCTGGAGGAGGCTTGGTTCAGCCTGGGGAGTCCCTGAGACTCTCCTGTGCAGCCTCTGGATTCACCTTCAGTACCTATGGCATGCAGTGGGTCCGCCAGGCTCCAGGGAAGGGGCTGGAGTGGGTGGCAGTTATATGGTATGATGGAAGTAAGAAATACTACGTAGACTCTGTGAAGGACCGATTCACCATCTCCAGAGACAATTCCAAGAACATGCTATATCTTCAAATGAACAACCTGAAATTGGAGGACACGGCCGTGTATTACTGTGCGAGAGATAGGAACGGTAACTACCGATACGGTTTGGATTCCTGGGGCCAAGGGGTCGTCGTCACCGTCTCCTCAG	GACATCCAGATGACCCAGTCTCCATCCTCCCTGTCTGCATCTGTAGGAGACAGAGTCACCATCACTTGCCGGGCAAGTGAGAACGTTAACAACTATTTAAATTGGTATCAGCAGAAACCAGGGAAAGCCCCTAAGCTCCTGATCTATAAGGCATCCACTTTGCAAAGTGGGGTCCCATCAAGGTTCAGCGGCAGTGGATCTGGGACAGATTACACTTTCACCATCAGCAGCCTGCAGTCTGAAGATGTTGCAACTTATTACTGTCAGCATAATTATGGTACCCCATTCACTTTCGGCCCCGGGACCAAACTGGATATCAAAC
16C222	16C222_wk6.2-C05	00083	1	week6	RBD	IGHV3	Kappa	IGHV3-AFE*01	IGHJ5-1*01	IGHG	0.949	CAKGGDSWATYNRFDVW	51	IGKV1-ADK*01	IGKJ4*01	0.93	CQQGYNTPPTF	33	GAGGTGCAGCTGGTGGAGACTGGAGGAGGCTTGGTCCAGCCTGGGGGGTCCCTGAAACTCTCCTGTGCAGCCTCTGGATTCACCTTCAGTAGCTGTGGGATGAGCTGGGTCCGCCAGGCTCCAGGGAAGGGGCTAGAGTGGGTCTCAGTTATTAATAGTGGTGGGGGTAGCACATATTACGCAGACTCCGTGAAGGGCCGATTCACCATCTCCAGAGACAACGCAAAGAACACGCTCTCCCTGCAAATGAACAGCCTGAGAGCTGAGGACACGGCCGTGTATTACTGTGCGAAAGGGGGAGACAGTTGGGCAACGTACAACCGGTTCGATGTCTGGGGCCCGGGAGTCCTGGTCACCGTCTCCTCAG	GACATCCAGATGACCCAGTCTCCATCCTCCCTGTCTGCATCTGTAGGAGACAAAGTCACCATCACTTGCCGAGCCAGTCAGGGTATTAGCTACCGGTTAGCCTGGTATCAGCAGAAGCCAGGGACAGCCCCTAAGCTCCTGATCTATGCTGCATCCAGTTTGCAAAGTGGGGTCCCATCAAGGTTCAGCGGCAGTGGATCTGGGACGGATTACACTCTCACCATCAGCAGCCTGCAGCCTGAAGATTTTGCAACTTATTATTGTCAACAGGGTTACAATACCCCTCCCACTTTCGGCGGAGGGACCAAGGTGGAGATCAAAC
16C222	16C222_wk6.2-E05	00239	1	week6	NTD	IGHV4	Kappa	IGHV4-ABB-S*01	IGHJ3*01	IGHG	0.939	CATDRLLYCTGSGCYVSDGLDSW	69	IGKV2-ADZ*01	IGKJ1*01	0.983	CMQGIQLPWTF	33	CAGCTGCAGCTGCAGGAGTCGGGCCCAGGACTGGTGAAGCCTTCGGAGACCCTGTCCCTCACCTGCGCTGTCTCTGGTGGCTCCATCAGAAGTAACTACTGGAACTGGATCCGCCAGCCCCCAGGGAAGGAACTGGAGTGGATTGGACGTATCTCAGGTAGAGGTGGGAGCACCGACTACAACCCCTCCCTCAAGAGTCGAGTCACCATTTCAACAGACACGTCCAAGAACCAGTTCTCCCTGAAGCTGAGCTCTGTGACCGCCGCGGACACGGCCGTGTATTACTGTGCGACAGATCGCCTCCTATACTGTACTGGTAGTGGTTGCTATGTTTCTGACGGTTTGGATTCCTGGGGCCAAGGGGTCGTCGTCACCGTCTCCTCAG	GATATTGTGATGACCCAGACTCCACTCTCCCTGCCCGTCACCCCTGGAGAGCCGGCCTCCATCTCCTGCAGGTCTAGTCAGAGCCTCCTACATAGTGGTGGAAAAACCTATTTGTATTGGTACCTGCAGAAGCCAGGCCAGTCTCCACAGCTCTTGATCTATGAGGTTTCCAACCGGGCCTCTGGAGTCCCTGACAGGTTCAGTGGCAGTGGGTCAGGCACTGATTTCACCCTGAAAATCAGCCGGGTGGAGGCTGAGGATGTTGGGGTTTATTACTGCATGCAAGGTATACAGCTTCCGTGGACGTTCGGCCAAGGGACCAAGGTGGAAATCAAAC
16C222	16C222_wk6.2-F05	00193	1	week6	S2	IGHV3	Lambda	IGHV3-AFR*01	IGHJ6*01,IGHJ5-1*01	IGHG	0.98	CAGWGDYYEFDYW	39	IGLV3-AAV*06	IGLJ2*01	0.979	CYSGDDNGLF	30	GAGGTGCAGCTGGTGGAGTCTGGAGGAGGCTTGGTTCAGCCTGGGGGGTCCCTGAGACTCTCCTGTGCAGCCTCTGGATTCACCTTCAGTAGCTATGGCATGCACTGGGTCCGCCAGGCTCCAGGGAAGGGGCTGGAGAGGGTGGCAGTTATATGGTATGATGGAAGTAAGAAATACTACGCAGACTCTGTGAAGGACCGATTCACCATCTCCAGAGACAATTCCAAGAACATGCTATATCTTCAAATGAACAACCTGAAATTGGAGGACACGGCCGTGTATTACTGTGCAGGTTGGGGTGATTACTATGAGTTTGACTACTGGGGCCAGGGAGTCCTGGTCACCGTCTCCTCAG	TCCTATGAGCTGACACAGCCACCCTCGGTGTCAGTGTCTCCCGGACAGACGGCCAAGATCACCTGCTCTGGAGAAATACTGGCAAAAAAATATGCTCGGTGGTTCCAGCAGAAGCCAGGCCAGGCCCCTGTGCTGGTGATTTATAAAGACAGTGAGCGCCCCTCAGGGATTCCTGAACGTTTCTCTGGCTCCAGTTCAGGGACCACAGTCACCCTGACCGTCAGTGGGGCCCAGGCTGAGGATGAGGCTGACTATTACTGTTACTCTGGGGATGACAATGGCTTATTCGGAGGAGGGACCCGGCTGACCGTCCTAG
16C222	16C222_wk6.2-H05	00243	1	week6	NTD	IGHV4	Lambda	IGHV4-AFI*01	IGHJ5-1*01	IGHG	0.963	CTRDHDLIPGGIFGVVIRGRFDVW	72	IGLV5-AAX*01	IGLJ3*01	0.978	CTIWHNNAWVF	33	CAGCTGCAGCTACAGGAGTCGGGCCCAGGACTGGTGAAGCCTTCGGAGACCCTGTCCCTCACCTGCGCTGTCTCTGGTGGCTCCATCAGCAGTAACTATTGGAGCTGGATCCGCCAGCCCCCAGGGAAGGGACTGGAGTGGATTGGACGTATCTCTGGTAGTGGTGGGAGCACCGACTACAACCCCTCCCTCAAGAGTCGAGTCACCATTTCAACAGACACGTCCAAGAACCAGTTCTCCCTGAAGCTGAGCTCTGTGACCGCCGCGGACACGGCCGTATATTACTGTACGAGAGACCACGACCTAATCCCTGGGGGAATTTTTGGAGTGGTTATTAGGGGGCGGTTCGATGTCTGGGGCCCGGGAGTCCTGGTCACCGTCTCCTCAG	CAGCCTGTGCTGACTCAGCCAACCTCCCTCTCAGCATCTCCTGGAGCATCAGCCAGACTCACCTGCACCTTGCGCAGTGGCATCAGTGTTGGTAGTTACAGGATATTCTGGTACCAGCAGAAGCCAGGGAGTCCTCCCCGGTATCTTCTGAACTACCACACAGACTTAGATAAGGACCAGGGCTCTGGAGTCCCCAGCCGCTTCTCTGGATCCAAAGATGCTTCGGCCAATGCAGGGATTTTACTCATCTCTGGGCTCCAGTCTGAGGATGAGGCTGACTATTACTGTACAATTTGGCACAACAATGCTTGGGTATTCGGCGGAGGGACCCGGCTGACCGTCCTAG
16C222	16C222_wk6.2-A06	00018	2	week6	RBD	IGHV3	Lambda	IGHV3-AEH*01	IGHJ5-2*01	IGHG	0.943	CAKDQAGGHYYGTGYYAGSLDVW	69	IGLV1-ACR*01	IGLJ2*01	0.98	CSAWDSSLSVLF	36	GAGGTGCAACTGGTGGAGACTGGAGGAGGCTTGGTCCAGCCTGGGGGGTCCCTGAGACTCTCCTGTGCAGCCTCTGGATTCACCTTCAGTACCTATGCTATGCAGTGGGTCCGCCAGGCTCCAGGGAAGGGACTGGAGTGGATCTCAGCTATTAATAGTGGTGGGGGTAACACATACTACGCAGACTCCCTGAAGGGCCGATTCACCATCTCCAGAGACAACTCAAAGAACACGCTCTCCCTGCAAATGAACAGCCTGAGAGCTGAGGACGCGGCCGTGTATTACTGTGCGAAAGATCAGGCGGGAGGCCATTACTATGGTACTGGTTATTACGCGGGCTCATTGGATGTCTGGGGCCGGGGAGTTCTGGTCACCGTCTCCTCAG	CAGTCTGTGCTGACGCAGCCGCCCTCAGCATCTGGGGCCCCCGGGCAGAGGGTCACCATCTCCTGCACTGGGAGCAGCTCCAACATCGGGGCGGGTTATTATGTATCCTGGTACCAGCAGTTCCCAGGAACAGCCCCCAAACTCCTCATCTATGACAATAATAAGCGACCCTCAGGGGTTTCTGACCGATTCTCTGGCTCCAAGTCTGGTACCTCAGCCTCCCTGACCATCACTGGACTCCAATCTGAGGATGAGGCTGATTATTACTGCTCAGCATGGGATAGCAGCCTGAGTGTGTTATTCGGAGGAGGGACCCGGCTGACCGTCCTAG
16C222	16C222_wk6.2-B06	00167	1	week6	RBD	IGHV4	Kappa	IGHV4-AFQ-U*01	IGHJ5-1*01	IGHG	0.936	CARQLPGGWNNVGRFDVW	54	IGKV1-ADF-S*01,IGKV1-ABR*01,IGKV1-ACI-S*01,IGKV1-AAD-S*01	IGKJ4*01	0.916	CQQYDDLPLTF	33	CAGGTGCAGCTGCAGGAGTCGGGCCCAGGACTGGTGAAGCCTTCGGAGACCCTGTCCCTCACCTGCGCTGTCTCTGGTGGCTCCATCAGCATTATTAACTGGTGGAGCTGGATCCGCCAGCCCCCAGGGAAAGGGCTGGAGTGGATTGGGGGTATCTATAGTAATAGTGAGACTACCAACTACAACCCCTCCCTCAAGAGTCGAGTCACCATTTCAAAAGACACGTCCAAGAACCAGTTCTCCTTGAAGTTGAACTCTGTGACCGCCGCGGACACGGCCGTGTATTACTGTGCGAGGCAGCTCCCTGGCGGCTGGAACAACGTTGGCCGGTTCGATGTCTGGGGCGCGGGAGTCCTGGTCACCGTCTCCTCAG	GACATCCAGATGACCCAGTCTCCATCCTCCCTGTCTGCATCTGTAGGAGACAAAGTCACCATCACTTGCCATGCCAGTCAGGGTCTTAGCAGTTGGTTAGCCTGGTATCAGCAGAAACCAGGGAGAGCCCCTAAGCCCCTGATCTATGCTGCATCCATTTTACAAAGTGGGGTCCCATCAAGGTTCAGCGGCAGTGGATCTGGGACGGATTACACTCTCACCATCAGCAGCCTGCAGCCTGAAGATTTTGCAACTTATTACTGTCAACAGTATGATGATCTCCCCCTCACTTTCGGCGGAGGGACCAAGGTGGAGATCAAAC
16C222	16C222_wk6.2-C06	00245	1	week6	RBD	IGHV4	Kappa	IGHV4-ABB-S*01	IGHJ4*01	IGHG	0.939	CARFFGLEQRLTDYW	45	IGKV2-AAO*01	IGKJ3*01	0.964	CMQTLQTPFTF	33	CAGGTGCAGCTGCAGGAGTCGGGCCCAGGACTGGTGAAGCCTTCGGAGACCCTGTCCCTCACCTGCACTGTCTCTGGTGGCTCCATCAGCGGTTTCTACTGGAGCTGGATCCGCCAGCCCCCAGGGAAGGGACTGGAGTGGATTGGGGGTATCGGTGGTGGTAGTGGGAACACCGAATACAACCCCTCCCTCAAAAGTCGAATCACCATATCAACAGACACGTCCAAGAACCAGTTCTCCCTGAAACTGAGTTCTGTGACCGCCGCGGACACGGCCGTGTATTACTGTGCGAGATTCTTTGGGCTGGAACAACGTCTTACTGACTACTGGGGCCAGGGAGTCCTGGTCACCGTCTCCTCAG	GATATAGTGATGACCCAGACTCCACTCTCCCTGCCCGTCACCCCTGGAGAGCCGGCGTCCATCTCCTGCAGGTCTAGTCAGAGCCTCTTGGATAGTGATGGATACACTCATTTGCATTGGTACCTGCAGAAGCCAGGCCAGTCTCCACAGCTCCTGATAGATTTAATTTCCAACCGGGCCTCTGGAGTCCCAGACAGGTTCAGTGGCAGTGGGTCAGGCACTGATTTCACACTGAAAATCAGCAGGGTGGAGGCTGAGGATGTTGGGGTTTATTACTGCATGCAAACTCTACAAACTCCATTCACTTTCGGCCCCGGGACCAAACTGGATATCAAAC
16C222	16C222_wk6.2-D06	00062	1	week6	NTD	IGHV4	Kappa	IGHV4-AGL*01	IGHJ4*01	IGHG	0.98	CARDGADLSFDYW	39	IGKV1-AEG*01,IGKV1-AAD-S*01	IGKJ2*01	0.955	CQQYSSYPYSF	33	CAGGTGCAGCTGCAGGAGTCGGGCCCAGGACTGGTGAAGCCTTCGGAGACCCTGTCCCTCACCTGCGCTGTCTCTGGTTACTCCATCAGCAGTGGTCTCTACTGGGACTGGATCCGTCAGCCCCCGGGGAAGGGACTGGAGTATATTGGGTATATCAGTGGTAGTAGTGGGACCACCAACTACAACCCCTCCCTCAAGAGTCGAGTCACCATTTCAAAAGACACGTCCAAGAACCAGTTCTCCCTGAAGCTGAGCTCTGTGACCGCCGCGGACACGGCGGTGTATTACTGTGCGAGAGATGGGGCCGACTTAAGCTTTGACTACTGGGGCCAGGGAGTCCTGGTCACCGTCTCCTCAG	GACATCCAGATGACCCAGTCTCCATCCTCCCTGTCTGCATCTGTAGGAGACAAAGTCACCATCACTTGCCGAGCCAGTCAGGGTATTAGCAGCTGGTTAGCCTGGTATCAGCAGAAACCAGGGAAAGCCCCTAAGCCCCTGATCTATAAGGCATCCAGTTTGCAAAGTGGGGTCCCTTCAAGGTTCAGCGGCAGTGGATCTGGGACAGATTTCACTCTCACCATCAGCAGCCTGCAGCCTGAAGATTTTGCAACTTATTACTGTCAACAGTATAGTAGTTACCCGTACAGTTTTGGCCAGGGGACCAAAGTGGAGATCAAAC
16C222	16C222_wk6.2-E06	00219	1	week6	S2	IGHV3	Kappa	IGHV3-AFR*01	IGHJ4*01	IGHG	0.976	CARGSGSADYW	33	IGKV1-AEG*01	IGKJ1*01	0.993	CLQYSSSPRTF	33	GAGGTGCAGCTGGTGGAGTCTGGAGGAGGCTTGGTTCAGCCTGGGGGGTCCCTGAGACTCTCCTGTGCAGCCTCTGGATTCACCTTCAGTATCTATGGCATGCACTGGGTCCGCCAGGCTCCAGGGAAGGGGCTGGAGTGGGTGGCACTTATATGGCATGATGGAAGTGAGAAATACTACGCAGACTCTGTGAAGGACCGATTCACCATCTCCAGAGACAATTCCAAGAACATGCTGTATCTTCAAATGAACAACCTGAAATTGGAGGACACGGCCGTGTATTACTGTGCGAGGGGTAGCGGCAGTGCTGACTACTGGGGCCAGGGAGTCCTGGTCACCGTCTCCTCAG	GACATCCAGATGACCCAGTCTCCATCCTCCCTGTCTGCATCTGTAGGAGACACAGTCACCATCACTTGCCGGGCGAGTCAGAGTATTAGCAGCTGGTTAGCCTGGTATCAGCAGAAACTAGGGAAAGCCCCTAAGCTCCTGATCTATAAGGCATCCAGTTTGCAAAGTGGGGTCCCCTCAAGGTTCAGCGGCAGTGGATCTGGGACAGATTTCACTCTCACCATCAGCAGCCTGCAGCCTGAAGATTTTGCAACTTATTACTGTCTACAGTATAGCAGTAGCCCTCGGACGTTCGGCCAAGGGACCAAGGTGGAAATCAAAC
16C222	16C222_wk6.2-H06	00196	1	week6	RBD	IGHV4	Kappa	IGHV4-AGP-U*01,IGHV4-ACQ-S*01	IGHJ3*01	IGHG	0.959	CARYRGRYEDDYGYYEGDAFDFW	69	IGKV3-ADN*01	IGKJ4*01	0.769	CQQENSIPLTF	33	CAGGTGCAGCTGCAGGAGTCGGGCCCAGGACTGGTGAAGCCTTCGGAGACCCTGTCCCTCACCTGCGCTGTCTCTGGTGGCTCCATCAGCAGTAGCTACTGGAGCTGGATCCGCCAGCCCCCAGGGAAGGGGCTGGAGTGGATTGGGTATATCTATGGTGGTAGTGGGAGTACTAGCTACAACCCCTCCCTCAAGAGTCGAGTCACCATTTCAACAGACACGTCCAAGAACCAGTTTTCCCTGAAGCTGAGCTCTGTGACCGCCGCGGACACCGCCGTGTATTACTGTGCGAGATATAGGGGGCGGTACGAGGATGATTACGGTTACTATGAAGGTGATGCTTTTGATTTCTGGGGCCAAGGGCTCAGGGTCACCGTCTCTTCAG	GAAATTGTGCTGACCCAGTCTCCAACATCCATGGCTGTCTCCCAAGGAGAAAGAGTCACCATCTCCTGCACGGCCAGCTCAAGTGTAAGCACCAGCTCCTTGCACTGGTACCAACAGAAGCCAGGATTCCCTCCAAGGCTTCTTGTCTATAGAACATCAAGTCTGGCTTCTGGAGTCCCAGCCAGGTTCAGTGGCAGCGGTTCTGGGACCTCTTACACGCTCACAATCAGCAGCATGGAGGCTGAAGATGCTGCAAACTATTACTGTCAGCAGGAGAATAGCATTCCGCTCACTTTCGGCGGAGGGACCAAGGTGGAGATCAAAC
16C222	16C222_wk6.2-B07	00153	1	week6	RBD	IGHV5	Kappa	IGHV5-ABI*02	IGHJ2P*01	IGHG	0.966	CVSPPLGYGSVGWYFDLW	54	IGKV1-AAU*01	IGKJ4*01	0.941	CQQGNSNPLTF	33	GAGGTGCAGCTGGTGCAGTCTGGAGCAGAGGTGAAAAGGCCCGGGGAGTCTCTGAAGATCTCCTGTAAGACTTCTGGATACAGCTTTACCAGCTTCTGGATCAGCTGGGTGCGCCAGATGCCCGGGAAAGGCCTGGAGTGGATGGGGGCGATTGATCCTAGTGATTCTGATGCCAGATACAGCCCGTCCTTCCAAGGCCAGGTCACCATCTCAGCCGACAAGTCCATCAGCACCGCCTACCTGCAGTGGAGCAGGCTGAAGGCCTCGGACACCGCCACGTATTACTGTGTTTCACCCCCGCTAGGGTATGGTAGTGTGGGCTGGTACTTCGATCTCTGGGGCCCTGGCACCCCAATCACCATCTCCTCAG	GACATTCAGATGTCCCAGTCTCCATCCTCCCTGTCTGCATCTGTAGGAGACAGAGTCACCATCACTTGCCGGGCAAGTCAGGACATTACCAATTATTTAAATTGGTATCAGCAGAAACCGGGGAAAGCCCCTAAGCTCCTGATCTATTATGCAAACAGTTTGGCAAGTAGGGTCCCATCAAGGTTCAGCGGCAGTGGATCTGGGACAGAATTCACTCTCACCATCAGCAGCCTGCAGCCTGAAGATTTTGCAACTTATTACTGTCAACAGGGTAATAGTAACCCGCTCACTTTCGGCGGAGGGACCAAGGTGGAGATCAAAC
16C222	16C222_wk6.2-D07	00101	1	week6	S2	IGHV4	Lambda	IGHV4-AGP-U*01,IGHV4-ACQ-S*01	IGHJ1*01	IGHG	0.956	CARREVAAGFFDYW	42	IGLV3-AED-X*06	IGLJ1*01	0.986	CQVWDTSSDHPYIF	42	CAGGTGCAGCTGCAGGAGTCGGGCCCAGGACTGGTGAAGCCTTCGGAGACCCTGTCCCTCACCTGCGCTGTCTCTGGTGGCTCCATCAGCGGTTACTACTGGAGCTGGATCCGCCAGGCCCCAGGGAAGGGACTGGAGTGGATTGACTATATCTATGGTGGTAGTGGGAGCACCAGCTACAACCCGTCCCTCAAGAGTCGAGTCACCATTTCAATAGACACGTCCAAGAACCAGTTCTCCCTGAAGCTGAGCTCTGTGACCGCCGCGGACACGGCCGTGTATTACTGTGCGAGACGAGAGGTAGCAGCTGGTTTCTTTGACTACTGGGGCCAGGGAGTCCTGGTCACCGTCTCCTCAG	TCCTATGAGCTGACTCAGCCACCCTCGGTGTCAGTGTCCCCAGGACAGACGGCCAGGATCACCTGTGGGGGAGACAACCTTGGAAGTAAATATGTGCACTGGTACCAGCAGAAGCCAACGCAGGCCCCTGTGCTGGTCATCTATTATGATAGTGACCGGCCCTCAGGGATCCCTGAGCGATTCTCTGGCTCCAAATCAGGGAACACCGCCACCCTGACCATCAGCGGGGTCGAGGCCGGGGATGAGGCTGACTATTCCTGTCAGGTGTGGGACACTAGTAGTGATCATCCTTACATCTTCGGTGCTGGGACCCGGCTCACTGTCCTAG
16C222	16C222_wk6.2-F07	00151	1	week6	S2	IGHV4	Kappa	IGHV4-AGR*01	IGHJ5-1*01	IGHG	0.946	CARDTTSGTYQALNRFDVW	57	IGKV1-AAU*01	IGKJ3*01	0.986	CQQYNSLPFTF	33	CAGGTGCAGCTGCAGGAGTCGGGCCCAGGAATGGTGAAGCCTTCGGAGACCCTGTCCCTCACCTGCGCTGTCTCTGGTGGCTCCATCAGCAGTGGTTACTACTACTGGAGCTGGATCCGCCAGCCCCCAGGGAAGGGGCTGGAGTGGATTGGGGGTATCTATAGTAATAGTGAGAGTACCAACTACAACCCCTCCCTCAGGAGTCGAGTCACCATTTCAAAAGACACGTCCAAGAACCAGTTCTCCCTGAGGCTGAGCTCTGTGACCGCAGCGGACACGGCCGTGTATTACTGTGCCAGAGATACTACATCTGGAACATATCAGGCACTCAACCGGTTCGATGTCTGGGGCCCGGGAGTCCTGGTCACCGTCTCCTCAG	GACATTCAGATGACCCAGTCTCCATCCTCCCTGTCTGCTTCTGTAGGAGACAGAGTCACCATCACTTGCCGGGCAAGTCAGGGCATTAGCAGTTATTTAAATTGGTATCAGCAGAAACCGGGGAAAGCCCCTAAGCTCCTGATCTATTATGCAAACCGTTTGGAAAGTGGGGTCCCATCAAGGTTCAGCGGCAGTGGATCTGGGACAGAATTCACTCTCACCATCAGCAGCCTGCAACCTGAAGATTTTGCAACTTATTACTGTCAACAGTATAATAGTTTACCATTCACTTTCGGCCCCGGGACCAAACTGGATATCAAAC
16C222	16C222_wk6.2-H07	00027	1	week6	RBD	IGHV3	Lambda	IGHV3-AFE*01,IGHV3-AEH*01	IGHJ5-1*01	IGHG	0.939	CAKEGEGRVGGSYYFDNGLDSW	66	IGLV3-AED-X*05	IGLJ1*01	0.814	CAANYDSGSSWYIF	42	GAGGTGCAGCTGGTGGAGACTGGAGGAGGCTTGGTCCAGCCTGGGGGGTCCCTGAAACTCTCCTGTGCAGCCTCTGGATTCACCTTCAGTAACTATGGCATGAACTGGGTCCGCCAGGCTCCAGGGAAGGGGCTAGAGTGGGTCTCAACTATTAATAGTGGTGGGGATATCACATACTACGCAGACTCCGTGAAGGGCCGATTCACCATCTCCAGAGACAACTCAAAGAACACGCTCTCCCTGCAAATGAACAGCCTGAGACCTGAGGACACGGCCGTCTATTACTGTGCGAAGGAAGGGGAGGGACGGGTGGGTGGTAGTTATTATTTCGATAACGGTTTGGATTCCTGGGGCCAAGGGGTCGCCGTCACCGTCTCCTCAG	TCCTATGAGCTGACTCAGCCACCCTCAGTGTCGGTGTCCCCAGGACAGACAGCCAGCATCACCTGCTCTGGAAATAAATTGGGGAATGTATATGCTTACTGGTACCAGCAGAAGCCAGGCCAGGCCCCTGTACTGGTCATCTACAAAGATTTCAACCGGCCCTCAGGGATCCCTGAGCGATTCTCTGGCTCCAACTCAGGGAACACGGCCACCCTGACCATCAGCAGGGTCGAAACTGGGGATGAGGCCGACTATTACTGTGCTGCAAACTATGACAGTGGGAGCAGCTGGTACATCTTCGGTGCTGGGACCCGGCTCACCGTCCTAG
16C222	16C222_wk6.2-A08	00120	1	week6	NTD	IGHV1	Kappa	IGHV1-AAU-U*01	IGHJ5-2*01	IGHG	0.993	CARASKAEGSLDVW	42	IGKV2-AAE*02	IGKJ2*01	0.961	CMQYTHIPYSF	33	CAGGTCCAGCTGGTGCAGTCCGGGGCTGAGGTGAAGAAGCCTGGGGCCTCAGTGAAGGTTTCCTGCAAGGCTTCTGGATTCACCTTCGGCAGCTATGCTATCAGCTGGGTGCGACAGGCCCCTGGACAAGGGCTTGAGTGGATGGGCGTGATCATCCCTCTTGTTGGTATAACAAACTACGCAGAGAAGTTCCAGGGCAGAGTCACGATTACCGCGGACACGTCCACAAGCACAGCCTACATGGAGCTGAGCAGCCTGAGATCTGAGGACACGGCCGTGTATTACTGTGCGAGAGCCTCTAAGGCGGAAGGCTCATTGGATGTCTGGGGCCGGGGAGTTCTGGTCACCGTCTCCTCAG	GATATTGTGATGACCCAGACTCCACTCTCCCTGCCCGTCGCCCCTGGAGAGCCGGCCTCCATCTCCTGCAGGTCTAGTCAGAGCCTCTTGGATAGTGAAGATGGAAACACCTATTTGGATTGGTACCTGCAGAAGCCGGGCCAGTCTCCACAGCCCTTGATTTATGAGGTTTCCAACCGGGCCTCTGGAGTCCCAGACAGGTTCAGTGGCAGTGGGTCAGACACTGATTTCACACTGAAAATCAGCAGAGTGGAGGCTGAGGATGTTGGGGTTTATTACTGCATGCAATATACACACATTCCGTACAGTTTTGGCCAGGGGACCAAAGTGGAGATCAAAC
16C222	16C222_wk6.2-D08	00182	1	week6	RBD	IGHV4	Lambda	IGHV4-AGU*01,IGHV4-AAH-S*01	IGHJ1*01	IGHG	0.943	CARVEDAYGYYYTGEGDYFDYW	66	IGLV2-ABP*01,IGLV2-ABI*01	IGLJ1*01	0.966	CCSYRYGSTFIF	36	CAGGTGCAGCTGCAGGAGTCGGGCCCAGGGCTGGTGAAGCCTTCGGAGACCCTGTCCCTCACCTGCGCTGTCTCTGGTTACTCCATCAGCAGTGGTTATGCCTGGGGCTGGATCCGCCAGCCCCCAGGGAAGGGACTGGAGTGGATTGGACAGATCTATGGTGGTAGTGGTAGCACCTACTACAACCCCTCCCTCAAGAGTCGAGTAACCGTTTCAAAAGACACGTCCAAGAACCAGTTCTCCCTGAAGCTGAGTTCTGTGATCGCCGCGGACACCGCCGTGTATTACTGTGCGAGAGTCGAGGATGCTTACGGTTACTATTACACCGGTGAGGGCGACTACTTTGACTACTGGGGCCAGGGAGTCCTGGTCACCGTTTCCTCAG	CAGTCTGCCCTGACTCAGCCTCCCTCAGTGTCCAAGTCTCTTGGACAGTCGGTCACCATCTCCTGCACTGGAACCAGCAGTGACATTGGTGGTTATGATGACGTCTCCTGGTTCCAGCAGCACCCAGGCACAGCCCCCAGACTCCTGATTTATGATGTCAGTAAGCGGCCCTCAGGGGTCTCTGATCGCTTCTCTGGCTCCAAGTCTGGCAACACGGCCTCCCTGACCATCTCTGGGCTCCAGGCTGAGGACGAGGCTGATTATTACTGCTGCTCATATAGGTATGGAAGCACTTTCATCTTCGGTGCTGGGACCCGGCTCACCGTCCTAG
16C222	16C222_wk6.2-E08	00256	1	week6	RBD	IGHV3	Lambda	IGHV3-ADF*01	IGHJ4*01	IGHG	0.99	CTTDLAAAVKSLYYFDYW	54	IGLV3-AED-X*01	IGLJ1*01	0.931	CQVWDGSSDYIF	36	GAGGTGCAGCTGGTGGAGTCTGGGGCAGGCTTGGTCCAGCCTGGCGGGTCCCTGAGACTCTCCTGTGCAGTCTCTGGATTCACCTTCAGTAACTCCTGGATGAGCTGGGTCCGCCAGGCTCCAGGGAAGGGGCTAGAGTGGGTTGCCCGTATTAAAAGGAAAGCTGATGGTGAGACAGCAGATTACGCCGCATCTGTGAAAGGCAGATTCACCATCTCAAGAGACGATTCAAAGAACACACTGTACCTGCAAATGAACAGCCTGAAAACCGAGGACACGGCCGTGTATTACTGCACCACAGATTTGGCAGCGGCTGTAAAGAGCCTCTACTACTTTGACTACTGGGGCCAGGGAGTCCTAGTCACCGTCTCCTCAG	TCCTATGAGCTGACTCAGCCACCCTCGGTGTCGGTGTCCCCAGGACAGATGGCCAGGATCACCTGTGGGGGAGACAGCATTGGAAGTAAAAATGTGCAGTGGTACCAGCAGAAGCCAGCGCAGGCCCCTGTGCTGGTCATCTTTACTGATAACGAACGGCCCTCAGGGATCCCTGAGCGATTCTCTGGCTCCAACTCAGGGAACACGGCCACCCTGACCATCAGCGGGGTCGAGGCCGGGGATGAGGCTGACTATTTCTGTCAGGTGTGGGATGGTAGTAGTGATTACATCTTCGGTGCTGGGACCCGGCTCACCGTCCTAG
16C222	16C222_wk6.2-A09	00020	2	week6	S2	IGHV2	Kappa	IGHV2-AEY-S*01	IGHJ5-1*01	IGHG	0.95	CARVRTSWILVNRFDVW	51	IGKV3-ADU-S*03,IGKV3-AAP-S*01	IGKJ4*01	0.948	CQHENNWPHF	30	CAGGTGACCTTGAAGGAGTCTGGTCCTGCGCTGGTGAAACCCACACAGACCCTCACGCTGACCTGCACCTTCTCTGGGTTCTCAATCAGCACTTCTGGAACAGGTGTGGGCTGGATCCGTCAGCCCCCAGGGAAGGCCCTGGAATGGCTTACAAACATTTATTGGAATGATAGTAAATACTACAGCACATCGCTGAAGAGCAGGCTCACCATCTCCAAGGACACCTCCAAAAACCAGGTGATTCTAACAATGACCAACATGGACCCTGTGGACACAGCCACATATTTCTGTGCACGGGTAAGGACCAGCTGGATCCTTGTCAACCGGTTCGATGTCTGGGGCCCGGGAGTCCTGGTCACCGTCTCCTCAG	GAAATTGTAATGACGCAGTCTCCAGCCACCCTGTCTTTGTCTCCAGGAGAAAGAGCCACCCTCTCCTGCAGGGCCAGTCAGAGTGTCAGCAGCAACTTAGCCTGGTACCAGCAGAAACCTGGGCAAGCTCCCAGGCTCCTCATCTATGATGCATCCAACAGGGCCACTGGTATCCCAGACAGGTTCAGTGGCAACGGGTCTGGGACAGACTTCACTCTCACCATCAGCAGCCTGGAGCCTGAAGAGGTTGGAGTTTATTACTGTCAGCATGAGAATAACTGGCCTCATTTCGGCGGAGGGACCAAGGTGGAGATCAAAC
16C222	16C222_wk6.2-B09	00226	1	week6	S2	IGHV1	Lambda	IGHV1-AAU-U*01	IGHJ5-2*01	IGHG	0.973	CARGIRIWRHPDNSLDVW	54	IGLV1-ACR*01	IGLJ1*01	0.987	CSAWDSSLSTHIF	39	CAGGTCCAGCTGGTGCAGTCCGGGGCTGAGGTGAAGAAGCCTGGGGCCTCAGTGAAGGTTTCCTGCAAGGCTTCTGGATTCACCTTCGGCACCTATGCTATCAGCTGGGTGCGACAGGCCCCTGGACAAGGACTTGAGTGGATGGGAGGGATCGTCCCTCTTGTTGGTGTAACAAACTACGCACAGAAGTTCCAGGGCAGAGTCACGATTACCGCGGACACGTCCACAAGCACAGCCTACATGGAGCTGAGCAGCCTGAGATCTGAGGACACGGCCGTGTTTTATTGTGCGAGAGGAATTAGAATCTGGAGACACCCAGATAACTCATTGGATGTCTGGGGCCGGGGAGTTCTGGTCACCGTCTCCTCAG	CAGTCTGTACTGACGCAGCCGCCCTCAGCATCTGGGGCCCCCGGGCAGAGGGTCACCATCTCCTGCACTGGGAGCAGCTCCAACATCGGGGCGGGTTATGATGTATCCTGGTACCAGCAGTTCCCAGGAACAGCCCCCAAACTCCTCATCTATGAAAATAATAAGCGACCCTCAGGGGTTTCTGACCGATTCTCTGGCTCCAAGTCTGGTACCTCAGCCTCCCTGACCTTCACTGGACTCCAATCTGAGGATGAGGCTGATTATTACTGCTCAGCATGGGACAGCAGCCTGAGTACTCATATCTTCGGTGCTGGGACCCGGCTCACCGTCCTAG
16C222	16C222_wk6.2-C09	00098	1	week6	RBD	IGHV4	Lambda	IGHV4-AGR*01,IGHV4-ADG-U*01	IGHJ1*01	IGHG	0.923	CASAGGVEDDGGEYFEFW	54	IGLV3-AED-X*06	IGLJ1*01	0.969	CQVWDSSSDHYIF	39	CAGGGGCAGCTGCAGGAGTCGGGCCCAGGACTGGTGAAGCCTTCGGAGACCCTGTCCCTCACCTGCGCTGTCTCTGGTGGCTCCTTCAGCAGTGGTTACTACTACTGGAGCTGGATCCGCCAGCCCCCAGGGAAGGGGCTGGAGTGGATTGGGAGTATCTATAGTAGTAGTGGGAATACCTACAAAAAACCCTCCCTCAAGAGTCGAGTCACCATTTCAAGGGACACATCCAAGAAGCAGTTCTCCCTGAAGCTGAGCTCTGTGACCGCCGCGGACACGGCCGTATATTACTGTGCGAGCGCGGGGGGAGTAGAAGATGATGGGGGTGAATACTTCGAGTTCTGGGGCCAGGGCGCCCTGGTCACCGTCCCCTCAG	TCCTATGAGCTGACTCAGCCACCCTCGGTGTCAGTGTCCCCAGGACAGACGGCCAGGATCACCTGTGGGGGAGACAACATTGGAAGTAAAAATGTGCACTGGTACCAGCAGAAGCCAGCGCAGGCCCCCGTACTGGTCATCTATTATGATAGCGACCGGCCCTCAGGGATCCCTGAGCGATTCTCTGGCTCCAACTCAGGGAACACCGCCACCCTGACCATCAGCGGGGTCGAGGCCGGGGATGAGGCTGACTATTACTGTCAGGTGTGGGACAGTAGTAGTGATCATTACATCTTCGGTGTTGGGACCCGGCTCGCCGTCCTAG
16C222	16C222_wk6.2-D09	00169	1	week6	RBD	IGHV3	Lambda	IGHV3-AFR*01	IGHJ5-2*01	IGHG	0.97	CARGPGYSGGWSEWDALDVW	60	IGLV4-ACF*04	IGLJ6*01	0.696	CGAEHGTGSSFVYVF	45	GAGGTGCAGCTGGTGGAGTCTGGAGGAGGCTTGGTTCAGCCTGGGGGGTCCCTGAGATTCTCCTGTGCAGCCTCTGGATTCACCTTCAGTAGCTATGCCATGCACTGGGTCCGCCAGGCTCCAGGGAAGGGGCTCGAGTGGGTGGCAGTTATATGGTATGATGGAAGTGAGAAATACTACGCAGACTCTGTGAAGGACCGAATCACCATCTCCAGAGACAATTCCAAGAACATGCTTTATCTTCAAATGAACAACCTGAAATTGGAAGACACGGCCGTGTATTATTGTGCGAGAGGCCCCGGGTATAGCGGTGGCTGGTCCGAGTGGGATGCATTGGATGTCTGGGGCCGGGGAGTTCTGGTCACCGTCTCCTCAG	CAGCCTGTGCTGACTCAGCCATCCTCTGCATCGGCCTCCCTGGGAGCCTCGGTCACACTCACCTGCATCCTGAGTAGCGGCTACAGTAATTATGCGGTGGACTGGCACCAGCAGAGACCAGGGAAGGGCCCTCAGTTTGTGATGCGAGTGGGCACAGGTGGGATTGTGGGATCCAAGGGGGATGGCATCCCTGATCGCTTCTCAGGCTCGGGCTCCGGCCTGAATCGGTACCTGACCATCAAGAACATTCAGGAAGAGGATGAGAGTGACTACCACTGTGGGGCAGAGCACGGCACTGGGAGCAGCTTCGTCTATGTGTTCGGAAGTGGCACCAAGTTGACCATCCTCG
16C222	16C222_wk6.2-E09	00034	1	week6	RBD	IGHV5	Kappa	IGHV5-ABI*02	IGHJ1*01	IGHG	0.97	CAKVGYGHYVGYFDYW	48	IGKV1-ACE*01	IGKJ1*01	0.976	CQQHNSHPPTF	33	GAGGTGCAGCTGGTGCAGTCTGGAGCAGAGGTGAAAAGGCCCGGGGAGTCTCTGAAGATCTCCTGTAAGACTTCTGGATTCAGGTTTACCACCTACTGGATCAGCTGGGTGCGCCAGATGCCCGGGAAAGGCCTGGAGTGGATGGGGGCGATTGATCCTAGTGATTCTGATGCCAGATACAACCCGTCCTTCCAAGGCCAGGTCACCTTCTCAGCCGACAAGTCCATCAGCACCGCCTACCTGCAGTGGAGCAGTCTGAAGGCCTCGGACACCGCCACGTATTACTGTGCGAAAGTCGGCTACGGTCACTACGTGGGATACTTTGACTACTGGGGCCAGGGAGTCCTGGTCACCGTCTCCTCAG	GACATCCAGATGACCCAGTCTCCATCTTCCTTATCTGCATCTGTAGGAGACAGAGTCACCATCACTTGTCGGGCTAGTCAGACCATTAGTAGTTATTTAGTCTGGTATCAGCAGAAACCAGGGAAAGTCCCTAAGCTCCTGATCTATGCTGCATCCAGTTTGGAAAGCGGGGTCCCATCTCGGTTCAGCGGCAGTGGATCTGGGACAGAATTCACTCTCACCATCAGCAGCCTGCAGCCTGAAGATTTTGCAACTTATTACTGTCAACAACATAATAGTCACCCTCCGACGTTCGGCCAAGGGACCAAGGTGGAAATCAAAC
16C222	16C222_wk6.2-F09	00063	1	week6	S2	IGHV3	Kappa	IGHV3-AFE*01	IGHJ5-1*01	IGHG	0.929	CTRGERVVDVW	33	IGKV1-AEG*01,IGKV1-AAD-S*01	IGKJ2*01	0.979	CQQYSRSPYSF	33	GAGGTGCAGCTGGTGGAGACTGGAGGAGGCTTGGTCCAGCCTGGGGGGTCCCTGAAACTCTCCTGTGCAGCCTCTGGATTCACCTTCAGTAACTATGGCATGAGTTGGGTCCGCCAGGCTCCAGGGAAGGGGCTAGAGTGGGTCTCATCTATTACTAGTGGTGGGGATGACACATACTACGCAGACTCCGTGAAGGGCCGATTCACCATCTCCAGAGACAACTCAAAGAATACGCTCTCCCTACAAATGAACAGCCTGAGAGCTGAGGACACGGCCGTGTATTACTGTACGAGAGGAGAGCGGGTTGTCGATGTCTGGGGCCCGGGAGTCCTGGTCACCGTCTCCTCAG	GACATCCAGATGACCCAGTCTCCATCCTCCCTGTCTGCATCTGTAGGAGACACAGTCACCATCACTTGCCGGGCGAGTCAGAGTATTACCAGCTGGTTAGCCTGGTATCAGCAGAAACCAGGGAAAGCCCCTAAGCTCCTGATCTATAAGGCATCCAGTTTGCAAAGTGGGGTCCCCTCAAGGTTCAGCGGCAGTGGATCTGGGACAGATTTCACTCTCACCATCAGCAGCCTGCAGCCTGAAGATTTTGCAACTTATTACTGTCAACAGTATAGCAGGAGCCCGTACAGTTTTGGCCAGGGGACCAAAGTGGAGATCAAAC
16C222	16C222_wk6.2-G09	00001	3	week6	RBD	IGHV4	Lambda	IGHV4-AGR*01	IGHJ4*01	IGHG	0.93	CARYEDDYGSTDYW	42	IGLV7-AAK*01	IGLJ3*01	0.912	CLLFYSGAWVF	33	CAGGTGCAGCTGCAGGAGTCGGGCCCAGGAGTGGTGAAGCCTTCGGAGACCCTGTCCCTCACCTGCGCTGTCTCTGGTGGCTCCATCAGCAGTGGTTACTACTACTGGAGCTGGATCCGCCAGCCCCCAGGGAAGGGGCTGGAGTGGATGGGGGGTATATATAGTAATAGTGAGAATACCAACTACAACCCCTCCCTCAAGAGTCGAGTCACCATTTCAAAAGACACGTCCAAGAACCAGTTCTCCCTGAAACTGACCTCTGTGACCGCAGCGGACACGGCCGTGTATTACTGTGCCCGATACGAGGATGATTACGGTTCCACTGACTACTGGGGCCAGGGAGTCCTGGTCACCGTCTCCTCAG	CAGGCTGTAGTGACTCAGGAGCCCTCACTGACTGTGTCCCCAGGAGGGACAGTCACTCTCACCTGTGGCTCCAGCGCTGGAGCAGTCACCAGTGGTAACTATCCAAGCTGGTTCCAGCAGAAACCTGGACAAGCCCCCAGGGGACTGATTTACAATACATACAACAAACACTCCTGGACCCCTGCCCGGTTCTCAGGCTCCCTCGCTGGGGGCAAAGCTGCCCTGACACTGTCAGGTGCACAGCCCGAGGACGAGGCTGATTATTACTGTTTGCTGTTCTATAGTGGTGCTTGGGTATTCGGCGGCGGGACCCGGCTGACCGTCCTAG
16C222	16C222_wk6.2-H09	00147	1	week6	RBD	IGHV4	Lambda	IGHV4-AGR*01	IGHJ1*01	IGHG	0.936	CARMLGSSLAEYFEFW	48	IGLV3-AED-X*06	IGLJ2*01	0.955	CQVWDISSDHPLF	39	CAGGTGCAGCTGCAGGAGTCGGGCCCAGGAGTGGTGAAGCCTTCGGAGACCCTGTCCCTCACCTGCGCTGTCTCTGGTGGCTCCATCAGCAGTGGTTACTACTGCTGGAGCTGGATCCGCCAGCCCCCAGGGAAGGGGCTGGAGTGGATTGGGGGTATCTATAGTTATAGTGAGAGTACCAAGTACAACCCCTCCCTCAAGAGTCGAGTCACCATTTCAAAAGACACGTCCAAGAACCAGTTCTCCCTGAACTTGAGCTCTGTGACCGCAGCGGACACGGCCGTATATTACTGTGCGAGAATGTTGGGCAGCAGCCTCGCTGAATACTTCGAGTTCTGGGGCCAGGGCGCCCTGGTCACCGTCTCCTCAG	TCCTATGATCTGACTCAGCCACCCTCGGTGTCAGTGTCCCCGGGACAGACGGCCAGGATCACCTGTGGGGGAGACAACATTGGAAGTGAAGCTGTACACTGGTACCAGCAGAAGCCACCGCAGGCCCCTGTGCAGGTCATCTATAGTGATAGCGAACGGCCCTCAGGGATCCCTGAGCGATTCTCTGGCTCCAAATCAGGGAACACCGCCACCCTGACCATCAGCGGGGTCGAGGCCGGGGATGAGGCTGACTATTACTGTCAGGTGTGGGACATTAGTAGTGATCATCCGTTATTCGGAGGAGGGACCCGGCTGACCGTCCTAG
16C222	16C222_wk6.2-B10	00217	1	week6	S2	IGHV4	Lambda	IGHV4-ADD*01	IGHJ4*01	IGHG	0.946	CAKRGYSWNFFDYW	42	IGLV3-AED-X*01	IGLJ6*01	0.979	CQVWDISSKYVF	36	CAGGTGCAGCTGCAGGAGTCAGGCCCAGGACTGGTGAAGCCTTCGGAGACCCTGTCCCTCACCTGCGCTGTCTCTGGTGTCTCCTTCAGCGGTAACTACTGGGGCTGGATCCGCCAGCCCCCAGGGAAGGGACTGGAGTGGATTGGATTTATCAGTACTATTAGTGGGAGCACCGACTACAACCCCTCCCTCACGAGTCGAGTCACCATTTCAAGAGACACGTCCAAGAATCAGTTCTCCCTGAAACTGAACTCTATGACCGCCGCGGACACGGCCGTGTATTACTGTGCCAAGAGGGGGTACAGCTGGAACTTCTTTGACTACTGGGGCCAGGGAGTCCTGGTCACCGTCTCCTCAG	TCCTATGAGCTGACTCAGCCACCCTCGGTGTCAGCGGCCTCAGGACAGACGGCCAGGATCACCTGTGGGGGAGACAACATTGGAACTAAAAATGTGCACTGGTACCAGCAGAAGCCAGCGCAGGCCCCTGTGCTGGTCATCTATGCTGATACCAAACGGCCCTCAGGGATCCCTGAGCGATTCTCTGGCTCCAACTCAGGGAACACCGCCACCCTGACCATCAGCAGGGTCGAGTCCGGGGATGAGGCTGACTATTACTGTCAGGTGTGGGACATTAGTAGTAAATATGTGTTCGGAAGTGGCACCAAGTTGACCGTCCTCG
16C222	16C222_wk6.2-C10	00164	1	week6	RBD	IGHV4	Kappa	IGHV4-AEB*01,IGHV4-ADD*01	IGHJ4*01	IGHG	0.935	CAKWNYW	21	IGKV1-ABM*01	IGKJ2*01	0.979	CQHYYSTPYSF	33	CAGGTGCAGCTGCAGGAGTCGGGCCCAGGACTGGTGAAGCCTTCGGAGACCCTGTCCCTCACCTGCGCTGTCTCTGGTGGCTCCTTCAGCAGTTACTGGTGGAGCTGGATCCGCCAGCCCCCAGGGAAGGGACTGGAGTGGATTGGGGAGATCAATGGTAATAGTGGAAACACCAACTACAACCCCTCCCTCAAGAGTCGAGTCACCATTTCAAAAGACGCGTCCAAGAACCACTTCTCCCTGAGGCTGAGCTCTGTGACCGCCGCGGACACGGCCGTCTATTACTGTGCGAAATGGAACTACTGGGGCCAGGGAGTCCTGGTCACCGTCTCCTCAG	GACATCCAGATGACGCAGTCTCCATCCTCCCTGTCTGCATCTGTAGGAGACAGAGTCACCATCACTTGCCGGGCGAGTCAGGGCATTACTAATGATTTAGCCTGGTATCAGCAGAAACCAGGGGAAACTCCTAAGCTCCTGATCTATGAGGCATCCACTTTGCAAAGTGGGATTCCCTCTCGGTTCAGCGGCAGTGGATCTGGGACGGATTTCACTCTCACCATCAGCAGCCTGCAGTCTGAAGATTTTGCAACTTATTATTGTCAACATTATTACAGTACCCCGTACAGTTTTGGCCAGGGGACCAAAGTGGAGATCAAAC
16C222	16C222_wk6.2-D10	00235	1	week6	RBD	IGHV4	Lambda	IGHV4-ADD*01	IGHJ5-2*01	IGHG	0.966	CAISLQFLEPNSLDVW	48	IGLV3-AED-X*05	IGLJ2*01	0.834	CATSYGSGSSWQCLF	45	CAGGTGCAGCTGCAGGAGTCAGGCCCAGGACTGGTGAAGCCTTCGGAGACCCTGTCCCTCACCTGCGCTGTCTCTGGTGCCTCCTTCAGCGGTTACTACTGGGTCTGGATCCGCCAGCCCCCAGGGAAGGGACTGGAGTCGATTGGATATATCAGTAGTAGTAGTGGGAGCACCGACTACAACCCCTCCCTCACGAGTCGAGTCACCATTTCAAGAGACACGTCCAAGAACCACTTCTCCCTGAGGCTGAGCTCTGTGACCGCCGCGGACACGGCCGTGTATTACTGTGCGATATCACTTCAATTTTTGGAGCCCAACTCATTGGATGTCTGGGGCCGGGGAGTTCTGGTCACCGTCTCCTCAG	TCCTATGAGCTGACTCAGCCACCCTCAGTGTCGGTGTCCCCAGGACAGACAGCCAGCATCACCTGTTCTGGAAATAAATTGGGGAATGTATATACTTACTGGTACCAGCAGAAGCCAGGCCAGGCCCCTGTACTGGTCATCTACAAAGATACCAACCGGCCCTCAGGGATCCCTGAGCGATTCTCTGGCTCCAACTCAGGGAACACGGCCACCCTGACCATCAGCAGGGTCGAGGCTGGGGATGAGGCCGACTATTACTGTGCTACAAGTTATGGCAGTGGGAGCAGCTGGCAGTGCTTATTCGGAGGAGGGACCCGGCTGACCGTCCTAG
16C222	16C222_wk6.2-E10	00163	1	week6	S2	IGHV4	Kappa	IGHV4-AFL-U*01	IGHJ4*01	IGHG	0.91	CARDPASTSYYFDYW	45	IGKV1-ADK*01,IGKV1-ADF-S*01,IGKV1-AAD-S*01	IGKJ1*01	0.895	CHQGYNVPWTF	33	CAGGTGCAGCTGCAGGAGTCGGGCCCAGGACTGGTGAAGCCTTCGGAGACCCTGTCCCTCACCTGCGTTGTCTCTGGTGGGTCCATCAGCGATAGTTACTACTGGAACTGGATCCGCCAAGCCCCAGGAAAGGGACTGGAGTGGATTGGGAATATCTATGGTAAGAGTGCGAACAGTTTCAACAACCCGTCCCTCAAGAGTCGAGTCACCATGACAAAAGACACGTCCAAGAACCAGTTCTTCCTGAAGCTGAGGTCTGTGACCGCCGCGGACACGGCCGTGTATTACTGTGCGAGAGATCCGGCATCAACCTCGTACTACTTTGACTACTGGGGCCAGGGAGTCCTGGTCACCGTCTCCTCAG	GACATCCAGATGACCCAGTCTCCATCCTCCCTGTCTGCATCTGTTGGAGACAACGTCACCATCACTTGCCGAGCCAGTCAGGGTATTAGCTCCTGGTTAGCCTGGTATCAACAGAAACCAGGGAAAGCCCCTAAACTCCTGATCTATGGTGCATCCAGTTTGCAAACTGGGGTCCCATCAAGGTTCAGCGGCAGTGGATCTGGGGCGGATTACACTCTCACCATCAGCAGCCTGCAGCCTGAAGATTTTGCAACTTATTATTGTCATCAGGGTTACAATGTCCCGTGGACGTTCGGCCAAGGGACCAAGGTGGAAGTCAAAC
16C222	16C222_wk6.2-F10	00262	1	week6	NTD	IGHV5	Kappa	IGHV5-ABI*02	IGHJ5-1*01	IGHG	0.97	CAKGDCSGGVCYADLFDVW	57	IGKV1-ACY*01	IGKJ4*01	0.972	CQQDYSYPLTF	33	GAGGTGCAGCTGGTGCAGTCTGGAGCAGAGGTGAAAAGGCCCGGGGAGTCTCTGAAGATCTCCTGTAAGACTTCTGGATACAGCTTTGCCACCTACTGGATCACCTGGGTGCGCCAGGTGCCCGGGAAAGGCCTGGAGTGGATGGGGGCGATTGATCCTAGTGATTCTGATACCAGATACAACCCGTCCTTCCAAGGCCAGGTCACCATCTCAGTCGACAAGTCCATCAGCACCGCCTACCTGCAGTGGAGCAGGCTGAAGGCCTCGGACACCGCCACGTATTACTGTGCGAAAGGGGATTGTAGTGGTGGTGTCTGCTACGCCGATCTGTTCGATGTCTGGGGCCCGGGAGTCCTGGTCACCGTCTCCTCAG	GACATCCAGATGACCCAGTCTCCATCCTCCCTGTCTGCATCTGTAGGAGACAGAGTCACCGTCACTTGCCGGGCGAGTCAAGGCATTAACAAGGGGTTAGGCTGGTATCAGCAGAAACCAGGGAAAGCCCCTACACTCCTGATCTATGCTGCCTCCAGTTTGCAGACGGGGGTCTCATCTCGGTTCAGTGGCAGTGGATCTGGGACAGATTTCACTCTCACCATCAGCAGCCTGCAGCCTGAAGATGTTGCAACTTATTACTGTCAACAGGATTATAGTTACCCGCTCACTTTCGGCGGAGGGACCAAGGTGGAGATCAAAC
16C222	16C222_wk6.2-B11	00255	1	week6	S2	IGHV1	Kappa	IGHV1-AEP*02	IGHJ5-2*01	IGHG	0.986	CTRGAWGYGSLDVW	42	IGKV2-AAT*01,IGKV2-AAQ-S*01	IGKJ2*01	0.983	CMQHKALPYSF	33	CAGGTGCAGCTGGTGCAGTCTGGGGGTGAGATTAAGCAGCCTGGGGCCTCAGTGAAGCTCTCCTGCAAGGCTTCTGGATATACCTTCACTATCTACTACATGCACTGGGTGAGACAGGCCCCTGGACAAGGCCTTGAGTGGATAGGACTGATCTCCCCTTACAATGGTAACAAAGCCTACGCACAGAACTTCCAGGGCAGAGTCACCATAACTACGGACACGTCCACGAGCACAGGCTACATGGAGCTGAGCAGCCTGAGATCTGAGGACACAGCCGTTTATTACTGTACGAGAGGTGCCTGGGGATATGGCTCATTGGATGTCTGGGGCCGGGGAGTTCTGGTCACCGTCTCCTCAG	GATATTGTGATGACCCAGACTCCACTCTCCCTGCCAGTCACCCCTGGAGAGCCGGCCTCCATCTCCTGCAGGTCTAGTCAGAGCCTCCTGCATACTGATGGATATACCTATTTGGATTGGTACCTGCAGAAGCCAGGCCAGTCTCCGCAGCTCCTGATTTATGGGGGTTCCAACAGAGCCTCTGGAGTCCCAGACAGGTTCAGTGGCAGTGGGTCAGGCACTGATTTCACACTGAAAATCAGCAAGGTGGAGGCGGAGGATGTTGGGGTTTATTACTGCATGCAACATAAAGCGCTTCCGTACAGTTTTGGCCAGGGGACCAAAGTGGAGATCAAAC
16C222	16C222_wk6.2-C11	00058	1	week6	RBD	IGHV4	Lambda	IGHV4-ADD*01,IGHV4-AEB*01	IGHJ6*01	IGHG	0.946	CARSEVDSSGWYEYYGLDSW	60	IGLV2-ABU*01	IGLJ1*01	0.955	CSSYASSSTYIF	36	CAGGTGCAGCTGCAGGAGTCGGGCCCAGGACTGGTGAAGCCTTCGGAGACCCTGTCCCTCACCTGCGCTGTCTCTGGTGGCTCCTTCAGCAGTTACTGGTGGAGCTGGATCCGCCAGCCCCCAGGGAAGGGACTGGAGTGGATTGGGGAGATCAGTGGTGATAGTGGGAGCACCAAGTACAACCCCTCCCTCAAGAGTCGAGTCACCATTTCAAAAGACGCGTCCAAGAACCAGTTCTCCCTGAAGCTGAGCTCTGTGACCGCCGCGGACACGGCCGTGTATTACTGTGCGAGATCGGAGGTTGATAGCAGCGGCTGGTACGAATACTACGGTTTGGATTCCTGGGGCCAAGGGGTCGTCGTCACCGTCTCCTCAG	NNCTTCTCTGGCTCCAAGTCTGGCAACACGGCCTCCCTGACCATCTCTGGGCTCCAGGCTGAGGACGAGGCTGATTATTACTGCAGCTCATACGCAAGCAGTAGCACTTACATCTTCGGTGCTGGGACCCGGCTCACCGTCCTAG
16C222	16C222_wk6.2-D11	00070	1	week6	NTD	IGHV4	Kappa	IGHV4-AFB-S*01	IGHJ1*01	IGHG	0.93	CARVSSASWNPWEFW	45	IGKV3-ABT*01	IGKJ2*01	0.979	CLQRSNWPYSF	33	CAGGTGAAGCTGCAGCAGTGGGGCGAAGGACTGCTGAAGCCTTCGGAGACCCTGTCCCTCACCTGCGCTGTCTATGGTGGCTCCATCAGCGGTTACTACTACTGGAGCTGGATCCGCCAGCCCCCAGGGAAGGGGCTGGAGTGGATTGGGTATATCTTTGGTAATAGTGCGAGCACCAACTACAACCCCTCCCTCAAGAATCGAGTCACCATTTCAAAAGACACGTCCAAGAACCAGTTCTCCCTGAAGCTGAGCTCTGTGACCGCCGCGGACACGGCCGTGTATTATTGTGCGAGAGTCTCTAGCGCCAGCTGGAACCCCTGGGAGTTCTGGGGCCAGGGCGCCCTGGTCACCGTCTCCTCAG	GAAATAGTGATGACGCAGTCTCCAGCCACCCTGTCTCTGTCTCCAGGGGAAAGAGCCACCCTCTCCTGCAGGGCCAGTCAGAGTGTCAGTAGTAGCTTAGCCTGGTACCAGCAGAAACCTGGGCAGGCTCCCAGGCTCCTCATCTATGGTGCATCCAGCAGGGCCACTGGCATCCCAGACAGGTTCAGTGGCAGCGGGTCTGGGACAGACTTCACTCTCACCATCAGCAGCCTGGAGCCTGAAGATGTTGGAGTTTATTACTGTCTGCAGCGTAGTAACTGGCCGTACAGTTTTGGCCAGGGGACCAAAGTGGAGATCAAAC
16C222	16C222_wk6.2-F11	00236	1	week6	RBD	IGHV2	Lambda	IGHV2-AEY-S*01	IGHJ4*01	IGHG	0.947	CARDGGTIFGVVITDPYFDYW	63	IGLV3-AED-X*05	IGLJ1*01	0.814	CAASYGSGSSWHIF	42	NAACCCACACAGACCCTCACGCTGACCTGCACCTTCTCTGGGTTCTCAATCAGCACTTCTGGAACAGGTGTGGGCTGGATCCGTCAGCCCCCAGGGAAGGCCCTGGAATGGCTTGCAAGCATTTATTGGAATGATAGTAAATACTACAGCACATCGCTGAAGAGCAGGCTCACCATCTCCAAGGACACCTCCAAAAACCAGGTGGTTCTAACAATGACCAACATGGACCCTGTGGACACAGCCACATATTACTGTGCACGGGACGGAGGTACAATTTTTGGAGTGGTTATTACTGATCCCTACTTTGACTACTGGGGCCAGGGAGTCCTGGTCACCGTCTCCTCAG	TCCTATGAGCTGACTCAGCCACCCTCAGTGTCGGTGTCCCCAGGACAGACAGCCAGCATCACCTGCTCTGGAAATAAATTGGGGAATGTATATGCTTACTGGTACCAGCAGAAGCCAGGCCAGGCCCCTGTACTGGTCATCTACAAAGATAGCAACCGGCCCTCAGGGATCCCTGAGCGATTCTCTGGCTCCAACTCAGGGAACACGGCCACCCTGACCATCAGCAGGGTCGAGGCTGGGGATGAGGCCGACTATTACTGTGCTGCAAGCTATGGCAGTGGGAGCAGCTGGCACATCTTCGGTGCTGGGACCCGGCTCACCGTCCTAG
16C222	16C222_wk6.2-G11	00125	1	week6	S2	IGHV1	Kappa	IGHV1-AEP*02	IGHJ5-1*01,IGHJ1*01	IGHG	0.963	CTRGRYSSWSLDYW	42	IGKV2-AEB*01	IGKJ4*01	0.993	CMQALEFPPLTF	36	NNGGTGCAGCTGGTGCAGTCTGGGGGTGACATTAAGCAGCCTGGGGCCTCAGTGAAGCTCTCCTGCAAGGCTTCTGGATATACCTTCACTATCTACTACATGCACTGGGTGAGACAGGCCCCTGGACAAGGCCTTGAGTGGATAGGACTGATCTCCCCTTACAGTGGTCACAAAGTCTACACACAGAACTTCCAGGGCAGAGTCACCATAACTACGGACACGTCCACGACCACAGGCTACATGGAGCTGAGCAGCCTGAGATCTGAGGACACAGCCGTTTATTACTGTACGAGAGGAAGGTATAGTAGTTGGTCACTCGACTACTGGGGCCAGGGAGTCCTGGTCACCGTCTCCTCAG	GATATTGTGATGACCCAGACTCCACTCTCCCTGTCCGTCACCCCTGGAGAGCCGGCCTCCATCTCCTGCAGGTCTAGTCAGAGCCTCTTGGATAGTGAGGATGGAAACACCTATTTGGATTGGTACCTGCAGAAGCCAGGCCAGTCTCCACAGCTCCTGATTTATGAGGTTTCCAACCGGGCCTCTGGAGTCCCAGACAGGTTCAGTGGCAGTGGGTCAGACACTGATTTCACACTGAAAATCAGCAGAGTGGAGGCTGAGGATGTTGGGGTTTATTACTGCATGCAAGCTCTAGAGTTTCCTCCGCTCACTTTCGGCGGAGGGACCAAGGTGGAGATCAAAC
16C222	16C222_wk6.2-A12	00091	1	week6	RBD	IGHV5	Lambda	IGHV5-AER*01	IGHJ4*01	IGHG	0.982	CAKGDVCTGGVCPLDYW	51	IGLV1-ABN*02	IGLJ2*01	0.983	CAAWDDSLSGPLF	39	NAGTCTGGAGCAGAGGTGAAAAGGCCCGGGGAGTCTCTGAAGATCTCCTGTAAGACTTCTGGATACAGTTTTATCAGCAACTGGATCAGCTGGGTGCGCCAGATGCCCGGGAAAGGCCTGGAGTGGATGGGGAGCATCTATCCTGGTGATTCTGATACCAAATACAACCCGTCCTTCCAAGGCCACGTCACTATCTCAGCCGACAAGTCCATCAGCACCACCTACCTGCAGTGGAGCAGCCTGAAGGCCTCGGACACCGCCACGTATTACTGTGCGAAAGGGGATGTGTGTACTGGTGGTGTCTGCCCCTTGGACTACTGGGGCCAGGGAGTCCTGGTCGCCGTCTCCTCAG	CAGTCTGTGCTGACTCAGCCTCCCTCAGCGTCTGAGGCCGCCAGGAAGAGTGTCACCATCTCCTGTTCTGGAAGCAGCTCCAACATCGGAAGTAATAGTGTATCCTGGTACCAGCAGCTCCCAGAAACGGCTCCCAAACTCCTCATCTATTATAATGATCGGCGAGCCTCAGGTGTCTCTGACCGATTCTCTGGCTCCAAGTCTGGCACGTCAGCCTCCCTGGCCATCAGTGGGCTCCAGACCGAGGATGAGGCTGATTATTACTGCGCAGCATGGGATGATAGCCTGAGCGGTCCGTTATTCGGAGGAGGGACCCGGCTGACCGTCCTAG
16C222	16C222_wk6.2-B12	00104	1	week6	S2	IGHV4	Lambda	IGHV4-ABB-S*01,IGHV4-AGP-U*01,IGHV4-AEX-S*01,IGHV4-AEB*01,IGHV4-ACQ-S*01	IGHJ4*01	IGHG	0.949	CARDDYDRGSYYLTEYYFDYW	63	IGLV5-AAX*01	IGLJ1*01	0.987	CMIWHNNASIF	33	CAGGTGCAGCTGCAGGAGTCGGGCCCAGGACTGGTGAAGCCTTCGGAGACCCTGTCCCTCACCTGCGCTGTCTCTGGTGGCTCCATCAGTAGTAACTACTGGAGCTGGATCCGCCAGCCCCCAGGAAAGGGGCTGGAGTGGATTGGACGTATCTATGGTAGTGGTGGGAGCACCGACTACAACCCCTCCCTCAAGAGTCGAGTCACCATTTCAACAGACACGTCCAAGAACCAGTTCTCCCTGAAGCTGAGCTCTGTGACCGCCGCGGACACGGCCGTGTATTTCTGTGCGAGAGATGACTACGATCGTGGTAGTTATTACCTAACTGAATACTACTTTGACTACTGGGGCCAGGGAGTCCTGGTCACCGTCTCCTCAG	CAGCCTGTGCTGACTCAGCCAACCTCCCTCTCAGCATCTCCTGGAGCATCAGCCAGACTCACCTGCACCTTGCGCAGTGGCATCAGTGTTGGTAGTTACAGGATCTTCTGGTACCAGCAGAAGCCAGGGAGTCCTCCCCGGTATCTTCTGAACTACCACACAGACTCAGATAAGCACCAGGGATCTGGAGTCCCCAGCCGCTTCTCTGGATCCAAAGATGCTTCGGCCAATGCAGGCATTTTACTCATCTCTGGTCTCCAGTCTGAGGATGAGGCTGACTATTACTGTATGATTTGGCACAACAATGCTTCCATCTTCGGTGCTGGGACCCGGCTCACCGTCCTAG
16C222	16C222_wk6.2-C12	00195	1	week6	S2	IGHV1	Kappa	IGHV1-AHB-X*01	IGHJ5-1*01	IGHG	0.986	CAADRRYYGSGYLRVKRFDVW	63	IGKV1-ABM*01	IGKJ1*01	0.986	CQHYYSSPPTF	33	CAGGAGCAGCTAGTGCAGTCTGGGGCTGAGGTGAAGAAGCCTGGGGCCTCAGTGAAGGTCTCCTGCAAAGCTTCTGGATACATTTTCACCACTTATATTATCAGCTGGCTGCGACAGGCCCCTGGACAAGGGTTTGAGTGGATGGGAGGAATCCACCCTGGTTATGGTAGCACAAGCTACGCACAGAAGTTCCAGGGCAGAGTCACGATTACCGCGGACATGTCCACGAGCACAGTCTACATGGAGCTGAGCAGTCTGAGATCTGAGGACATGGCCGTGTATTACTGTGCAGCAGATCGTCGTTACTATGGTAGTGGTTATTTAAGGGTCAAGCGGTTCGATGTCTGGGGCCCGGGAGTCCTGGTCACCGTCTCCTCAG	GACATCCAGATGACGCAGTCTCCATCCTCCCTGTCTGCATCTGTAGGAGACAGAGTCACCATCACTTGCCGGGCGAGTCAGGGCATTACTAATGATTTAGCCTGGTATCAGCAGAAACCAGGGGAAACTCCTAAGCTCCTGATCTATGAGGCATCCAGTTTGCAGAGTGGGATTCCCTCTCGGTTCAGCGGCAGTGGATCTGGGACGGATTTCACTCTCACCATCAGCAGCCTGCAGTCTGAAGATTTTGCAACTTATTATTGTCAACATTATTACAGTTCCCCTCCGACGTTCGGCCAAGGGACCAAGGTGGAAATCAAAC
16C222	16C222_wk6.2-D12	00046	1	week6	S2	IGHV4	Kappa	IGHV4-AGR*01	IGHJ2P*01	IGHG	0.936	CARYRSNYGYWYFDLW	48	IGKV1-AAL-S*01	IGKJ4*01	0.99	CQQHNSYPLTF	33	CAGGTGCAGCTGCAGGAGTCGGGCCCAGGACTGGTGAAGCCTTCGGAGACCCTGTCCCTCACCTGCGCTGTCTCTGGTGGCACCATCAGCAGTGGTTACTACTACTGGAGCTGGATCCGCCAGCCCCCAGGGAAGGGGCTGGAGTGGATTGGGGGTATCTATAGTAATAGTGAGAGTACCAAGTATAACCCCTTCCTCAAGAGTCGAGTCACCATTTCAAAAGACACGTCCAAGAATCAGTTCTCCCTAAAGCTGAGCTCTGTGACCGCCACGGACACGGCCGTGTATTACTGTGCGAGATATCGGAGTAATTACGGCTACTGGTACTTCGATCTCTGGGGCCCTGGCACCCCAATCACCATCTCCTCAG	GACATCCAGATGACCCAGTCTCCATCCTCCCTGTCTGCATCTGTAGGAGACACAGTCACCATCACTTGTCGGGCAAGTCAGGGCATTAGCAATTATTTAGCCTGGTATCAGCAGAAACCAGGGAAAGCCCCGAAGCCCCTGATCTATTACGCATCCAATTTGGAAAGTGGGGTCCCATCAAGGTTCAGCGGCAGTGGATCTGGGACAGATTTCACTCTCACCATCAGCAGCCTGCAGCCTGAAGATTTTGCAACTTATTACTGTCAACAGCATAATAGTTACCCGCTCACTTTCGGCGGAGGGACCAAGGTGGAGATCAAAC
16C222	16C222_wk6.2-E12	00251	1	week6	S2	IGHV4	Lambda	IGHV4-AFI*01	IGHJ5-1*01	IGHG	0.956	CARRAGYTNLFDYW	42	IGLV3-AED-X*01	IGLJ1*01	0.99	CQVWDSSSKYIF	36	CAGCTGCAGCTACAGGAGTCGGGCCCAGGACTGGTGAAGCCTTCGGAGACCCTGTCCCTCACCTGCGCTGTCTCTGGTGGCTCCATCAGCAGTAACTATTGGAGCTGGATCCGCCAGCCCCCAGGGAAGGGACTGGAGTGGATTGGACGTATCTCTGGTATTGGTGGGATCACCGACTACAATCCCTCCCTCAAGAGTCGAGTCACCATTTCAACAGACACGTCCAAGAACCAGTTCTCCCTGAAGCTGAGCTCTGTGACCGCCGCGGACACGGCCGTGTATTACTGTGCGAGACGGGCCGGCTACACTAACCTTTTTGACTACTGGGGCCAGGGAGTCCTGGTCACCGTCTCCTCAG	TCCTATGAGGTGACTCAGCCACCCTCGGTGTCAGCGGCCTCAGGACAGACGGCCAGGATCACCTGTGGGGGAGACAACATTGGAAGTAAAAATGTGCACTGGTACCAGCAGAAGCCAGCGCAGGCCCCTGTGCTGGTCATCTATGCTGATAGCAAACGGCCCTCAGGGATCCCTGAGCGATTCTCTGGCTCCAACTCAGGGAACACCGCCACCCTGACCATCAGCAGGGTCGAGGCCGGGGATGAGGCTGACTATTACTGTCAGGTGTGGGACAGTAGTAGTAAATACATCTTCGGGGCTGGGACCCGGCTCACCGTCCTAG
16C222	16C222_wk6.2-G12	00189	1	week6	S2	IGHV3	Lambda	IGHV3-ABZ*01	IGHJ4*01	IGHG	0.96	CARGYGSGYYTNLVFDYW	54	IGLV2-ADC*01	IGLJ6*01	0.98	CSYTTSRNDVF	33	GAGGTGCAGCTGGTGGAGTCTGGGGGAGCCTTGGCACAGCCTGGGGGGTCCCTGAGACTCTCCTGTGCAGCCTCTGGATTCACCTTCAGTGACTACTACATGGACTGGGTCCGCCAGGCTCCAGGGAAGGGACTGGAGTGGGTTGGCCGTATTAGAGACAAAACTAAGACTTACACGACAGAATACGCCGCGTCTGTGAAAGGCAGATTCACCATCTCAAGGGATGATTCAAAGAACACACTGTATCTGCAAATGAGCAGCCTGAAAACCGAGGACACGGCCGTGTATTACTGTGCTAGAGGGTATGGTAGTGGTTATTACACCAACTTAGTCTTTGACTATTGGGGCCAGGGAGTCCTGGTCACCGTCTCCTCAG	CAGTCTGCCCCGACTCAGCCTCCCTCTGTGTCCGGGTCTCCTGGACAGTCGGTCACCATCTCCTGCACTGGAACCAGCAGTGATATTGGGTATTATAATGCTGTGTCTTGGTACCAACAGCACCCAGGCACAGCCCCCAAACTCATGATTTTTGGTGTCAGTAATCGGCCCTCAGGGGTCTCTGATCGCTTCTCTGGCTCCAAGTCTGGCAACACGGCCTCCCTGACCATCTCTGGGCTCCAGGCTGAGGACGAGGCTGATTATTACTGTTGTTCATATACAACCAGTAGGAATGATGTGTTCGGAAGTGGCACCAAGTTGACCGTCCTCG
16C222	16C222_wk6.3-B01	00006	2	week6	S2	IGHV3	Kappa	IGHV3-ADL-S*01	IGHJ5-2*01	IGHG	0.99	CAKGLYGSNYFGDVW	45	IGKV2-AAK*01	IGKJ4*01	0.987	CMQGTHFPLTF	33	GAGGTGCAGCTGGTGGAGTCTGGGGGCGACTTGGCAAAGCCTGGGGGGTCCCTGAGACTCTCCTGTGCAGCCTCTGGATTCACCTTCAGTAGCTACTGGATGAACTGGGTCCGCCAGGCTCCAGGAAAGGGGCTGGAGTGGGTCTCAGCTATTAATAGTGGTGGGGGTAGCACATACTACGCAGACTCCGTGAAGGGCCGATTCACCATCTCCAGAGACAACTCAAAGAACACGCTCTCCCTGCAAATGAACAGCCTGAGAGCGGAGGACACGGCCGTGTATTATTGTGCGAAAGGCCTCTACGGTAGCAACTATTTTGGGGATGTCTGGGGCCGGGGAATTCTGGTCACCGTCTCCTCAG	GATGTTGTGATGACTCAGTCTCCACTCTCCCTGCCCATCACCCCTGGACAGCCAGCCTCCATGACCTGCCGATCTAGTCAGAGCCTCCTGCATAGTAATGGAAACACTTACTTGAGTTGGTTTCTGCAGAAGCCAGGCCAACCTCCAAGGCGCCTAATTTATAAGGTTTCTAACCGGGACTCTGGGGTCCCAGACAGATTCAGCGGCAGTGGGGCAGGGACAGATTTTACACTGAAAATCAGCAGAGTGGAGGCTGAGGATGTCGGGCTTTATTACTGCATGCAAGGTACACACTTTCCGCTCACTTTCGGCGGAGGGACCAAGGTGGAGATCAAAC
16C222	16C222_wk6.3-C01	00011	2	week6	RBD	IGHV3	Lambda	IGHV3-ADL-S*01	IGHJ5-1*01	IGHG	0.997	CAKGHYCTRTTCHYNRFDVW	60	IGLV3-AED-X*06	IGLJ2*01	0.966	CQVWDSSRDHVLF	39	GAGGTGCAGCTGGTGGAGTCTGGGGGCGGCTTGGCAAAGCCTGGGGGGTCCCTGAGACTCTCCTGTGCAGCCTCTGGATTCACCTTCAGTAGCTACTGGATGAACTGGGTCCGCCAGGCTCCAGGAAAGGGGCTGGAGTGGGTCTCAGCTATTAATAGTGGTGGGGGTAGCACATACTACGCAGACTCCGTGAAGGGCCGATTCACCATCTCCAGAGACAACTCAAAGAACACGCTCTCCCTGCAAATGAACAGCCTGAGAGCGGAGGACACGGCCGTGTATTACTGTGCGAAAGGTCACTATTGTACTAGAACTACTTGCCATTACAACCGGTTCGATGTCTGGGGCGCGGGAGTCCTGGTCACCGTCTCCTCAG	TCCTATGAGCTGACTCAGCCACCCTCGGTGTCAGTGTCCCCAGGACAGACGGCCAGGATCACCTGTGGGGCAGACAACATTGGAAGTAAATATGTGCACTGGTATCACCAGAAGCCAGCGCAGGCCCCTGTGCTGGTCATCTATGATGATAGCGACCGGCCCTCAGGGATCCCTGAGCGATTCTCTGGCTCCAAATCAGGGAACACCGCCACCCTGACCATCAGCGGGGTCGAGGCCGGGGATGAGGCTGACTATTACTGTCAGGTGTGGGACAGTAGTCGTGATCATGTGTTATTCGGAGGAGGGACCCGGCTGACCGTCCTAG
16C222	16C222_wk6.3-D01	00074	1	week6	RBD	IGHV3	Lambda	IGHV3-AEH*01	IGHJ6*01	IGHG	0.943	CARRRLEYCRGLYCYDYGLDSW	66	IGLV11-AAY*01	IGLJ2*01	1	CQVYDSSANMLF	36	GAGGTGCAGCTGGTGGAGACTGGAGGAGGCTTGGTCCAGCCTGGGGGGTCCCTGAGACTCTCCTGTGCAGCCTCTGGATTCACCTTCAGTTACTATGCTATGCAGTGGGTCCGCCAGGCTCCAGGGAAGGGGCTGGAGTGGATCTCAGCTATTAATAGTGGTGGGGGTAGCACATACTACGCAGACTCCCTGAAGGGCCGATTCACCATCTCCAGAGACAACTCAAAGAACACGCTCTCCCTGCAAATGAACAGCCTGAGAGCTGAGGACACGGCCGTGTATTACTGTGCGAGACGCCGTCTAGAATATTGTCGTGGTCTTTACTGCTACGACTACGGTTTGGATTCCTGGGGCCAAGGGGTCGTCGTCACCGTCTCCTCAG	CAGCCTGTGCTGACTCAGCCACCCTCCCTGTCTGCATCCCCGGGAGCATCGGCCAGACTCCCCTGCACCCTGAGCAGTGACCTCAGTGTTGGTAGTAAAAACATGTACTGGTACCAGCAGAAGCCAGGGAGCGCTCCCAGGTTATTCCTGTACTACTACTCCGACTCAGACAAGCAGCTGGGACCTGGGGTCCCCAATCGAGTCTCTGGCTCCAAGGAGACCTCAAGTAACACAGCGTTTTTGCTCATCTCTGGGCTCCAGCCTGAGGACGAGGCCGATTATTACTGTCAGGTGTATGACAGTAGTGCTAATATGTTATTCGGAGGAGGGACCCGGCTGACCGTCCTAG
16C222	16C222_wk6.3-E01	00110	1	week6	S2	IGHV4	Lambda	IGHV4-ABB-S*01,IGHV4-ADD*01	IGHJ2P*01	IGHG	0.966	CARMTVATNWYFDLW	45	IGLV1-ACV*02	IGLJ1*01	0.983	CQSFDSSLSAYVF	39	CAGGTGCAGCTGCAGGAGTCGGGGCCAGGACTGGTGAAGCCTTCGGAGACCCTGTCCCTCACCTGCGCTGTCTCTGGTGGCTCCATCAGCGGTTACTACTGGAGCTGGATCCGCCAGCCCCCAGGGAAGGGACTGGAGTGGATTGGGTATATCGGTGGTGGTAGTGGGAGCACCGAATACAACCCCTCCCTCAAGAGTCGAGTCACCATTTCAAGAGACACGTCCATGAACCAGTTCTCCCTGAAGCTGAGCTCTGTGACCGCCGCGGACACGGCCGTGTATTACTGTGCGAGAATGACGGTAGCAACCAACTGGTACTTCGATCTCTGGGGCCCTGGCACCCCAATCACCATCTCCTCAG	CAGTCTGTGCTGACACAGCCGCCCTCAGTGTCTGGGGCCCCAGGGCAGAGGGTCACCATCTCCTGCACTGGGAGCAGCTCCAACATTGGACGTTATTATGTATACTGGTACCAGCAGCTCCCAGGAATGGCCCCCAAACTCCTCATCTATGACAATAATAAGCGACCCTCAGGGGTTTCTGACCGATTCTCTGGCTCCAAGTCTGGTACCTCAGCCTCCCTGACCATCACTGGGCTCCAGACTGAGGATGAGGCTGATTATTACTGCCAGTCCTTTGACAGCAGCCTGAGTGCTTACGTCTTCGGTGCTGGGACCCGGCTCACCGTCCTAG
16C222	16C222_wk6.3-F01	00012	2	week6	S2	IGHV3	Lambda	IGHV3-AFC*01,IGHV3-AEW-S*01,IGHV3-AEH*01,IGHV3-ADR*03,IGHV3-ACN*01,IGHV3-ABJ*01,IGHV3-ADL-S*01,IGHV3-AAB*01	IGHJ4*01	IGHG	0.866	CTTMTTGGDYW	33	IGLV3-AED-X*06	IGLJ6*01	0.948	CQVWDSSNDHPVF	39	GAGGTGCAGCTGGTGGAGTCTGGGGGAGGCTTGGTCCAGCCTGGGGGGTCCCTGAGACTCTCCTGTGTAGTCTCTGGATTCACTATCAGTAGCTACTGGATGTACTGGGTCCGCCAGGCTCCAGGGAAGGGGCTGGAGTGGGTCTCACGTATTAGTAGTGATGGGAGTCACACAAGCTACGCAGACTCCGTGAAGGGCCGATTCACCATCTCCAGAGAAAACGCCAAGAACTCACTGTATCTGCGAATGAACAGTTTGAGAGCTGAAGACACAGCTGTGTATTACTGTACTACCATGACCACGGGGGGGGACTACTGGGGCCAGGGAGTCCTGGTCACCGTCTCCTCAG	TCCTATGAGCTGACTCAGCCACGCTCAGTGTCCGTGTCCCCAGGACAGACGGCCAGGATCACCTGTGGGGGAGACAACATTGGAAGTAAAAGTGTGCAGTGGTACCAGCAGAAGCCACCGCAGGCCCCTGTGCTGGTCATCTATGCTGATAGCGAACGGCCCTCAGGGATCCCTGAGCGATTCTCTGGCTCCAACTCAGGGAACACCGCCACCCTGACCATCAGCGGGGTCGAGGCCGGGGATGAGGCTGACTATTACTGTCAGGTGTGGGACAGTAGTAATGATCATCCTGTGTTCGGAAGTGGCACCAAGTTGACCATCCTCG
16C222	16C222_wk6.3-G01	00232	1	week6	RBD	IGHV1	Lambda	IGHV1-AGS*01,IGHV1-ABW-S*01	IGHJ4*01	IGHG	0.983	CARALANYYGSGYYEGYYFDYW	66	IGLV3-AED-X*05	IGLJ2*01	0.821	CAASYGSGNNWQCLF	45	GAGGTCCAGCTGGTACAGTCTGGGGCTGAGGTGAAGAAGCCTGGGGCCTCCGTGAAAATCTCCTGCAAGGCTTCTGGATACACCTTCACCGACCACTACCTGCACTGGGTGCGACAGGCTCCTGGAAAAGGGCTTGAGTGGATGGGAGGTGTTGATCCTGAAGATGGTGAACCAGACTACGCACAGAAGTTCCAGGACAGAGTCACCATCACCGCGGACATGTCTACAGCCACAGCCTACATGGAGCTGAGCAGCCTGAGATCTGAGGACACGGCCGTGTATTACTGTGCAAGAGCTCTGGCTAATTACTATGGTAGTGGTTATTACGAGGGGTACTACTTTGACTACTGGGGCCAGGGAGTCCTGGTCACCGTCTCCTCAG	TCCTATGAGCTGACTCAGCCACCCTCAGTGTCGGTGTCCCCAGGACAGACAGCCAGCATCACCTGCTCTGGAAATAAATTGGGGAATGTATATGCTTACTGGTACCAGCAGAAGCCAGGCCAGGCCCCTGTACTGGTCATCTACAAAGATAGCAACCGGCCCTCAGGGATCCCTGAGCGATTCTCTGGCTCCAACTCAGGGAACACGGCCACCCTGACCATCAGCAGGGTCGAGGCTGGGGATGAGGCCGACTATTACTGTGCTGCAAGCTATGGCAGTGGGAACAACTGGCAGTGCTTATTCGGAGGAGGGACCCGGCTGACCGTCCTAG
16C222	16C222_wk6.3-H01	00184	1	week6	S2	IGHV3	Kappa	IGHV3-ADF*01	IGHJ5-1*01	IGHG	0.99	CTTDRMDRSYYFSRFDVW	54	IGKV1-ABV*01	IGKJ2*01	0.974	CQHSYGTPYSF	33	GAGGTGCAGCTGGTGGAGTCTGGGGCAGGCTTGGTCCAGCCTGGCGGGTCCCTGAGACTCTCCTGTGCAGCCTCTGGATTCACCTTCAGTAACTCCTGGATGAGCTGGGTCCGCCAGGCTCCAGGGAAGGGGCTAGAGTGGGTTGCCCGTATTAAAAGGAAAGCTGATGGTGAGACAGCAGATTACGCCGCATCTGTGAAAGGCAGATTCACCATCTCAAGAGACGATTCAAAGAACACACTTTACCTGCAAATGAACAGCCTGAAAACCGAGGACACGGCCGTGTATTACTGCACCACAGATAGAATGGACCGTAGTTATTACTTCAGCCGGTTCGATGTCTGGGGCCCGGGAGTCCTGGTCACCGTCTCCTCAG	CTCCTGATCTATGCTGCATCCACTTTGCAAAGTGGGGTCCCATCAAGGTTCAGCGGCAGTGGATCTGGGACAGATTTCACTCTCACCATCAGCAGCCTGCAGCCTGAAGATGTTGCAACTTATTACTGTCAGCATAGTTATGGTACCCCGTACAGTTTTGGCCAGGGGACCAAAGTGGAGATCAAAC
16C222	16C222_wk6.3-A02	00229	1	week6	RBD	IGHV4	Lambda	IGHV4-ADD*01	IGHJ5-2*01	IGHG	0.966	CARGLGEFDYW	33	IGLV2-ABX*01	IGLJ3*01	0.98	CFSYEASDTWVF	36	CAGGTGCAGCTGCAGGAGTCGGGCCCAGGACTGGTGAAGCCTTCGGAGACCCTGTCCCTCACCTGCGCTGTCTCTGGTGGCTCCTTCAGCGATAACTACTGGGACTGGATCCGCCAGCCCCCAGGGAAGGGACTGGAGTGGATTGGGTATATCAGTGGTAGTAGTGGGAGCACCGACTACAACCCCTCCCTCAAGAGTCGAGTCACCATTTCTACAGACACGTCCAAGAACCAGTTCTCCCTGAAGCTGACCTCTGTGACCGCCGCGGACACGGCCGTGTATTACTGTGCGAGGGGGCTGGGAGAATTTGACTACTGGGGCCCGGGAGTCCTGGTCACCGTCTCCTCAG	CAGTCTGCCCCGATTCAGTCTCCCTCTGTGTCTGGGTCTCTTGGACAGTCGGTCACCATCTCCTGCACTGGAACCAGCAGTGACATTGGGCGTTATAACTATGTCTCCTGGTACCGACAGCAGCCAGGCACGACCACCAAACTCATGATGTACAAAGTCAATATGCGGCCCTCAGGGGTCTCTGATCGCTTCTCTGGCTCCAAGTCTGGCAACACGGCCTCCCTGACCATCTCTGGACTCCAGGCTGAGGACGAGGCTGATTATTACTGTTTCTCATATGAGGCCAGCGACACTTGGGTGTTCGGCGGAGGGACCCGGCTGACCGTCCTAG
16C222	16C222_wk6.3-B02	00227	1	week6	S2	IGHV4	Lambda	IGHV4-ADD*01	IGHJ5-1*01,IGHJ1*01	IGHG	0.976	CARALVVVATFDYW	42	IGLV1-ACR*01	IGLJ3*01	0.983	CSAWDSSLSTWVF	39	CAGGTGCAGCTGCAGGAGTCAGGCCCAGGACTGGTGAAGCCTTCGGAGACCCTGTCCCTCACCTGCGCTGTCTCTGGTGGCTCCTTCAGCATTTACTCCTGGGGCTGGATCCGCCAGCCCCCAGGGAAGGGACTGGAGTGGATTGGGTATATCAGTGGTAGTAGTGGGAGCACCGACTACAACCCCTCCCTCACGAGTCGAGTCACCATTTCAAGAGACACGTCCAACAACCAGTTCTCCCTGAGGCTGAGCTCTGTGACCGCCGCGGACACGGCCGTGTATTACTGTGCGAGGGCACTGGTAGTGGTTGCTACGTTTGACTACTGGGGCCAGGGAGTCCTGGTCACCGTCTCCTCAG	CAGTCTGTGCTGACGCAGCCGCCCTCAGCATCTGGGGCCCCCGGGCAGAGGGTCACCATCTCCTGCACTGGGAGCAGCTCCAACATCGGGGCGGGTTATTATGTATCCTGGTATCAGCAATTCCCAGGAACAGCCCCCAAACTCCTCATCTATGCAAATAATAAGCGACCCTCAGGGGTTTCTGACCGATTCTCTGGCTCCAAGTCTGGTACCTCAGCCTCCCTGACCATCACTGGACTCCAATCTGAGGATGAGGCTGATTATTACTGCTCAGCATGGGATAGCAGCCTGAGTACTTGGGTATTCGGCGGAGGGACCCGGCTGACCGTCCTAG
16C222	16C222_wk6.3-C02	00105	1	week6	RBD	IGHV3	Kappa	IGHV3-ADU*04	IGHJ5-1*01	IGHG	0.969	CTRSTAGIIWFDVW	42	IGKV2-ACL*01	IGKJ4*01	0.97	CGQGTHWPLTF	33	GAGGTGCAGCTGGCGGAGTCTGGGGGAGGCTTGGTCCAGCCTGGAGGGTCCCTGAGACTCTCCTGTGCAGCCTCTGGATTCACCGTTAGCAGCTACTGGATGAGCTGGGTCCGCCAGGCTCCGGGAAAGGGGCTGGAGTGGCTTTCAGACATTTATGGTAGTACCATGTACTACGGAGACTCTGTGAAGGGCCGATTCACCGTCTCCAGAGACAATGCCAAGAACTCGCTGTATCTGCAAATGAACAGCCTGAGAGCCGAGGACACGGCCGTGTATTACTGTACCCGAAGTACAGCTGGAATTATCTGGTTCGATGTCTGGGGCCCGGGAGTCCTGGTCACCGTCTCCTCAG	GATGTTGTGATGACTCAGTCTCCACTCTCCCTGCCCATCACCCCTGGACAGCCGGCCTCCATCTCCTGCAGGTCTAGTCAAAGCCTTGTACACAGTAATGGAAACACCTACTTGAGTTGGTATCAGCAGAGGCCAGGCCAACCTCCAAGGCTCCTGATTTATAAGGTTTCTAACCGGGACTCTGGGGTCCCAGACAGATTCAGCGGCAGTGGGGCAGGGACAGATTTCACACTGAAAATCAGCAGAGTGGAGGCTGAGGATGTTGGGGTTTATTACTGCGGGCAAGGTACACACTGGCCGCTCACTTTCGGCGGAGGGACCAAGGTGGAGATCAAAC
16C222	16C222_wk6.3-D02	00258	1	week6	RBD	IGHV3	Lambda	IGHV3-AFC*01	IGHJ4*01	IGHG	0.963	CAKVGDKAGIVIFFDYW	51	IGLV3-AED-X*06	IGLJ2*01	0.952	CQVWDSSSDVLF	36	GAGGTGCAGTTGGTGGAGTCTGGGGGAGGCTTGGTACAGCCTGGGGGCTCCCTGAGACTCTCTTGTACAGGCTCTGGATTCAGCTTCAGTAGCGACTACATGTACTGGGTCCGCCAGGCTCCAGGGAAGGGGCTGGAGTGGGTCTCAGGTATTAACACTGGTGGGGGTAGTACATGGTACACAGACTCCGTGAAGGGCCGATTCACCATCTCCAAAGAGAACGCCAAGAACACACTGTATCTTCAAATGGACAGCCTGAGAGCTGAGGACACGGCTGTCTATTACTGTGCGAAAGTGGGGGATAAAGCGGGAATAGTTATTTTTTTTGACTACTGGGGCCAGGGAGCCCTGGTCACCGTCTCCTCAG	TCCTATGATGTGACTCAGCCACGCTCAGTGTCTGTGTCCCCAGGACAGACGGCCAGGATCACCTGTGGGGGAGACAACATTGGAAGTAAAAATGTGCACTGGTACCAGCAGAAGCCAGCGCAGGCCCCCGTGCTGGTCATCTATTATGATAGCGACCGGCCCTCAGGGATCCCTGAGCGATTCTCTGGCTCCAACTCAGGGAACACCGCCACCCTGACCATCAGCGGGGTCGAGGCCGGGGATGAGGCTGACTATTACTGTCAGGTGTGGGACAGTAGTAGTGATGTGTTATTCGGAGGAGGGACCCGGCTGACCGTCCTAG
16C222	16C222_wk6.3-E02	00021	2	week6	S2	IGHV3	Kappa	IGHV3-AFY-S*02	IGHJ6*01	IGHG	0.98	CARERGVWDGAFDFW	45	IGKV3-ADW-S*01	IGKJ2*01	0.962	CQQNSYWPYSF	33	GTGGAGCAGCTGGTGGAGTCTGGGGGAGGCTTGGTACAGCCTGGGGCGTCCCTGAGACTCTCCTGTGCAGCCTCTGAATTCACCTTCAGTAGCAATGAAATGCACTGGGTTCGCCAGGCTCCAGGGAAGGGTCTGGAGTGGGTATCAGCTATTAGTATTGGCGGTGGCACATACTACCCAGACTCTGTGAAGGGTCGATTCACCATCTCCAGAGACAATGCCAAGAATTCCTTGTATCTTCAAATGAACAGGTTGAGAGCTGAGGACACTGCTGTGTATTATTGTGCAAGAGAGAGAGGGGTTTGGGACGGCGCTTTTGATTTCTGGGGCCAAGGGCTCAGGGTCACCGTCTCTTCAG	GAAATAGTGATGACGCAGTCTCCAGCCACCCTGTCTTTGTCTCCAGGAGAAAGAGCCACCCTCTCCTGCAGGGCCGGTCAGAGTGTCAGCAGCAGCTTAGCCTGGTACCAGCAGAAACCTGGGCAGGCTCCCAGGCTCCTCATCTATGGTGCATCCACCAGGGCCACTGGCATCCCAGACAGGTTCAGTGGCAGTGGGTCTGGGACAGAGTTCACTCTCACCATCAGCAGCCTGGAGCCTGAAGATGTTGCAGTTTATTATTGTCAGCAGAATAGTTACTGGCCGTACAGTTTTGGCCAGGGGACCAAAGTGGAGATCAAAC
16C222	16C222_wk6.3-F02	00240	1	week6	undet	IGHV4	Lambda	IGHV4-ADD*01	IGHJ2P*01	IGHG	0.892	CAREGEGWLAYWFFDLW	51	IGLV2-ABP*01,IGLV2-ABI*01	IGLJ1*01	0.882	CCSYRTRNTYVF	36	CAGCTACAGCTGGAGGAGTCGGGCCCAGGACTGGTGAAGCCTTCGGAGACCCTGTCCCTCACCTGCGCTGTCTCTGGTGGCTCCATCATCGCTAACTATTGGAGCTGGATCCGCCAGACCCCAGGGAAGGGACTAGAGTGGCTTGGGCGTATCTCTGGTACTAGTGGGAACAGCGACCTCAATCCCTCCCTCAAGAGTCGAGTCACCCTTTCAAGAGACACGTCCAAGAGTCAGGTCTCCCTGAAGCTGAGATCTGTGACCGTCGCGGACACGGCCGTCTATTATTGTGCGAGAGAAGGAGAGGGGTGGCTGGCCTACTGGTTCTTCGATCTCTGGGGCCCTGGCACCCCGATCATCGTCTCCTCAG	CAGTCTGCCCTGACTCAGCCTCCCTCAGTGTCCAAGTCTCTTGGACAGTCGCTCACCATCTCGTGCACTGGAAATAGTAGTGACATTGGTGGTCACAATGACGTCTCCTGGTATCAGCAGCACCCAGGCACAGCCCCCAGACTCCTGATTTACGATGTCGACAAGAGGCCCTCAGGGGTCTCTAGTCGCTTTTCTGGCTCCAAGTCTGGCAATTCGGCCTCCCTGACTATCTCCGGACTCCAGGCTGAGGACGAGGCTGATTATTATTGTTGCTCATATAGGACTAGGAATACTTACGTATTTGGTGTTGGGACCCGACTCTCCGTCCTAG
16C222	16C222_wk6.3-G02	00077	1	week6	S2	IGHV4	Kappa	IGHV4-AEX-S*01	IGHJ2P*01	IGHG	0.97	CAREEYYYGSGYYRGNWYFDLW	66	IGKV3-ACF*02	IGKJ4*01	0.986	CQKYSSSPLTF	33	CAGCTGCAGCTGCAGGAGTCGGGCCCAGGACTGGTGAAGCCTTCGGAGACCCTGTCTGTCACCTGCGCTGTCTCTGGTGGCTCTATCAGCAGTTACTACTGGAGCTGGATCCGCCAGGCCCCAGGGAAGGGACTGGAGTGGATTGGGTATATCTTTGGTGGTGGTAGTAGCACCAACTACAACCCCTCCCTCAAGAGTCGAGTCACCCTGTCAGTAGACACGTCCAAGAACCAGTTCTCCCTGAAGCTGAGCTCTGTGACCGCCGCGGACACGGCCGTTTATTACTGTGCGAGAGAAGAGTATTACTATGGCAGTGGTTATTATAGGGGAAACTGGTACTTCGATCTCTGGGGCCCTGGCACCCCAATCACCATCTCCTCAG	CAAGATATATTGACTCAGTCTCCAGCCACCCTGTCTTTGTCTCCAGGGGAAAGAGCCACCCTCTCCTGCAGGGCCAGTCAGAGTGTTGGCAGCAGCTTAGCCTGGTACCAGCAGAAACCTGGGCAGGCCCCCAGGCTCCTCATCTATGGTGCATCCAGCAGGGCCACTGGCATCCCAGACAGGTTCAGTGGCAGTGGGTCTGGGACAGAGTTCACTCTCACCATCAGCAGCCTGGAGCCTGAAGATTTTACAGTGTATTACTGTCAGAAGTATAGTAGCTCCCCGCTCACTTTCGGCGGAGGGACCAAGGTGGAGATCAAAC
16C222	16C222_wk6.3-C03	00160	1	week6	S2	IGHV4	Lambda	IGHV4-AEX-S*01	IGHJ4*01	IGHG	0.956	CARDGDTATTEFAYW	45	IGLV3-AED-X*05	IGLJ2*01,IGLJ3*01	0.8	CAATYGSGSSWQCIF	45	CAGCTGCAGCTGCAGGAGTCGGGCCCAGGACTGGTGAAGCCTTCGGAGACCCTGTCTGTCACCTGCGCTGTCTCTGGTGGCTCTATCAGCGGATACTACTGGAGCTGGATCCGCCAGGCCCCAGGGAAGGGACTGGAGTGGATTGGGTATATCTATGGTAGTGATAGAAGTACCAACTACAACCCCTCCCTCAAGAGTCGAGTCACCCTGTCAGTAGACACGTCCAAGAACCAGTTCTCCCTGAAGCTGACCTCTGTGACCGCCGCGGACACGGCCGTGTATTATTGTGCGAGAGATGGGGATACAGCGACTACAGAATTTGCCTACTGGGGCCAGGGAGTCCTGGTCACCGTCTCCTCAG	TCCTATGCGCTGACTCAGCCACCCTCAGTGTCGGTGTCCCCAGGACAGACAGCCAGCATCACCTGCTCTGGAAATTATTTGGGGAATGTATATGCTTACTGGTACCAGCAGAGGCCAGGCCAGGCCCCTGTACTGGTCATCTACAAAGATAGCAACCGGCCCTCAGGGATCCCTGAGCGATTCTCTGGCTCCAACTCAGGGAACACGGCCACCCTGACCATCAGCAGGGTCGAGGCTGGGGATGAGGCCGACTATTACTGTGCTGCAACCTATGGCAGTGGGAGCAGCTGGCAGTGCATCTTCGGTGCTGGGACCCGGCTCACCGTCCTAG
16C222	16C222_wk6.3-D03	00019	2	week6	S2	IGHV3	Lambda	IGHV3-AEW-S*02	IGHJ6*01	IGHG	0.973	CTRSTVETSLDSW	39	IGLV3-AED-X*01	IGLJ2*01	0.966	CQVWDSSSVLF	33	GAGGTGCAGCTGGTGGAGTCTGGGGGAGGCTTGGTCCAGCCTGGAGGGTCCCTGAGACTCTCCTGTGCAGCCTCTGGATTCACCTTCAGTGGTTACGACATGAGCTGGGTCCGCCAGGCTCCGGGAAAGGGGCTGGAGTGGGTCTCATTTATTAGTTACACTGGTAAAACCATGTACTACGCTGACTCCGTGAAGGGCCGATTCACCATCTCCAGAGACAACGCCAAGAACTCGCTGTCTCTGCAAATGAGCAGCCTGAGAGCCGAGGACACGGCCGTGTATTATTGTACTAGGAGTACGGTAGAAACCAGTTTGGATTCCTGGGGCCAAGGGGTCGTCGTCACCGTCTCCTCAG	TCCTATGAGCTGACTCAGCCACCCTCGGTGTCAGCGGCCTCAGGACAGACGGCCAGGATCACCTGTGGGGGAGACAACATTGGAAGTAAATATGTGCACTGGTACCAGCAGAAGCCAGCGCAGGCCCCTGTGCAGGTCATCTATGCTGATAGCAAACGGCCCTCAGGGATCCCTGAGCGATTCTCTGGCTCCAACTCAGGGAACACCGCCACCCTGACCATCAGCGGGGTCGAGGCCGGGGATGAGGCTGACTATTACTGTCAGGTGTGGGACAGTAGTAGTGTGTTATTCGGAGGAGGGACCCGGCTGACCGTCCTAG
16C222	16C222_wk6.3-F03	00141	1	week6	RBD	IGHV4	Lambda	IGHV4-AFQ-U*01	IGHJ4*01	IGHG	0.972	CARRGEVVVSATPYFDYW	54	IGLV3-AED-X*06	IGLJ2*01	0.959	CQVWDSSSDHPLF	39	GAGACAGGCCCAGGACTGGTGAAGCCTTCAGAGACCCTGTCCCTCACCTGCGCTGTCTCTGGTGGCTCTATCAGCAGTAGTAACTGGTGGAGCTGGATCCGCCAGCCCCCAGGGAAAGGGCTGGAGTGGATTGGGAATATCGGTAGTATTAGTGGTAGCACCTACTACAACCCCTCCCTCAAGAGTCGAGTCACCATTTCAAAAGACACGTCCCAGAATCAGTTCTCCCTGAAGATGAGCTCTGTGACCGCCGCGGACACGGCCGTGTATTACTGTGCGAGACGAGGTGAAGTGGTGGTGTCTGCTACACCTTACTTTGACTACTGGGGCCAGGGAGTCCTGGTCACCGTCTCCTCAG	TCCTATGATGTGACTCAGCCACGCTCAGTGTCTGTGTCCCCAGGACAGACGGCCAGGATCACCTGTGGAAGAGACAACATTGGAAGTCAAAATGTGCACTGGTACCAGCAGAAGCCAGCGCAGGCCCCCGTGCTGGTCATCTATTATGATAGCGACCGGCCCTCAGGGATCCCTGAGCGATTCTCTGGCTCCAACTCAGGGAACACCGCCACCCTGACCATCAGCGGGGTCGAGGCCGGGGATGAGGCTGACTATTACTGTCAGGTGTGGGACAGTAGTAGTGATCATCCCTTATTCGGAGGAGGGACCCGGCTGACCGTCCTAG
16C222	16C222_wk6.3-G03	00085	1	week6	RBD	IGHV4	Kappa	IGHV4-AFQ-U*01	IGHJ4*01	IGHG	0.856	CARHVAAGPFDSW	39	IGKV3-ADN*01	IGKJ3*01	0.706	CQQDHSFPFTF	33	CAGGTGCAGCTGCAGGAGTCGGGCCCAGGACTGGTGAAGCCTTCAGAGACCCTGTCCCTCACTTGCGCTGTCTCTGGTGGCTCTCTCAACACTTATAATTGGTGGACTTGGATCCGCCAGTCCCCAGGGAGAGGCCTGGAGTGGGTTGGCCATATCGCTGGCCCCGGTGGTGACACCCTCACTAACCCCTCCCTCTGGGGTCGAGTCACCATTTCAAAAGACACGTCCAGGAACCAGTTTTCCCTGAGACTGACTTCTTTGACCGCCGCAGACACGGCCGTCTATTGGTGTGCGAGGCATGTGGCGGCTGGTCCCTTTGACTCCTGGGGACAGGGACTCCTGGTCAGCGTCTCCTCAG	GAAATTGTTCTGACCCAGTCTCCAACATCCATGTCTGTCTCCCAAGGAGAACGAGTCACCATCTCCTGCACGGCCAGCTCAAGTGTTAACACCACTTCCTTACATTGGTACCAACACAGGGCAGGATTCTCTCCAAGACTTCTTGTCTACAGAACATCAAGTCTGACCTCTGGAGCTCCAGCCAGGTTCAGTGGCAGCGGATCTGGGACCTCTTACACGCTCACAGTCAGCGCCATGGAGGCTGAAGATGCTGCAAGGTATTACTGTCAGCAGGACCATAGTTTTCCGTTCACTTTCGGCCCCGGGACCAAGCTGGATTTCAGGC
16C222	16C222_wk6.3-H03	00178	1	week6	S2	IGHV3	Lambda	IGHV3-ADF*01	IGHJ5-2*01	IGHG	0.97	CTTDGLFTAYYNSLDVW	51	IGLV6-AAC*02	IGLJ2*01	0.983	CQSADDSYNPLF	36	GAGGTGCAACTGGTGGAGTCTGGGGCAGGCTTGGTCCAGCCTGGCGGGTCCCTGAGACTCTCCTGTGCAGCCTCCGGATTCACCTTCAGTTACTCCTGGATGAGCTGGGTCCGCCAGGCTCCAGGGAAGGGGCTACAGTGGGTTGCCCGTATTAAAAGGAAAGCTGATGGTGAGACAGCAGATTACGCCGCATCTGTGAAAGGCAGATTCACCATCTCAAGAGACGATTCACAGAACACACTGTCCCTGCAAATGAACAGCCTCAAAACCGAGGACACGGCCGTGTATTACTGCACCACAGATGGACTATTTACTGCTTATTACAACTCATTGGATGTCTGGGGCCGGGGAGCTCTGGTCACCGTCTCCTCAG	GAGGTTGTGTTCACTCAACCCCATTCTGTGTCGGGGTCTCCGGGGCAGACGGTCACCATCTCCTGCACCCGCAGCAGTGGCAGCATTGACAGTGAATATGTGCAGTGGTACCAGCAGCGCCCGGGCAATGCCCCTACTACAGTGATTTACAAAGATAACCAAAGACCCTCTGGGGTCCCTGATCGGTTCTCTGGCTCCATTGACAGTTCCTCCAACTCTGCCTCCCTCGCCATCTCTGGGCTGAAGTCTGAGGACGAGGCTGACTACTACTGTCAGTCTGCTGATGACAGCTACAATCCGTTATTCGGAGGAGGGACCCGGCTGACCGTCCTAG
16C222	16C222_wk6.3-A04	00267	1	week6	RBD	IGHV4	Kappa	IGHV4-ADD*01,IGHV4-ABB-S*01	IGHJ4*01	IGHG	0.949	CTREWGDIWTGYYTHFW	51	IGKV2-AAO*01	IGKJ1*01	0.974	CMQTLQTPRTF	33	CAGGTGCAGCTGCAGGAGTCGGGCCCAGGACTGGTGAAGCCTTCGGAGACCCTGTCCCTCACCTGCACTGTCTCTGGTGGCTCCATCATCGGTTACTACTGGAGCTGGATCCGCCAGCCCCCAGGGAAGGGACTGGAGTGGATTGGGGGTATCGGTGGTGGTAGTGGGAGCACCGAATACAACCCCTCCCTCAAAAGTCGAGTCACCATTTCAAGAGACACGTCCAAGAACCAGTTCTCCCTGAAGCTGAACTCTGTGACCGCCGCGGACACGGCCGTGTTTTACTGTACGAGAGAGTGGGGGGATATTTGGACTGGTTATTATACACACTTCTGGGGCCAGGGAGTCCTGGTCACCGTCTCCTCAG	GATATAGTGATGACCCAGACTCCACTCTCCCTGCCCGTCACCCCTGGAGAGCCGGCGTCCATCTCCTGCAGGTCTAGTCAGAGCCTCTTGGATAGTGATGGATACACTCATTTACATTGGTACCTACAGAAGCCAGGCCAGTCTCCACAGCTCCTGATGTATTTGGTTTCCAACCGGGCCTCTGGAGTCCCAGACAGGTTCAGTGGCAGTGGGTCAGGCACTGATTTCACACTGAAAATCAGCAGGGTGGAGGCTGAGGATGTTGGGGTTTATTACTGCATGCAAACTCTACAAACTCCTCGGACGTTCGGCCAAGGGACCAAGGTGGAAATCAAAC
16C222	16C222_wk6.3-B04	00097	1	week6	S2	IGHV3	Lambda	IGHV3-ADL-S*01	IGHJ4*01	IGHG	0.983	CARDSHCSSTYCSGVRGTTW	60	IGLV3-AED-X*06	IGLJ1*01	0.945	CQVWDSSSDHYIF	39	GAGGTGCAGCTGGTGGAGTCTGGGGGCGGCTTGGCAAAGCCTGGGGGGTCCCTGAGACTCTCCTGTGCAGCCTCTGGATTCACCTTCAGTAACTACTGGATGAACTGGGTCCGCCAGGCTCCAGGAAAGGGGCTGGAGTGGGTCTCACTTATTAATAGTGGTGGGGGTAGCACATACTACGCAGACTCCGTGAAGGGCCGATTCACCATCTCCAGAGACAACTCAAAGAACACGCTCTCCCTGCAAATGAACAGCCTGAGAGCGGAGGACACGGCCGTGTATTACTGTGCGAGGGATAGTCATTGTAGTAGTACTTACTGCTCCGGCGTAAGGGGGACGACCTGGGGCCAGGGAGTCCTGGTCACCGTCTCCTCAG	TCCTATGAGCTGACTCAGCCACGCTCAGTGTCCGTGTCCCCAGGACAGACGGCCAGGATCACCTGTGGGGGAGACAACATTGGAAGTAAAAGTGTGCAGTGGTACCAGCAGAAGCCACCGCAGGCCCCTGTGCTGGTCATCTATGGTGATAGCGAACGGCCCTCAGGGATCCCTGAGCGATTCTCTGGCTCCAACTCAGGGAACACCGCCACCCTGACCATCAGCGGGGTCGAGGCCGGGGATGAGGCTGACTATTACTGTCAGGTGTGGGACAGTAGTAGTGATCATTACATCTTCGGTGCTGGGACACGGCTCACCGTCCTAG
16C222	16C222_wk6.3-C04	00119	1	week6	RBD	IGHV3	Lambda	IGHV3-AAB*01	IGHJ1*01	IGHG	0.98	CTRGLTIFGVVSPDYFDYW	57	IGLV2-ACE*01	IGLJ1*01	0.97	CSYGGTYIF	27	GAGGTGCAGCTGGTGGAGTCTGGGGGAGGCTTGCTAAAGCCTGGGGGGTCCCTGAGACTCTCCTGTGTAGCCTCTGGGTTCACCTTCAGTAACTACGAAATGTACTGGGTCCGCCAGGCTCCAGGAAAGGGTCTGGAGTGGGTCTCAGTTATTAGTGAAAGTGGTGGTACCACATACTACGCAGACTCCGTGAAGGGCCGATTCACCATCTCCAGAGACAACGCCAAGAACTCACTGTTTCTGCAAATGAACAGCCTGAGAGCCGAGGACACGGCCGTGTATTACTGTACTAGAGGCCTTACAATTTTTGGAGTGGTAAGCCCCGACTACTTTGACTACTGGGGCCAGGGAGTCCTGGTCACCGTCTCCTCAG	CAGGCTGCCCTGACTCAGCCTCGCTCAGTGTCTGGGTCTCCTGGACAGTCGGTCACCATCTCCTGTATTGGAACCAGCAGTGACATCGGTGGTTATAACTATGTCTCCTGGTACCAACAGCATCCAGGCACAGCCCCCAAACTCATGATTTATGCGGTCAATAAGCGGCCCTCAGGGGTCTCTGATCGCTTCTCTGGCTCCAAGTCTGGCAGCACAGCCTCCCTGACCATCTCTGGGCTCCAGGCTGAGGACGAGGCTGATTATTACTGCTGCTCATATGGAGGCACCTACATCTTCGGTGCTGGGACCCGGCTCACCGTCCTAG
16C222	16C222_wk6.3-D04	00246	1	week6	RBD	IGHV4	Kappa	IGHV4-AEB*01,IGHV4-ABB-S*01,IGHV4-AEX-S*01	IGHJ6*01	IGHG	0.949	CARGNIWTGYYSDAFDFW	54	IGKV3-ABF*02	IGKJ4*01	0.962	CQQYNGLLTF	30	CAGGTGCAGCTGCAGGAGTCGGGCCCAGGACTGGTGAAGCCTTCGGAGACCCTGTCCCTCACCTGCGCTGTCTCTGGTGGCGCCATCAGCAGTAACTACTGGAGCTGGATCCGCCAGCCCCCAGGGAAGGGGCTGGAGTGGATTGGAAGTATCTATGGTACTGGTGGGAGCACCGACCACAACCCCTCCCTCAAGAGTCGAGTCACCATCTCAACAGACACGTCCAAGAACCAGTTCTCCCTGAAGCTGAGCTCTGTGACCGCCGCGGACACGGCCGTGTATTACTGTGCGAGAGGGAATATTTGGACTGGTTATTATTCCGATGCTTTTGATTTTTGGGGCCAAGGGCTCAGGGTCACCGTCTCTTCAG	NNAAATGTAATGACGCAGTCTCCAGCCACCCTGTCTTTGTCTCCAGGGGAAACAGCCACCCTCTCCTGCAGGGCCAGTGAGAGTGTTGGCAGCTACTTAGCCTGGTACCACCAGAAACCTGGGCAGGCTCCCAGGCTCCTCGTCCATAGTGCATACTTCAGGGCCACTGGCATCCCAGACAGGTTCAGTGGCAGCGGGTCTAGGACAGAGTTCACTCTCACCATTAGCAGCCTGGAGCCTGAAGATGTTGGAGTTTATCACTGTCAGCAGTATAATGGCTTGCTCACTTTCGGCGGAGGGACCAAGGTGGAGATCAAAC
16C222	16C222_wk6.3-F04	00259	1	week6	S2	IGHV4	Lambda	IGHV4-AFL-U*01	IGHJ5-2*01	IGHG	0.943	CARDLHPTWIQWVQFRGEASLDYW	72	IGLV1-ADA*01	IGLJ2*01	0.946	CSAWDDRLSGVLF	39	CAGGTGCAGCTGCAGGAGTCGGGCCCAGGACTGGTGAAGCCTTCGGAGACCCTGTCCCTCACCTGCGCTGTCTCTGGTGGCTCCATCAGCGATAGTTACTACTGGAACTGGATCCGCCAACCCCCAGGGAAGGGGCTGGAGTGGATTGGGAACATCTTTGGTAATAGTGCGAGCACCTACTACAACCCCTCCCTCAAGAGTCGAGTCACCATTTCAAAAGACACGTCCAAGAACCAGTTCTTCCTGAGGCTGGGCTCTGTGACCGCCGCGGACACGGCCATGTATTACTGTGCGAGAGATCTCCACCCTACGTGGATACAGTGGGTACAGTTTCGGGGGGAGGCTTCACTTGACTACTGGGGCCAGGGACTCCTGGTCACCGTCTCCTCAG	CAGTCTGTGCTGACTCAGCCACCCTCAGCGTCTGGGGCTCCCGGGCAGAGTGTCACCATCTCTTGCTCTGGAAGCAGCTCCAACATTGGAGGTAATAATGTATATTGGTACCAGCAGTTGCCAGGAACGGCCCCCAAACTCCTCATCTATTATAGTAATCAGCGACCCTCAGGAGTCCCTGACCGATTCTCTGGCTCCAAGTCTGGCACCTCAGCCTCCCTGGCCATCACTGGTCTCCGGTCTGAGGATGAGGCTGATTATTACTGTTCAGCGTGGGATGACAGGTTGAGCGGTGTGTTATTCGGAGGAGGGACCCGGCTGACCGTCCTAG
16C222	16C222_wk6.3-H04	00102	1	week6	S2	IGHV3	Lambda	IGHV3-ADF*02	IGHJ4*01	IGHG	0.967	CTTGYSNLDYW	33	IGLV3-AED-X*06	IGLJ1*01	0.934	CQVWDSSSDHYIF	39	NNCTCCTGTGCAGCCTCTGGATTCACCTTCAGTAACTCCTGGATGAGCTGGGTCCGCCAGGCTCCAGGGAAGGGGCTAGAGTGGGTTGCCCGTATTAAAAGCAAAGCTGATGGTGACACAGCGGATTACGCCGCATCTGTGAAAGGCAGATTCACCATCTCAAGAGACGATTCAAAGAACACACTGTACCTGCAAATGAACAGCCTGAGAACCGAGGACACGGCCGTGTATTACTGCACCACCGGGTACAGTAACCTTGACTACTGGGGCCAGGGAGTCCTGGTCACCGTCTCCTCAG	NCCTATGAGGTGACTCAGCCACGCTCAGTGCCCGTGTCCCCAGGACAGACGGCCAGGATCACCTGTGGGGGAGACAACATTGGAAGTAAAAGTGTGCAGTGGTACCAGCAGAAGCCACCGCAGGCCCCTGTGCTGGTCATCTATGCTGATAGCGAACGGCCCTCAGGGATCCCTGAGCGATTCTCTGGCTCCAACTCAGGGAACACCGCCACCCTGACCATCAGCGGGGTCGAGGCCGGGGATGAGGCTGACTATTACTGTCAGGTGTGGGACAGTAGTAGTGATCATTACATCTTCGGTGCTGGGACCCGGCTCACCGTCCTAG
16C222	16C222_wk6.3-A05	00152	1	week6	S2	IGHV4	Kappa	IGHV4-ABB-S*01,IGHV4-AEB*01	IGHJ3*01	IGHG	0.953	CAGVATTLDSW	33	IGKV1-AAU*01	IGKJ3*01	0.983	CQQYNSLPFTF	33	CAGGTGCAGCTGCAGGAGTCGGGCCCAGGACTGGTGAAGCCTTCGGAGACCCTGTCCCTCACCTGCGCTGTCTCTGGTGGCTCCATCAGCAGTAACTACTGGAGCTGGATCCGCCAGCCCCCAGGGAAGGGGCTGGAGTGGATTGGACGTATCTATGGTAGTGGTGGGAGCACCGACTACAACCCCTCCCTCAAGAGTCGAGTCACCATTTCAACAGACACGTCCAAGAACCAGTTCTCCCTGAAGCTGAGCTCTGTGACCGCCGCGGACACGGCCGTGTATTACTGTGCGGGAGTAGCAACTACTTTGGATTCCTGGGGCCAAGGGGTCGTCGTCACCGTCTCCTCAG	GACATTCAGATGACCCAGTCTCCATCCTCCCTGTCTGCTTCTGTAGGAGACAGAGTCACCATCACTTGCCGGGCAAGTCAGGGCATTAGCAGTTATTTAAATTGGTATCAGCAGAAACCGGGGAAAGCCCCTAAGCTCCTGATCTATTATGCAAACCGTTTGGAAAGTGGGGTCCCATCAAGGTTCAGCGGCAGTGGATCTGGGACAGAATTCACTCTCACCATCAGCAGCCTGCAACCTGAGGATTTTGCAACTTATTACTGTCAACAGTATAATAGTTTACCATTCACTTTCGGCCCCGGGACCAAACTGGATATCAAAC
16C222	16C222_wk6.3-B05	00269	1	week6	RBD	IGHV4	Kappa	IGHV4-AFL-U*01	IGHJ1*01	IGHG	0.946	CARDSPSRMIGLEYFEFW	54	IGKV1-ACI-S*02,IGKV1-ADK*01,IGKV1-ADF-S*01	IGKJ4*01	0.923	CQQYDDLPLTF	33	CAGGTGCAGCTGCAGGAGTCGGGCCCAGGACTGGTGAAGCCTTCGGAGACCCTGTCCCTCACCTGCGCTGTCTCTGGTGGCTCCATCAGCGATAGTTACTACTGGAACTGGATCCGCCAACCCCCAGGGAAGGGGCTGGAGTGGATTGGGAATATCTATGGTAATAGTGCGAACACCCACTACAACCCCTCCCTCAAGAGTCGAGTCACCATTTCAAAAGACACGTCCAAGAACCAGTTCTTCCTGAAACTGAGCTCTGTGACCGCCGCGGACACGGCCGTGTATTACTGTGCGAGAGATTCCCCTTCCCGGATGATCGGCCTTGAATACTTCGAGTTCTGGGGCCAGGGCGCCCTGGTCACCGTCTCCTCAG	GACATCCAGATGACCCAGTCTCCATCCTCCCTGTCTGCATCTGTAGGAGACAAAGTCACCATCACTTGCCATGCCAGTCAGGGTATTAGCAGTTGGTTAGCCTGGTATCAACAGAAACCAGGGAAAGCCCCTAAGCCCCTGATCTATTCTGCATCCAGTTTACAAAGTGGGGTCCCATCAAGGTTCAGCGGCAGTGGATCTGGGACGGATTACACTCTCACCATCAGCAGCCTGCAGCCTGAAGATTTTGCAGCTTATTACTGTCAACAGTATGATGATCTCCCTCTCACTTTCGGCGGAGGGACCAAGGTGGAGATCAAAC
16C222	16C222_wk6.3-C05	00144	1	week6	RBD	IGHV3	Lambda	IGHV3-AGZ-X*02	IGHJ1*01	IGHG	0.902	CARVAGSNYVSEYFEFW	51	IGLV3-AED-X*06	IGLJ1*01	0.952	CQVWDSSGDHYIF	39	GAAGTGCAGCTGGTGGAGTCTGGGGGAGGCCTGGTCCAGCCTGGGGGGTCCCTGAGACTCTCGTGTGCAGCCTCTGGATTCACCTTTGATGATTATGCCATGGGCTGGGTCCGCCAAGCTCCAGGGAAGGGTCTGGAGTGGGTCTCTGATATTAGCTGGAGTGGTGATAACACAGGCTATGCAGACTCCGTGAAGGGCCGATTCACCATCTCCAGAGACAACGCCAAGAACTCCCTGTATCTGCAAATGAACAGGCTGAGAGCTGAGGACACGGCCTTGTATTACTGTGCGAGAGTTGCAGGTAGCAACTACGTAAGCGAATACTTCGAGTTCTGGGGCCAGGGCGCCCTGGTCACCGTCTCCTCAG	TCCTATGATGTGACTCAGCCACGCTCAGTGTCTGTGTCCCCAGGACAGACGGCCAGGATCACCTGTGGGGGAGACAACATTGGAAGTAAAAATGTGTACTGGTACCACCAGAAGCCAGCGCAGGCCCCCGTGCTGGTCATCTATTATGATAGCGACCGGCCCTCAGGGATCCCTGAGCGATTCTCTGGCTCCAACTCAGGGAACACCGCCACCCTGACCATCAGCGGGGTCGAGGCCGGGGATGAGGCTGACTATTACTGTCAGGTGTGGGACAGTAGTGGTGATCATTACATCTTCGGTGCTGGGACCCGGCTCACCGTCCTAG
16C222	16C222_wk6.3-D05	00132	1	week6	RBD	IGHV3	Lambda	IGHV3-AFE*01	IGHJ4*01	IGHG	0.956	CAKEGTLIAATYLDVW	48	IGLV3-AED-X*06	IGLJ3*01	0.948	CQVWDSNPDHWVF	39	GAGGTGCAGCTGGTGGAGACTGGAGGAGGCTTGGTCCAGCCTGGGGGGTCCCTGAAACTCTCCTGTGCAGCCTCTGGATTCACCTTCAGTAGCTATGGCATGACCTGGGTCCGCCAGGCTCCAGGGAAGGGGCTAGAGTGGGTCTCAGCTTTTAATGGTGGTGGGGGTGGCACATACTACGCAGACTCCGTGAAGGGCCGATTCACCATCTCCAGAGACAACTCAAAGAACACGCTCTCCCTGCAAATGAACAGCCTGAGAGCTGAGGACACGGCCGTGTATTACTGTGCGAAAGAGGGGACCCTTATAGCGGCAACCTACTTGGATGTCTGGGGCCGGGGAGTTCTGGTCACCGTCTCCTCAG	TCCTATGATGTGACTCAGCCACGCTCAGTGTCTGTGTCCCCAGGACAGACGGCCAGGATCACCTGTGGGGGAGACAACATTGGAAGTAAAAATGTGCACTGGTACCAGCAGAAGCCAGCGCAGGCCCCCGTGCTGGTCATCTATTATGATAGCGACCGGCCCTCAGGGATCCCTGAGCGATTCTCTGGCTCCAACTCAGGGAACACCGCCACCCTGACCGTCAGCGGGGTCGAGGCCGGGGATGAGGCTGACTATTACTGTCAGGTGTGGGACAGTAATCCTGATCATTGGGTATTCGGCGGAGGGACCCGGCTGACCGTCCTAG
16C222	16C222_wk6.3-E05	00223	1	week6	RBD	IGHV4	Lambda	IGHV4-AAH-S*01	IGHJ4*01	IGHG	0.905	CARHYGNFDDW	33	IGLV1-ACW*04	IGLJ1*01	0.919	CEAADDNLSSYIF	39	NACTCCATCAGCAGGGGTTATGGCTGGAGTTGGATCCGCCAGCCCCCAGGGAAGGGGCTGGAGTGGATTGGACGTATCTATGGTTATGGTGGGAGCACTGACTATAATCCCTCCCTCAAGAGTCGAGTCACCGTTTCAACAGACACGTCCAAGAACCAGTTCTCCCTGAAGCTGAGGTCTTTGACCACCGCGGACACGGCCGTGTATTACTGTGCGAGGCACTATGGTAACTTTGACGACTGGGGCCAGGGAGTCCTGGTCACCGTCTCCTCAG	CAGTCTGTGTTGACTCAGCCACCCTCAGCGTCTGGGACCCCTGGGCAGAGTGTCACCATCTCTTGTTCTGGAAGCAGCTCCAACATCGGAAGTAATTACGTAAACTGGTACCAGCAACTCTCAGGAAAGGCCCCCAAACTCCTCATCTATAATAATAATCAGCGGCCCTCAGGGGTCCCTGACCGATTCTCTGGCTCCAAGTCTGGCACCTCAGCCTCCCTGGCCATCAGTGAGCTCCGGCCTGAGGATGAGGCTGATTATTACTGCGAAGCCGCGGATGACAACCTGAGCAGTTACATCTTCGGTGCTGGGACCCGGCTCACCGTCCTAG
16C222	16C222_wk6.3-F05	00020	2	week6	S2	IGHV2	Kappa	IGHV2-AEY-S*01	IGHJ5-1*01	IGHG	0.949	CARVRTSWILVNRFDVW	51	IGKV3-ADU-S*03,IGKV3-AAP-S*01	IGKJ4*01	0.948	CQHENNWPHF	30	ACCTTGAAGGAGTCTGGTCCTGCGCTGGTGAAACCCACACAGACCCTCACGCTGACCTGCACCTTCTCTGGGTTCTCAATCAGCACTTCTGGAACAGGTGTGGGCTGGATCCGTCAGCCCCCAGGGAAGGCCCTGGAATGGCTTACAAACATTTATTGGAATGATAGTAAATACTACAGCACATCGCTGAAGAGCAGGCTCACCATCTCCAAGGACACCTCCAAAAACCAGGTGATTCTAACAATGACCAACATGGACCCTGTGGACACAGCCACATATTTCTGTGCACGGGTAAGGACCAGCTGGATCCTTGTCAACCGGTTCGATGTCTGGGGCCCGGGAGTCCTGGTCACCGTCTCCTCAG	GAAATTGTAATGACGCAGTCTCCAGCCACCCTGTCTTTGTCTCCAGGAGAAAGAGCCACCCTCTCCTGCAGGGCCAGTCAGAGTGTCAGCAGCAACTTAGCCTGGTACCAGCAGAAACCTGGGCAAGCTCCCAGGCTCCTCATCTATGATGCATCCAACAGGGCCACTGGTATCCCAGACAGGTTCAGTGGCAACGGGTCTGGGACAGACTTCACTCTCACCATCAGCAGCCTGGAGCCTGAAGAGGTTGGAGTTTATTACTGTCAGCATGAGAATAACTGGCCTCATTTCGGCGGAGGGACCAAGGTGGAGATCAAAC
16C222	16C222_wk6.3-G05	00127	1	week6	RBD	IGHV4	Kappa	IGHV4-AGU*01	IGHJ5-1*01,IGHJ5-2*01	IGHG	0.96	CASGYNFFDYW	33	IGKV1-AEA*03,IGKV1-ACI-S*02,IGKV1-ACE*01,IGKV1-ABV*02,IGKV1-ABR*01,IGKV1-AAL-S*01	IGKJ3*01	0.862	CQQGNSNPFTF	33	CAGGTGCAGCTGCAGGAGTCGGGCCCAGGACTGGTGAAGCCTTCGGAGACCCTGTCCCTCACCTGCGCTGTCTCTGGTGCCTCCTTCAGCAGTGGTTACTTCTGGAGCTGGATCCGCCAACCCCCAGGGAAGGGGCTGGAGTGGATTGGGTATATCGGTGGTAGTAGTGGTAGCACCTACTACAACCCCTCCCTCAAGAGTCGAGTCACCATTTCAAAAGACACGTCCAAGAACCAGTTCTCCCTGAAGCTGAGCTCTGTGACCGCCGCGGACACGGCCATCTATTACTGTGCGAGCGGTTACAACTTCTTTGACTACTGGGGCCAGGGAATCCTGGTCACCGTCTCCTCAG	NNCAGCAGCCTGCAGCCTGAAGATTTTGCAACTTATTACTGTCAACAGGGTAATAGTAATCCATTCACTTTCGGCCCCGGGACCAAACTGGATATCAGAC
16C222	16C222_wk6.3-H05	00055	1	week6	RBD	IGHV3	Kappa	IGHV3-AAB*01	IGHJ4*01	IGHG	0.98	CTRAEWYGVWNYRHHYFDYW	60	IGKV2-AAO*01	IGKJ1*01	0.967	CMQTLQTPWTF	33	GACGTGCAGCTGGTGGAGTCTGGGGGAGGCTTGGTAAAGCCTGGGGGGTCCCTGAGACTCTCTTGTGTAGCCTCTGGGTTCACCTTCAGTAGCTATGTTATGCACTGGGTCCGCCAGGCTCCAGGAAAGGGTCTGGAGTGGGTCTCAGTTATTAGTGAAAGTGGTGGTACCATATACTACGCAGACTCTGTGAAGGGCCGATTCACCATCTCCAGAGACAACGCCAAGAACTCACTGTTTCTGCAAATGAACAGCCTGAGAGCCGAGGACACGGCCGTGTATTACTGTACTAGAGCTGAGTGGTATGGTGTCTGGAACTATAGGCACCACTACTTTGACTACTGGGGCCAGGGAGTCCTGGTCACCGTCTCCTCAG	GATATAGTGATGACCCAGACTCCACTCTCCCTGCCCGTCACCCCTGGAGAGCCGGCGTCCATCTCCTGCAGGTCTAGTCAGAGCCTCTTGGATAGTGATGGATACACTCATTTGCATTGGTACCTGCAGAAGCCAGGCCAGTCTCCACAGCTCCTGATGTATTTAGTTTCCAGCCGGGCCTCTGGAGTCCCAGACAGGTTCAGTGGCAGTGGGTCAGGCACTGATTTCACACTGAAAATCAGCAGGGTGGAGGCTGAGGATGTTGGGGTTTATTACTGCATGCAAACTCTACAAACTCCGTGGACGTTCGGCCAAGGGACCAAGGTGGAAATCAAAC
16C222	16C222_wk6.3-A06	00253	1	week6	S2	IGHV4	Lambda	IGHV4-AGP-U*01,IGHV4-ACQ-S*01,IGHV4-ABB-S*01	IGHJ4*01	IGHG	0.929	CARTLWRPNFHFDFW	45	IGLV1-ACV*02	IGLJ2*01	0.973	CQSYDSSLSTLF	36	CAGCTGCAGCTGCAGGAGTCGGGCCCAGGACTGGTGAAGCCTTCGGAGACCCTGTCCCTCACCTGCGCTGTCTCTGGTGGCTCCATCAGCAGTAACTACTGGAGCTGGATCCGCCAGCCCCCAGGGAAGGGACTGGAGTGGATTGGACTTATCTCTGGTGATAGTGGGAGAACCGACCACAACCCCTCCCTCAAGACTCGAGTCACCATTTCAACAGACACGTCCAAGAACCAGTTCTCCCTGGACCTGATCTCTGTGACCGCCGCGGACACGGCCGTGTATTACTGTGCGAGAACCCTTTGGAGACCCAACTTCCACTTTGACTTCTGGGGCCAGGGAGTCCTGGTCACCGTCTCCTCAG	CAGTCTGTGCTGACACAGCCGCCCTCAGTGTCTGGGGCCCCAGGGCAGAGGGTCACCATCTCCTGCACTGGCAGCGCCTCCAACATTGGAGGTTATTATGTATACTGGTACCAGCAGCTCCCAGGAATGGCCCCCAAACTCCTCATCTATGACAATAATAAGCGACCCTCAGGGGTTTCTGACCGATTCTCTGGCTCCAAGTCTGGTACCTCAGCCTCCCTGACCATCACTGGGCTCCAGACTGAGGATGAGGCTGATTATTACTGCCAGTCCTATGACAGCAGCCTGAGTACTTTATTCGGAGGAGGGACCCGGCTGACCGTCCTAG
16C222	16C222_wk6.3-C06	00042	1	week6	S2	IGHV4	Kappa	IGHV4-ADD*01	IGHJ4*01	IGHG	0.99	CARDPLRYNWSDVDYW	48	IGKV1-ACK*01	IGKJ4*01	0.986	CLQYNSNPLTF	33	CAGGTGCAGCTGCAGGAGTCGGGCCCAGGACTGGTGAAGCCTTCGGAGACCCTGTCCCTCACCTGCGCTGTCTCTGGTGGCTCCTTCAGCGGTTACTACTGGGGCTGGATCCGCCAGCCCCCAGGGAAGGGACTGGAGTGGATTGGGTATATCAGTGGTAGTAGTGGGAGCACCGACTACAACCCCTCCCTCAAGAGTCGAGTCACCATTTCAACAGACACGTCCAAGAACCAGTTCTCCCTGAAGCTGAGCTCTGTGACCGCCGCGGACACGGCCGTGTATTACTGTGCGAGAGATCCTCTCCGGTATAACTGGAGCGACGTTGACTACTGGGGCCAGGGAGTCCTGGTCACCGTCTCCTCAG	GACATCCAGATGACCCAGTCTCCATCTTCCCTGTCTGCATCTGCAGGAGACAGAGTCACCATCACTTGCAGGGCAAGTCAGGGCATTAGCACTTATTTAAATTGGTATCAGCAGAAACCAGGAAAAGCTCCTAAGCGCCTGATCTATGCTGCATCCAGTTTGGAAAGTGGGGTCCCATCAAGGTTCAGCGGCAGTGGATCTGGGACAGATTTCACTCTCACCATCAGCAGCCTGCAGCCTGAAGATTTTGCAACTTATTACTGTCTACAGTATAATAGTAACCCGCTCACTTTCGGCGGAGGGACCAAGGTGGAGATCAAAC
16C222	16C222_wk6.3-E06	00248	1	week6	RBD	IGHV4	Kappa	IGHV4-AFI*01,IGHV4-ABB-S*01,IGHV4-AGP-U*01,IGHV4-AEX-S*01,IGHV4-ADD*01,IGHV4-ACQ-S*01	IGHJ4*01	IGHG	0.966	CASEPVRTYSYGKVDYW	51	IGKV2-AAO*01	IGKJ3*01	0.98	CMQTLQTPFTF	33	CAGCTGCAGCTGCAGGAGTCGGGCCCAGGACTGGTGAAGCCTTCGGAGACCCTGTCCCTCACCTGCACTGTCTCTGGTGGCTCCATCAGCAGTAACTACTGGAGCTGGATCCGCCAGCCCCCAGGGAAGGGACTGGAGTGGATTGGACGTATCTCTGGTAGTGGTGGGAGCACCGACTACAACCCCTCCCTCAAGAGTCGAGTCACCATTTCAACAGACACGTCCAAGAACCAGTTCTCCCTGAAGCTGAGCTCTGTGACCGCCGCGGACACGGCCGTGTATTACTGTGCGAGCGAGCCGGTCCGTACATATAGCTACGGTAAAGTTGACTACTGGGGCCAGGGAGTCCTGGTCACCGTCTCCTCAG	GATATAGTGATGACCCAGACTCCACTCTCCCTGCCCGTCACCCCTGGAGAGCCGGCCTCCATCTCCTGCAGGTCTAGTCAGAGCCTCCTGGATAGTTATGGATACACTCATTTGCACTGGTACCTGCAGAAGGCAGGCCAGTCTCCACAGCTCCTGATCTATTTGGGCTCCAACCGGGCCTCTGGAGTCCCAGACAGGTTCAGTGGCAGTGGGTCAGGCACTGATTTCACACTGAAAATCAGCAGGGTGGAGGCTGAGGATGTTGGGGTTTATTACTGCATGCAAACTCTACAAACTCCATTCACTTTCGGCCCCGGGACCAAACTGGATATCAAAC
16C222	16C222_wk6.3-F06	00263	1	week6	S2	IGHV4	Kappa	IGHV4-ADD*01	IGHJ4*01	IGHG	0.98	CAREPRLMATVATDYW	48	IGKV1-ACK*01	IGKJ4*01	0.983	CLQYDSNPLTF	33	CAGGTGCAGCTGCAGGAGTCGGGCCCAGGACTGGTGAAGCCTTCGGAGACCCTGTCCCTCACCTGCGCTGTCTCTGGTGGCTCCTTCAGCGGTTACTACTGGGGCTGGATCCGCCAGCCCCCAGGGAAGGGACTGGAGTGGATTGGGTATATCAGTGGTACTAGTGGGAGCACCGACTACAACCCCTCCCTCAAGAGTCGAGTCACCATTTCAACAGACACGTCCAAGAACCAGTTCTCCCTGAAGCTGAGCTCTGTGACCGCCGCGGACACGGCCGTATATTATTGTGCGAGAGAGCCGCGCCTCATGGCTACAGTAGCAACTGACTACTGGGGCCAGGGAGTCCTGGTCACCGTCTCCTCAG	GACATCCAGATGACCCAGTCTCCATCTTCCCTGTCTGCATCTGCAGGAGACAGAGTCACCATCACTTGCAGGGCAAGTCAGGGCATTAGCACTTATTTAAATTGGTATCAGCAGAAACCAGGAAAAGCTCCTAAGCGCCTGATCTATGCTGCATCCAGTTTGGAAAGTGGGGTCCCATCAAGGTTCAGCGGCAGTGGATCTGGGACAGATTTCACTCTCACCATCAGCAGCCTGCAGCCTGAAGATTTTGCAACTTATTACTGTCTACAGTATGATAGTAACCCGCTCACTTTCGGCGGAGGGACCAAGGTGGAGATCAAAC
16C222	16C222_wk6.3-G06	00040	1	week6	S2	IGHV3	Kappa	IGHV3-AFE*01	IGHJ4*01	IGHG	0.963	CAKVTTVIPLDYW	39	IGKV1-AEG*01,IGKV1-AAD-S*01	IGKJ1*01	0.955	CQQYSSYPWTF	33	GAGGTGCAGCTGGTGGAGACTGGAGGAGGCTTGGTCCAGCCTGGGGGGTCCCTGAAACTCTCCTGTGCAGCCTCTGGATTCACCTTCAGTAGCTATGGCATGAGCTGGGTCCGCCAGGCTCCAGGGAAGGGGCTAGAGTGGGTCTCAGCTATTAATAGTGGTGGGGGTAGCACATACTACGCAGACTCCGTGAAGGGCCGATTCACCATCTCCAGAGACAACTCAAAGAACACGCTCTCCCTGCAAATGAACAGCCTGAGAGCTGAGGACACGGCCGTGTATTACTGTGCGAAAGTCACTACGGTCATACCACTTGACTACTGGGGCCAGGGAGTCCTGGTCACCGTCTCCTCAG	GACATCCAGATGACCCAGTCTCCATCCTCCCTGTCTGCATCTGTAGGAGACAAAGTCACCATCACTTGCCGAGCCAGTCAGGGTATTAGCAGCTGGTTAGCCTGGTATCAGCAGAAACCAGGGAAAGCCCCTAAGCCCCTGATCTATAAGGCATCCAGTTTGCAAAGTGGGGTCCCTTCAAGGTTCAGCGGCAGTGGATCTGGGACAGATTTCACTCTCACCATCAGCAGCCTGCAGCCTGAAGATTTTGCAACTTATTACTGTCAACAGTATAGTAGTTACCCGTGGACGTTCGGCCAAGGGACCAAGGTGGAAATCAAAC
16C222	16C222_wk6.3-H06	00001	3	week6	RBD	IGHV4	Lambda	IGHV4-AGR*01	IGHJ4*01	IGHG	0.923	CARYEDDYGSTDYW	42	IGLV7-AAK*01	IGLJ3*01	0.898	CLLLYSGAWEF	33	CAGGTGCAGCTGCAGGAGTCGGGCCCAGGAGTGGTGAAGCCTTCGGAGACCCTGTCCCTCACCTGCGCTGTCTCTGGTGGCTCCATCAGCAGTGGTTACTACTACTGGACCTGGATCCGCCAGCCCCCAGGGAAGGGGCTGGAGTGGATGGGGGGTATATATAGTAATAGTGAGAATACCAATTACAACCCCTCCCTCAAGAGTCGAGTCACCATTTCAAAAGACACGTCCAAGAACCAGTTCTCCCTGAAACTGACCTCTGTGACCGCAGCGGACACGGCCGTGTATTACTGTGCCCGATACGAGGATGATTACGGTTCCACTGACTACTGGGGCCAGGGAGTCCTGGTCACCGTCTCCTCAG	CAGGCTGTAGTGACTCAGGAGCCCTCACTGACTGTGTCCCCAGGAGGGACAGTCAGTTTCACCTGTGGCTCCAGCGCTGGAGCAGTCACCAGTGGTAACTATCCAAGCTGGTTCCAGCAGAAACCTGGACAAGCCCCCAGGGGACTGATTTACAATACAAACAGCAAATATTCCTGGACCCCTGCCCGGTTCTCAGGCTCCCTCGCTGGGGGCAAAGCTGCCCTGACACTGTCAGGTGCACAGCCCGAGGACGAGGCTGATTATTACTGCTTGCTGTTGTATAGTGGTGCTTGGGAATTCGGCGGCGGGACCCGGCTGACCGTCCTAG
16C222	16C222_wk6.3-A07	00023	2	week6	RBD	IGHV4	Kappa	IGHV4-AFI*01,IGHV4-AGP-U*01,IGHV4-ACQ-S*01	IGHJ5-1*01,IGHJ1*01	IGHG	0.963	CARDHYGNYADLFDSW	48	IGKV2-AAO*01	IGKJ2*01	0.97	CMQTLQTPYSF	33	CAGCTGCAGCTGCAGGAGTCGGGCCCAGGACTGGTGAAGCCTTCGGAGACCCTGTCCCTCACCTGCGCTGTCTCTGGTGGCTCCATCAGCAGTAACTTCTGGAGCTGGATCCGCCAGCCCCCAGGGAAGGGACTGGAGTGGATTGGACGTTTCTCTGGTCGTGGTGGGAGCACCGACTACAACCCCTCCCTCAAGAGTCGAGTCACCATTTCAACAGACACGTCCAAGAACCAGTTCTCCCTGAAGCTGAGCTCTGTGACCGCCGCGGACACGGCCGTGTATTTCTGTGCGAGAGACCACTACGGTAACTACGCGGACCTTTTTGACTCCTGGGGCCAGGGAGTCCTGGTCACCGTCTCCTCAG	GATATAGTGATGACCCAGAGTCCACTCTCCCTGCCCGTCACCCCTGGAGAGCCGGCGTCCATCTCCTGCAGGTCTAGTCAGAGCCTCTTGGATAGTGATGGATACACTCATTTGCATTGGTACCTGCAGAAGCCAGGCCAGTCTCCACAGCTCCTGATGTATTTGGTTTCCAACCGGGCCTCTGGAGTCCCAGACAGGTTCAGTGGCAGTGGGTCAGGCACTGATTTCACACTGAAAATCAGCAGGGTGGAGGCTGAGGATGTTGGGGTTTATTACTGCATGCAAACTCTACAAACTCCGTACAGTTTTGGCCAGGGGACCAAAGTGGAGATCAAAC
16C222	16C222_wk6.3-B07	00244	1	week6	S2	IGHV3	Kappa	IGHV3-AEF*01	IGHJ6*01	IGHG	0.94	CTWNYGLDSW	30	IGKV2-ADV*01	IGKJ3*01	0.98	CMQALQAPFTF	33	GAGGTGCAACTGGTGGCCTCTGGGGGAGGCTTGGTGCAGCCTGGGGGGTCCCTGAGACTCTCATGTGCAGCCTCTGGATTCACCTTCAGTAACTACTACATGCAGTGGGTCCGCCAGGCTCAAGGGAAAGGGCTTGAGTGGGTAGGTTTAATAAGAACCAAAGCTAACAGTTACACGACAGAATATGCTGCGGCGGTGAATGGCAGATTCACCATCTCAAGAGATGATTCAAAGAACACGCTGTATCTGCAAATGAGCAGCCTGAAAACCGAGGACACTGCCCTCTATTATTGTACCTGGAACTACGGTTTGGATTCCTGGGGCCAAGGGGTCGTCGTCACCGTCTCCTCAG	GATATTGTGATGACCCAGACTCCACTCTCCCTGCCCGTGACCCCTGGAGAGCCGGCCTCCATCTCCTGCAGGTCTAGTCAGAGCCTCCTGCATAGTAATGGAAATACCTATTTGTATTGGTACCTGCAGAAGCCAGGGCAGCCTCCACGGCTCCTAATCTATAGACTTTCCAATCGGTTCTCTGGAGTGCCAGACAGGTTCAGTGGCAGTGGATCAGGCACAGATTTCACACTGAAAATCAGCCGGGTGGAGGCTGAGGATGTCGGGGTTTATTACTGCATGCAAGCTTTACAAGCTCCATTCACTTTCGGCCCCGGGACCAAACTGGATATCAAGC
16C222	16C222_wk6.3-C07	00247	1	week6	S2	IGHV5	Kappa	IGHV5-AER*01	IGHJ4*01	IGHG	0.993	CAKVTVAGPYYFDYW	45	IGKV3-ABF*02	IGKJ1*01	0.951	CQQYNDLWTF	30	GAGGTGCAGCTGGTGCAGTCTGGAGCAGAGGTGAAGAGGCCCGGGGAGTCTCTGAAGATCTCCTGTAAGACTTCTGGATACAGCTTTACCAGCAACTGGATCAGCTGGGTGCGCCAGATGCCCGGGAAAGGCCTGGAGTGGATGGGGAGCATCTATCCTGGTGATTCTGATACCAAATACAACCCGTCCTTCCAAGGCCACGTCACTATCTCAGCCGACAAGTCCATCAGCACCACCTACCTGCAGTGGAGCAGCCTGAAGGCCTCGGACACCGCCACGTATTACTGTGCGAAAGTAACGGTGGCTGGTCCGTACTACTTTGACTACTGGGGCCAGGGAGTCCTGGTCACCGTCTCCTCAG	GAAATTGTAATGACGCAGTCTCCAGCCACCCTGTCTTTGTCTCCAGGGGAAACAGCCACCCTCTCCTGCAGGGCCAGTGAGAGTGTTGGCACCTACTTAGCCTGGTACCAGCAGAAGCCTGGGCAGCCTCCCAGGCTCCTCGTCCAGAGTGCACACTTCAGGGCCACTGGCATCCCAGACAGGTTCAGTGGCAGCGGGTCTAGGACAGAGTTCACTCTCACCATTACCAGCCTGGAGCCTGAAGATGTTGGAGTTTATCACTGTCAGCAGTATAATGACTTGTGGACGTTCGGCCAAGGGACCAAGGTGGAAATCAAAC
16C222	16C222_wk6.3-D07	00108	1	week6	NTD	IGHV4	Kappa	IGHV4-AEC*01	IGHJ5-2*01	IGHG	0.986	CARNRCTGSGCSNSLDVW	54	IGKV2-AAE*02	IGKJ1*01	0.97	CMQYTHIPPTF	33	CAGGTGCAGCTGCAGGAGTCGGGCCCAGGACTGGTGAAGCCTTCGGAGACCCTGTCCCTCACCTGCGCTGTCTCTGGTTACTCCATCAGCGATTACTACTGGAGCTGGATCCGCCAGCCCCCAGGGAAGGGGCTGGAGTGGATTGGGTATATCCATGGTAGTGGTGGGAACAACTACCTTAATCCGTCCCTCAAGAGTCGAGTCACCCTGTCAGTAGACACGTCCAAGAACCAGTTCTCCCTGAAGCTGAGCACTGTGACCGCCGCGGACACGGCCGTGTATTACTGTGCGAGAAATCGGTGTACTGGTAGTGGTTGCTCCAACTCATTGGATGTCTGGGGCCGGGGAATTCTGGTCACCGTCTCCTCAG	GATATTGTGATGACCCAGACTCCACTCTCCCTGCCCGTCACCCCTGGAGAGCCGGCCTCCATCTCCTGCAGGTCTAGTCAGAGCCTCTTGGATAGTGAAGATGGAAATACCTATTTGGATTGGTACCTGCAGAAGCCGGGCCAGTCTCCACAGCCCTTGATTTATGAGGTTTCCAACCGGGCCTCTGGAGTCCCAGACAGGTTCAGTGGCAGTGGGTCAGACACTGATTTCACACTGAAAATCAGCAGAGTGGAGGCTGAGGATGTTGGGGTTTATTACTGCATGCAATATACACACATTCCTCCGACGTTCGGCCAAGGGACCAAGGTGGAAATCAAAC
16C222	16C222_wk6.3-G07	00213	1	week6	RBD	IGHV3	Lambda	IGHV3-ADL-S*01	IGHJ1*01	IGHG	0.98	CAKDRGYYEDDYGYYYTAFFDYW	69	IGLV2-ABE*01	IGLJ2*01	0.997	CSSYAGSNTLLF	36	GAGGTGCAGCTGGTGGAGTCTGGGGGCGGCTTGGCAAAGCCTGGGGGGTCCCTGAGACTCTCCTGTGCAGCCTCTGGATTCACCTTCAGTAGGTACTGGATGAACTGGGTCCGCCAGGCTCCAGGAAAGGGGCTGGAATGGGTCTCAGGTATTAGTAATGGTGGGGGTAGCACATACTACGCAGACTCCATGAAGGGCCGATTCACCATCTCCAGAGACAACTCAAAGAACACGCTCTCCCTGCAAATGAACAGCCTGAGAGCGGAGGACACGGCCGTGTATTACTGTGCGAAAGATCGGGGGTATTACGAGGATGATTACGGTTACTATTACACCGCATTCTTTGACTACTGGGGCCAGGGAGTCCTGGTTACCGTCTCCTCAG	CAGGCTGCCCTGACTCAGCCTCCCTCAATGTCTGGGTCTCCTGGACAGTCGGTCACCATCTCCTGCACTGGAACCAGCAGTGACATTGGTGGTTATAACCGTGTCTCCTGGTACCAACAGCACCCAGGCAAAGCCCCCAAACTCATGATTTATGAGGTCAGTAAGCGGCCCTCAGGGGTCTCTGATCGCTTCTCTGGCTCCAAGTCTGGCAACACGGCCTCCCTGACCATCTCTGGGCTCCAGGCTGAGGATGAGGCTGATTATTACTGCAGCTCATATGCAGGCAGCAACACTTTGTTATTCGGAGGAGGGACCCGGCTGACCGTCCTAG
16C222	16C222_wk6.3-A08	00015	2	week6	S2	IGHV3	Lambda	IGHV3-ADL-S*01	IGHJ6*01	IGHG	0.993	CAKERLFGLVTYGLDSW	51	IGLV2-ABJ*01	IGLJ2*01	0.966	CSSYAGSNTGLF	36	GAGGTGCAGCTGGTGGAGTCTGGGGGCGGCTTGGCAAAGCCTGGGGGGTCCCTGAGACTCTCCTGTGCAGCCTCTGGATTCACCTTCAGTACCTACTGGATGAACTGGGTCCGCCAGGCTCCAGGAAAGGGGCTGGAGTGGGTCTCAGCTATTAATAGTGGTGGGGATAGCACATACTACGCAGACTCCGTGAAGGGCCGATTCACCATCTCCAGAGACAACTCAAAGAACACGCTCTCCCTGCAAATGAACAGCCTGAGAGCGGAGGACACGGCCGTGTATTACTGTGCGAAAGAAAGGTTATTTGGACTGGTTACATACGGTTTGGATTCCTGGGGCCAAGGGGTCGTCGTCACCGTCTCCTCAG	CAGGCTGCCCCGACTCAGCCTCCCTCTGTGTCCGGGTCTCCTGGACAGTCGGTCACCATCTCCTGCACTGGAACCAGCAGTGATATTGGGTATTATAATGCTGTGTCTTGGTACCAACAGCATCCAGGCAAAGCCCCCAAACTCATGATTTATGAGGTCAGTAAGCGGCCCTCAGGGGTCTCTGATCGCTTCTCTGGCTCCAAGTCTGGCAACACGGCCTCCCTGACCATCTCTGGGCTCCAGGCTGAGGATGAGGCTGATTATTACTGCAGCTCATATGCAGGCAGCAACACTGGCTTATTCGGAGGAGGGACCCGGCTGACCGTCCTAG
16C222	16C222_wk6.3-B08	00190	1	week6	RBD	IGHV4	Kappa	IGHV4-ADG-U*01	IGHJ4*01	IGHG	0.946	CAREGGVAAAGRDFW	45	IGKV2-AAO*01	IGKJ1*01	0.983	CMQTLQTPRTF	33	CAGGTGCAGCTGCAGGAGTCGGGCCCAGGACTATTGAAGCCTTCGGAGACCCTGTCCCTCACCTGCGCTGTCTCTGGTGGCTCCATCAGCGGTGGTTATGGCTGGGGCTGGATCCGCCAGCCCCCAGGGAAGGGGCTGGAGTGGATTGGGAGTTTCTATAGTAGTAGTGGGAACACCTTCTACAACCCCTCCCTCAAGAGTCGAGTCACCATTTCAACAGACACGTCCAAGAACCAGTTCTCCCTGAAGCTGAGCTCTCTGACCGCCGCGGACACGGCCGTGTATTATTGTGCGAGAGAAGGAGGTGTAGCGGCAGCTGGAAGAGACTTCTGGGGCCAGGGAGTCCTGGTCACCGTCTCCTCAG	GATATAGTGATGACCCAGACTCCACTCTCCCTGCCCGTCACCCCTGGAGAGCCGGCCTCCATCTCCTGCAGGTCTAGTCAGAGCCTCCTGGATAGTTTTGGATACACTCATTTGCACTGGTACCTGCAGAAGCCAGGCCAGTCTCCACAGCTCCTGATCTATTTGGGTTCCAACCGGGCCTCTGGAGTCCCAGACAGGTTCAGTGCCAGTGGGTCAGGCACTGATTTCACACTGAAAATCAGCAGGGTGGAGGCTGAGGATGTTGGGGTTTATTCCTGCATGCAAACTCTACAAACTCCTCGGACGTTCGGCCAAGGGACCAAGGTGGAAATCAAAC
16C222	16C222_wk6.3-C08	00135	1	week6	S2	IGHV3	Lambda	IGHV3-ABY-S*03	IGHJ4*01	IGHG	0.957	CTRAGYCTGAVCYAGFDYW	57	IGLV3-AED-X*06	IGLJ3*01	0.962	CQVWDSSGDHPVF	39	GAGGTGCAGCTGGTGGAGTCTGGGGGAGGCTTGGTCCAGCCTGGGGGGTCCCTGAGACTCTCCTGTGAAGTCTCTGGATTCACCTTCAGTGACCACTACATGTACTGGGTCCGCCAGGCTCCAGGAAAGGGGCTGGAGTGGGTGGGTTTCATTAGAAGCAAAGCTTACGGTGGGACAGCAGAATACGCCGCGTCTGTGAAAGGCAGATTCACCATCTCCAGAGATGATTCCAAAAGCATCGCCTATCTGCAAATGAACAGCCTGAAAACCGAGGACACGGCCGTGTATTACTGTACTAGGGCGGGATATTGTACTGGTGCTGTCTGCTACGCCGGATTTGACTACTGGGGCCAGGGAGTCCTGGTCACCGTCTCCTCAG	TCCTATGATCTGACTCAGCCACCCTCGGTGTCAGTGTCCCCAGGACAGACGGCCAGGATCACCTGTGGGGGAGACAACGTTGGAACTAAATATGTGCACTGGTACCAGCAGAAGCCACCGCAGGCCCCTGTGCTGGTCATGTATTATACTACCGAACGGCCCTCAGGGATCCCTGCGCGATTCTCTGGCTCCAAATCAGGGAACACCGCCACCCTGACCATCAGCGGGGTCGAGGCCGGGGATGAGGCTGACTATTACTGTCAGGTGTGGGACAGTAGTGGTGATCATCCGGTATTCGGCGGAGGGACCCGGCTGACCGTCCTAG
16C222	16C222_wk6.3-D08	00078	1	week6	RBD	IGHV4	Lambda	IGHV4-AGR*01	IGHJ5-1*01	IGHG	0.926	CATQQRLVTNRFDVW	45	IGLV2-ABE*02	IGLJ1*01	0.963	CSSYADSNTYIF	36	CAGGTGCAACTGCAGGAGTCGGGCCCAGGAGTGGTGAAGCCTTCGGAGACCCTGTCCCTCATCTGCGCTGTCTCTGGTGGCACCATCAGCAGTGGTTACTACTACTGGAGCTGGATCCGCCAGCCCCCAGGGAAGGGGCTGGAGTGGATTGGGGGTATCTATAGTTTTACTGAGAGTACCCACTACAACCCCTCCCTCAAGAGTCGAGTCACCATTTCAAAAGACACGTCCAAGAACCAGTTCTCCCTAAAGCTGAGCTCTGTGACCGCCACGGACACGGCCGTGTATTACTGTGCGACTCAGCAGCGGCTGGTGACAAACCGGTTCGATGTCTGGGGCGCGGGAGTCCTGGTCACCGTCTCCTCAG	CAGGCTGCCCTGACTCAGCCTCCCTCTGTGTCTGGGTCTCCTGGACAGTCGGTCACCATCTCCTGCACTGGAACCAACAGTGACATCGGTGGTTATAACTATGTCTCCTGGTACCAGCAGCACCCAGGCAAAGCCCCCAAACTCATGATTTATGATGTCAGTAAGCGGCCCTCAGGGGTCTCTGATCGCTTCTCTGGCTCCAAATCTGGCAACACGGCCTCCCTGACCATCTCTGGGCTCCAGGCTGAGGATGAGGCTGATTATTACTGCAGCTCATATGCAGACAGCAACACTTACATCTTCGGTGCTGGGACCCGGCTCACCGTCCTAG
16C222	16C222_wk6.3-E08	00133	1	week6	RBD	IGHV4	Lambda	IGHV4-AEB*01,IGHV4-ADD*01	IGHJ4*01	IGHG	0.949	CARLKSPLVWYVDYW	45	IGLV3-AED-X*06	IGLJ2*01	0.945	CQVWDSTGDHVLF	39	CAGGTGCAGCTGCAGGAGTCGGGCCCAGGACTGGTGAAGCCTTCGGAGACCCTGTCCCTCACCTGCGCTGTCTCTGGTGGCTCCTTCAGCAGTTACTGGTGGAGCTGGATCCGCCAGCCCCCAGGGAAGGGACTGGAGTGGATTGGGGAGATCAATGGTAATAGTGGGACCACCAACTACAACCCCTCCCTCAAGAGTCGAGTCACCATTTCAAAAGACGCGTCCAAGAACCAGTTCTCCCTGAAGCTGAACTCTGTGACCGCCGCGGACACGGCCGTGTATTACTGTGCGAGATTGAAGTCCCCCTTAGTCTGGTACGTAGACTACTGGGGCCAGGGAGTCCTGGTCACCGTCTCCTCAG	TCCTATGATGTGACTCAGCCACGCTCAGTGTCTGTGTCCCCAGGACAGACGGCCAGGATCGCCTGTGGGGGAGACGACATTGGAAGTAAAAATGTGCACTGGTACCAGCAGAAGCCAGCGCAGGCCCCCGTGCTGGTCATCTATTATGATAGCGACCGGCCCTCAGGGATCCCTGAGCGATTCTCTGGCTCCAACTCAGGGAACACCGCCACCCTGACCATCAGCGGGGTCGAGGCCGGGGATGAGGCTGACTATTACTGTCAGGTGTGGGACAGTACTGGTGATCACGTGTTATTCGGAGGAGGGACCCGGCTGACCGTCCTAG
16C222	16C222_wk6.3-F08	00069	1	week6	S2	IGHV3	Lambda	IGHV3-AFE*01	IGHJ4*01	IGHG	0.939	CAKGEYSNYVGYFDYW	48	IGLV8-ABK*01	IGLJ6*01	0.997	CMLYMGSGIYVF	36	GAGGTGCAGCTGGTGGAGACTGGAGGAGGCTTGGTCCAGCCTGGGGGGTCCGTGAAACTCTCCTGTGCAGCCTCTGGATTCCCCTTCAGTTACTATGTCATGAGCTGGGTCCGCCAGGCTCCAGGGAAGGGGCTAGAGTGGGTCTCAAGTATTAATAGTGGTGGGGATAGCACATACTACGCAGACTCCGTGAAGGGCCGATTCACCATATCCAGAGACAACTCAAAGAACACGCTCTCCCTGCAAATGAACAGCCTGAGAGCTGAGGACACGGCCGTGTATTACTGTGCGAAAGGGGAATACAGTAACTACGTGGGCTACTTTGACTACTGGGGCCAGGGAGTCCTGGTCACCGTCTCCTCAG	GAGACTGTGGTGACCCAGGAGCCATCGTTGTCAGTGTCCCCTGGAGGAACAGTCACACTCACCTGTGGCCTGAGCTCTGGCTCAGTCTCTACCAGTAACTACCCCAGCTGGTACCAGCAGACCCCAGGCCAGGCTCCACGCACGCTCATCTACAGCACAAACACTCGCCCTTCTGGGGTCCCTGATCGCTTCTCTGGCTCCATCCTTGGGAACAAAGCTGCCCTCACCATCACGGGGGCTCAGGCAGACGATGAATCTGATTATTACTGTATGCTCTACATGGGTAGTGGCATTTATGTGTTCGGAAGTGGCACCAAGTTGACCGTCCTCG
16C222	16C222_wk6.3-G08	00257	1	week6	RBD	IGHV3	Lambda	IGHV3-ABY-S*01	IGHJ5-2*01	IGHG	0.983	CASEGSTRGYSGYSSPSLDVW	63	IGLV3-AED-X*06	IGLJ2*01	0.952	CQVWDSSSDHRLF	39	GAGGTGCAGCTGGTGGAGTCCGGGGGAGGCTTGGTCCAGCCTGGCGGGTCCCTGAGACTCTCCTGTGCAGCCTCTGGATTCACCTTCAGTAATTATGCTATGGACTGGGTCCGCCAGGCTCCAGGAAAGGGGCTGGAGTGGGTAGGTTTCATTAGAAGCAAAGCTTATGGTGGGACAGCAGAATACTCCGCGTCTGTGAAAGGCAGATTCACCATCTCCAGAGATGATTCAAAGAACACGGCGTATCTGCAAATGAGCAGCCTGAAAACCGAGGACACGGCCGTGTATTACTGTGCTAGCGAAGGATCAACCCGGGGATACAGCGGGTATAGTTCCCCCTCATTGGATGTCTGGGGCCGGGGAGTTCTGGTCACCGTCTCCTCAG	TCCTATGATGTGACTCAGCCACGCTCAGTGTCTGTGTCCCCAGGACAGACGGCCAGGATCACCTGTGGGGGAGACAACATTGGAAGTAAAAATGTGCACTGGTACCAGCAGAAGCCAGCGCAGGCCCCCGTGCTGGTCATGTATCATGAAAGCGACCGGCCCTCAGGGATCCCTGAGCGATTCTCTGGCTCCAACTCAGGGAACACCGCCACCCTGACCATTAGCGGGGTCGAGGCCGGGGATGAGGCTGACTATTACTGTCAGGTGTGGGACAGTAGTAGTGATCATCGCTTATTCGGAGGAGGGACCCGGCTGACCGTCCTAG
16C222	16C222_wk6.3-H08	00186	1	week6	S2	IGHV4	Kappa	IGHV4-AGR*01	IGHJ5-1*01	IGHG	0.936	CARDTVLLGFDVW	39	IGKV4-ACX*01	IGKJ3*01	0.987	CQQYYSTPFTF	33	CAGGTGCAGCTGCAGGAGTCGGGCCCAGGAGTGGTGAAGCCTTCGGAGACCCTGTCCCTCACCTGCGCTGTCTCTGGTGGCTCCATCAGCAATGTTTACTACTACTGGAGCTGGATCCGCCAGCCCCCAGGGAAGGGGCTGGAGTGGATTGGGGGTATCTATAGTAATACTGAGAGTACCAAGTACAACCCCTCCCTCAAGAGTCGGGTCACCATTTCAAAAGACACGTCCAAGAACCAGTTCTCCCTGAGGCTGAGCTCTGTGACCGCAGCGGACACGGCCGTGTATTACTGTGCGAGAGATACCGTACTGCTGGGGTTCGATGTCTGGGGCCCGGGAGTCCTGGTCACCGTCTCCTCAG	GACATCGTGATGACCCAGTCTCCAGACTCCCTGGCTGTGTCTCTGGGAGAGAGGGTCACCATCAACTGCAAGTCCAGCCAGAGTCTTTTATACAGCTCCAACAATAAGAACTACTTAGCCTGGTACCAGCAGAAACCAGGACAGGCTCCTAAGCTGCTCATTTACTGGGCATCTACCCGGGAATCCGGGGTCCCTAACCGATTCAGTGGCAGTGGATCTGGGTCAGATTTCACTCTCACCATCAGTGGCCTGCAGGCTGAAGATGTGGCAGTGTATTACTGTCAGCAGTATTATAGCACTCCATTCACTTTCGGCCCCGGGACCAAACTGGATATCAGAC
16C222	16C222_wk6.3-A09	00140	1	week6	S2	IGHV4	Lambda	IGHV4-AGP-U*01,IGHV4-ACQ-S*01	IGHJ2P*01	IGHG	0.953	CARQYGSGFPDYWYFDTW	54	IGLV3-AED-X*06	IGLJ1*01	0.952	CQVWDSSSDHYIF	39	CAGGTGCAGCTGCAGGAGTCGGGCCCAGGACTGGTGAAGCCTTCGGAGACCCTGTCCCTCACCTGCGCTGTCTCTGGTGGCTCCATCAGCGGTTACTACTGGAGCTGGATCCGCCAGGCCCCAGGGAAGGGACTGGAGTGGATTGGGTATATCTATGGTGGTAGTGGGAGCACCAGTTATAACCCGTCCCTCAAGAGTCGAGTCACCATTTCAATAGACACGTCCAAGAAGCACTTCTCCCTGAAGCTGAGCTCTGTGACCGCCGCGGACACGGCCGTGTATTACTGTGCGAGACAATATGGTAGTGGTTTTCCCGATTACTGGTACTTCGATACCTGGGGCCCTGGCACCCCAATCACCATCTCCTCAG	TCCTATGATCTGACTCAGCCACCCTCGGTGTCAGTGTCCCCAGGACAGACGGCCAGGATCACCTGTGGGGGAGACAACATTAGAAGTAAATATGTGTATTGGTACCAGCAGAAGCCACCGCAGGCCCCTGTGTTGGTCATGTATTATGATAGCGAACGGCCCTCAGGGATCCCTGAGCGGTTCTCTGGCTCCAAGTCACGGAACACCGCCACCCTGACCATCAGCGGGGTCGAGGCCGGGGATGAGGCTGACTATTACTGTCAGGTGTGGGACAGTAGTAGTGATCATTACATCTTCGGTGCTGGGACCCGGCTCACCGTCCTAG
16C222	16C222_wk6.3-B09	00057	1	week6	RBD	IGHV4	Lambda	IGHV4-ADD*01	IGHJ5-1*01	IGHG	0.973	CARDLVYYEDDYGYYYTQQDNRFDVW	78	IGLV5-ABT*01	IGLJ1*01	0.987	CTTWHNNAYIF	33	CAGGTGCAGCTGCAGGAGTCAGGCCCAGGACAGGTGAAGCCTTCGGAGACCCTGTCCCTCACCTGCGCTGTCTCTGGTGGCTCCTTCAGCGGTCACTGCTGGGGCTGGATCCGCCAGTCCCCAGGGAAGGGACTGGAGTGGATTGGATATATCATTGGTAGTAGTGGGAGAACCGACTACAATCCCTCCCTCACGAGTCGAGTCACCATTTCAAGAGACACGTCCAAGAACCAGTTCTCCCTGAAGCTGAGCTCTGTGACCGCCGCGGACACGGCCGTGTATTACTGTGCGAGAGACCTCGTGTATTACGAGGATGATTACGGTTACTATTATACCCAACAGGACAACCGGTTCGATGTCTGGGGCCCGGGAGTCCTGGTCACCGTCTCCTCAG	CAGCCTGTGCTGACTCAGCCAACCTCCCTCTCAGCATCTCCTGGAGCATCAGTCAGACTCACCTGCACCTTGCGCAGTGGCATCAGTGTTGGTGGCTACAATATACACTGGTACCAGCAGAAGCCAGGGAGTCCTCCCCGGTACCTACTGTACTACTACTCAGACTCAAATAAGGGCCAGGGCTCTGGAGTCCCCAGCCGCTTCTCTGGATCCAAAGATGCTTCGGCCAATGCAGGGATTTTACTCATCTCTGGGTTCCAGTCTGAGGATGAGGCTGACTATTACTGTACGACTTGGCACAACAATGCTTACATCTTCGGTGGTGGGACCCGGCTCACCGTCCTAG
16C222	16C222_wk6.3-C09	00109	1	week6	RBD	IGHV3	Kappa	IGHV3-AGZ-X*02	IGHJ4*01	IGHG	0.902	CARDSYYYGSGSYGGPSFDYW	63	IGKV1-ADK*01,IGKV1-AAD-S*01,IGKV1-AEG*01,IGKV1-ADF-S*01,IGKV1-ACI-S*02	IGKJ1*01	0.92	CQQGYNNPWTF	33	GAAGTGCAGTTGGTGGAGTCTGGGGGAGGCCTGGTCCAGCCTGGGGGGTCCCTGAGACTCTCGTGTGCAGCCTCTGGATTCACCTTTGATGATTATGCCATGGGCTGGGTCCGCCAAGCTCCAGGGAAGGGTCTGGAGTGGGTCTCTGATATTAGCTGGAGTGGTGATAGCACAGGCTATGCAGACTCCGTGAAGGGCCGATTCACCATCTCCAGAGACAACGCCAAGAACTCCCTGTATCTGCAAATGAACAGGCTGAGAACTGAGGACACGGCCTTGTATTACTGTGCGAGAGACTCGTATTACTATGGTAGTGGCTCTTACGGGGGCCCGTCTTTTGACTACTGGGGCCAGGGAGTCCTGGTCACCGTCTCCTCAG	GACATCCAGATGACCCAGTCTCCATCCTCCCTGTCTGCATCTGTAGGAGACAAAGTCACCATCACTTGCCGAGCCAGTCAGGGTATTCGCAGCTGGTTAGCCTGGTATCAGCAGAAACCAGGGAAAGCCCCTAAGCTCCTGATCTATGCTGCATCCAGTTTACAAAGTGGGGTCCCATCAAGGTTCAGCGGCAGTGGATCTGGGACGGATTACACTCTCACCATCAGCAGCCTGCAGCCTGAAGATTTTGCAACTTATTATTGTCAACAGGGTTACAATAATCCGTGGACGTTCGGCCAAGGGACCAAGGTGGAAATCAAAC
16C222	16C222_wk6.3-E09	00018	2	week6	RBD	IGHV3	Lambda	IGHV3-AEH*01	IGHJ5-2*01	IGHG	0.949	CAKDQAGGHYYGTTYYAGSLDVW	69	IGLV1-ACR*01	IGLJ2*01	0.98	CSAWDSSLSVLF	36	GAGGTGCAGCTGGTGGAGACTGGAGGAGGCTTGGTCCAGCCTGGGGGGTCCCTGAGACTCTCCTGTGCAGCCTCTGAATTCACCTTCAGTTACTATGCTATGCAGTGGGTCCGCCAGGCTCCAGGGAAGGGGCTGGAGTGGATCTCAGCTATTAATAGTGGTGGGGGTAGCACATACTACGCAGACTCCGTGAAGGGCCGATTCACCATCTCCAGAGACAACTCAAAGAACACGCTCTCCCTACAAATGAACAGCCTGAGAGCTGAGGACACGGCCGTGTATTACTGTGCGAAAGATCAGGCGGGAGGCCATTACTATGGTACTACTTATTACGCGGGCTCATTGGATGTCTGGGGCCGGGGAGTTCTGGTCACCGTCTCCTCAG	CAGTCTGTGCTGACGCAGCCGCCCTCAGCATCTGGGGCCCCCGGGCAGAGGGTCACCATTTCCTGCACTGGGAGCAGCTCCAACATCGGGGCGGGTTATTATGTATCCTGGTACCAGCAGTTCCCAGGAACAGCCCCCAAACTCCTCATCTATGAAAATAATAAGCGACCCTCAGGGGTTTCTGACCGATTCTCTGGCTCCAAGTCTGGTACCTCAGCCTCCCTGACCATCACTGGACTCCAATCTGAGGATGAGGCTGATTATTACTGCTCAGCATGGGATAGCAGCCTGAGTGTGTTATTCGGAGGAGGGACCCGGCTGACCGTCCTAG
16C222	16C222_wk6.3-G09	00080	1	week6	S2	IGHV1	Kappa	IGHV1-AAU-U*01	IGHJ4*01	IGHG	0.983	CARGPYCTSSTCSEGFDYW	57	IGKV1-ADO*01	IGKJ2*01	0.944	CLQGYSTPYSF	33	CAGGTCCAGCTGGTGCAGTCTGGGGCTGAGGTGAAGAAGCCTGGGGCCTCAGTGAAGGTTTCCTGCAAGGCTTCTGGATTCACCTTTGGCAGCTATGCTATCACCTGGGTGCGACAGGCCCCTGGACAAGGGCTTGAGTGGATGGGAGTGATCATCCCTCTTGTTGGTGTAACAAACTACGCAGAGAAGTTCCAGGGCAGAGTCACGATTACCGCGGACACGTCCATAAGCACAGCCTACATGGAGCTGAGCAGCCTGAGATCTGAGGACACGGCCGTGTATTACTGTGCGAGAGGCCCATATTGTACTAGTAGTACTTGCTCCGAAGGATTTGACTACTGGGGCCAGGGAGTCCTGGTCACCGTCTCCTCAG	NNGTTCAGCGGCAGTGGATCTGGGACAGAATTCACTCTCACCATCAGCAGCCTGCAGCCTGAAGATTTTGCAACTTATTACTGTCTACAGGGTTATAGTACCCCGTACAGTTTTGGCCAGGGGACCAAAGTGGAGATCAAAC
16C222	16C222_wk6.3-H09	00112	1	week6	S2	IGHV3	Lambda	IGHV3-ADR*01	IGHJ6*01	IGHG	0.973	CAKDLRSTRPTYYYGLDSW	57	IGLV8-ABK*01	IGLJ2*01	0.983	CLLYMGGGTVLF	36	GAGGTGCAACTGGTGGAGTCTGGGGGCGGCTTGGCAAAGCCTGGGGGGTCCCTGAGACTCTCCTGCGCAGCCTCCGGATTCACCTTCAATGACTACTACATGGACTGGGTCCGCCAGGCTCCAGGGAAGGGGCTGGAGTGGGTCTCACGTATTAGTTATGGCGATGGTAGCACATGGTACGCAGACTCTGTGAAGGGCAGATTCACCATCTCCAGAGAGAACGCCAACAACACACTGTATCTTCAAATGAACAGCCTGAGAACTGAGGACACGGCTGTCTATTACTGTGCGAAAGATTTGAGGTCAACTCGCCCCACTTATTACTACGGTTTGGATTCCTGGGGCCAAGGGGTCGTCGTCACCGTCTCCTCAG	GAGACTGTGGTGACCCAGGAGCCATCGTTGTCAGTGTCCCCTGGAGGAACAGTCACACTCACCTGTGGCCTGAGCTCTGGCTCAGTCTCTACCAGTAACTACCCCAGCTGGTACCAGCAGACCCCAGGCCAGGCTCCACGCACGCTCATCTACAGCACAAACACTCGCCCTTCTGGGGTCCCTGATCGCTTCTCTGGCTCCATCCTTGGGAACAAAGCTGCCCTCACCATCACGGGGGCTCAGGCAGACGATGAATCTGATTATTACTGTCTGCTCTACATGGGTGGTGGCACTGTGTTATTCGGAGGAGGGACCCGGCTGACCGTCCTAG
16C222	16C222_wk6.3-A10	00198	1	week6	RBD	IGHV3	Lambda	IGHV3-ADR*02,IGHV3-ABJ*01	IGHJ1*01	IGHG	0.915	CARGGEKTVVVVVAEEYFEFW	63	IGLV3-ACB*02	IGLJ2*01	0.926	CQVWDHNVGFF	33	GAGGTGCAGTTGGTGGAGTCTGGGGGCGGCTTGGCAAAGCCTGGGGGGTCCCTGAGACTCTCCTGCGCAGCCTCTGGATTCACTTTTAGTTATTATCACATGACCTGGGTCCGGCAGGCTCCAGGGAAGGGACTGGAGTGGATCGCAGGGATTAATAGTGGTGGTAGTATATATTATGCAGACTCCGTGAAGGGCAGATTCACCATCTCCAGAGAGAACGCCAAGAACACACTGTATCTTCAAATGGACAGCCTGAGAACCGAGGACACGGCTGTCTATTACTGTGCGAGAGGAGGGGAGAAGACTGTGGTCGTAGTGGTTGCCGAAGAATATTTCGAATTTTGGGGCAAGGGCGCCCTGGTCACCGTCTCCTCAG	TCCTTTGACCTGACTCAGCCACTCTCAGTGTCAGTGGCCCTGGGACAGATGGCCAGGATCACTTGTGGGGGAAACAATATTGGAAGAAAATTTGTCTACTGGTACCAGAAGAAGCCGGACCAGGCCCCTATATTGGTCATCTTTGAGGATAGAAAGCGGCCCTCGGGGATCCCTGAGCGATTCGCTGGCTCCAACTCGGGGAACACCGCCACCCTGACCATTGACGGAGCCCAAGCCAGGGATGAGGCTGACTATTACTGTCAGGTGTGGGACCATAATGTTGGCTTCTTCGGAGGAGGGACCCGGCTGACCGTCCTAG
16C222	16C222_wk6.3-D10	00249	1	week6	RBD	IGHV4	Kappa	IGHV4-AFI*01,IGHV4-AGP-U*01,IGHV4-AEX-S*01,IGHV4-ADD*01,IGHV4-ACQ-S*01,IGHV4-ABB-S*01	IGHJ4*01	IGHG	0.966	CARDVDYLGYCSGDVCPIQPFDYW	72	IGKV3-ABT*01	IGKJ4*01	0.983	CLQRSNWPLTF	33	CAGCTGCAACTGCAGGAGTCGGGCCCAGGACTGGTGAAGCCTTCGGAGACCCTGTCCCTCACCTGCGCTGTCTCTGGTGGCTCCATCAGCAGTAACTACTGGAGCTGGATCCGCCAGCCCCCAGGGAAGGGACTGGAGTGGATTGGACGTATTTCTGGTAGTGGTGGGAGCACCGACTACAACCCCTCCCTCAAGAGTCGAGTCACCATTTCAACAGACACGTCCAAGAACCAGTTCTCCCTGAAGCTGAGCTCTGTGACCGCCGCGGACACGGCCGTGTATTACTGTGCGAGAGATGTGGACTACCTAGGATATTGTAGTGGTGATGTCTGCCCCATTCAGCCTTTTGACTACTGGGGCCAGGGAGTCCTGGTCACCGTCTCCTCAG	GAAATAGTGATGACGCAGTCTCCAGCCACCCTGTCTCTGTCTCCAGGGGAAAGAGCCACCCTCTCCTGCAGGGCCAGTCAGAGTGTCAGTAGAAGCTTAGCCTGGTACCAGCAGAAACCTGGGCAGGCTCCCAGGCTCCTCATCTATGGTGCATCCAGCAGGGCCACTGGCATCCCAGACAGGTTCAGTGGCAGCGGGTCTGGGACAGACTTCACTCTCACCATCAGCAGCCTGGAGCCTGAAGATGTTGGAGTTTATTACTGTCTGCAGCGTAGTAACTGGCCTCTCACTTTCGGCGGAGGGACCAAGGTGGAGATCAAAC
16C222	16C222_wk6.3-E10	00087	1	week6	S2	IGHV4	Lambda	IGHV4-ADD*01,IGHV4-ABB-S*01	IGHJ5-1*01	IGHG	0.909	CTRDPLGEFCSGSGCHRGNRFDVW	72	IGLV1-ABN*02	IGLJ3*01	0.946	CAAWDDSLSGWVF	39	CAGGTGCAGCTGCAGGAGTCGGGCCCAGGACTGGTGAAGCCTTCGGAGACCCTGTCCTTCATCTGCACTGTCTCTGGTGACTCCATCAGCGGTTACTACTGGAGCTGGATCCGCCAGCCCCCAGGGAAGGGACTGGAATGGATTGGGGGTATCGGTGGTGGTAGTGGGAGGTCCGAATACAGCCCCTCCCTCAAAAGTCGAGTCACCATTTCAATAGACACATCCAGGAACCAGTTCTCCCTGAAGTTGAGGTCTATGACCGCCGCGGACACGGCCGTATATTATTGTACGAGAGATCCTCTTGGAGAATTCTGTTCTGGTAGTGGTTGCCACAGGGGGAACCGGTTCGATGTCTGGGGCGCGGGAGTCCTGGTCACCGTCTCCTCAG	CAGTCTGTGCTGACTCAGCCTCCCTCAGCGTCTGAGGCCGCCAGGAAGAGTGTCACCTTCTCCTGTTCTGGAAGCAGCTCCAACATCGGAAGTAGTGGTGTCTCCTGGTACCAGCAACTCCCAGAAACGGCTCCCAAACTCCTCATCTATTATAATGATCGGCGAACCTCAGGTGTCTCTGACCGATTCTCTGGCTCCAAGTCTGGCACGTCAGCCTCCCTGGCCATCAGTGGGCTCCAGACTGAAGATGAGGCTGATTATTACTGCGCAGCGTGGGATGATAGCCTGAGCGGTTGGGTTTTCGGCGGAGGGACCCGGCTGACCGTCCTAG
16C222	16C222_wk6.3-G10	00049	1	week6	S2	IGHV4	Kappa	IGHV4-AGR*01	IGHJ5-2*01	IGHG	0.934	CAREGCSGGVCFGSLHVW	54	IGKV4-ACX*01	IGKJ2*01	0.977	CQQYYSTPYSF	33	GGAGTGGTGAAGCCTTCGGAGACCCTGTCCCTCAGCTGCGCTGTCTCTGGTGGCACCATCAGCAGTGGTTACTACTACTGGAGCTGGATCCGCCAGCCCCCAGGGAAGGGGCTGGAGTGGATTGGGCGTATCTATAGTAATAGTGAGAGTACCAAGTATAACCCCTCCCTCAAGAGTCGAGTCACCATTTCAAAAGACACGTCCAAGAACCAGTTCTCCCTAAAGCTGAGCTCTGTGACCGCCACGGACACGGCCGTGTATTACTGTGCGAGAGAAGGTTGTAGTGGTGGTGTCTGCTTTGGTTCATTGCATGTCTGGGGCCGGGGAGTTCTGGTCACCGTCTCCTCAG	GACATTGTGATGACCCAGTCTCCAGACTCCCTGGCTGTGTCTCTGGGAGAGAGGGTCACCATCAACTGCAAGTCCAGCCAGAGTCTTTTATACAGCTCCAACAATAAGAACTACTTAGCCTGGTACCAGCAGAAACCAGGACAGGCTCCTAAGGTGCTCATTTACTGGGCATCTACCCGGGAATCCGGGGTCCCTAACCGATTCAGTGGCAGTGGATCTGGGTCAGATTTCACTCTCACCATCAGTGGCCTGCAGACTGAAGATGTGGCAGTGTATTACTGTCAGCAATATTATAGCACTCCGTACAGTTTTGGCCAGGGGACCAAAGTGGAGATCAAAC
16C222	16C222_wk6.3-A11	00149	1	week6	RBD	IGHV3	Lambda	IGHV3-AFY-S*02	IGHJ5-2*01	IGHG	0.973	CARDRGIAAANSLDVW	48	IGLV3-AED-X*06	IGLJ1*01	0.948	CQVWDSSSDHYIF	39	GTGGAGCAGCTGGTGGAGTCTGGGGGAGGCTTGGTACAGCCTGGGGCGTCCCTGAGACTCTCCTGTGCAGCCTCTGAATTCACCTTCAGTAGCTATGACATGCACTGGGTTCGCCAGGCTCCAGGGAAGAGTCTGGAGTGGGTATCAGGTATTCACATTGGCGGTGGCACATTCTACCCAGACTCTGTGAAGGGTCGATTCACCATCTCCAGAGACAATGCCAAAAACTCCTTGTATCTTCAAATGCACAGCCTGAGAACTGAGGACACTGCTGTGTATTATTGTGCAAGAGATCGGGGTATAGCGGCAGCTAACTCATTGGATGTCTGGGGCCGGGGAGTTCTGGTCACCGTCTCCTCAG	TCCTATGAGCTGACTCAGCCACCCTCGGTGTCGGTGTCCCCAGGACAGATGGCCAGGATCACCTGTGGGGGAGACAACATTGGAAGTAAAAATGTGCAGTGGTACCAGCAGAAGCCAGCGCAGGCCCCTGTGCTGGTCATCTATGCTGATAGCGAACGGCCCTCAGGGATCCCTGAGCGATTCTCTGGCTCCAACTCAGGGAACACGGCCACCCTGACCATCAGCGGGGTCGAGGCCGGGGATGAGGCTGACTATTACTGTCAGGTGTGGGATAGTAGTAGTGATCATTACATCTTCGGTGCTGGGACCCGGCTCACCGTCCTAG
16C222	16C222_wk6.3-B11	00264	1	week6	NTD	IGHV3	Lambda	IGHV3-ADR*01	IGHJ4*01	IGHG	0.973	CAKAPRGLDFGVALDYW	51	IGLV1-ADU*01	IGLJ2*01	0.98	CGAWDSSLSAGLF	39	GAGGTGCAGTTGGTGGAGTCTGGGGGCGGCTTGGCAAAGCCTGGGGGGTCCCTGAGACTCTCCTGCGCAGCCTCCGGATTCATCTTCAGTGACTACTACATGGACTGGGTCCGCCAGGCTCCAGGGAAGGGGCTGGAGTGGGTCTCACGTATTAGTAAGGGTAGTGGAAGCACATGGTACGCAGACTCCGTGAAGGGCAGATTCACCATCTCCAGAGAGAACGCCAAGAACACACTGTATCTTCAAATGAGCAGCCTGAGAGCTGACGACACGGCTGTCTATTACTGTGCGAAAGCCCCCCGGGGCTTGGATTTTGGAGTGGCCCTTGACTACTGGGGCCAGGGAATCCTGGTCACCGTCTCCTCAG	CAGTCTGTGCTGACGCAGCCGCCCTCAGTGTCTGCGGCCCCAGGGCAGAAGGTCACCATCTCCTGCTCTGGAAGCAGCTCCAACATCGGGAGAAGTTATGTATCCTGGTACCAGCAGGTCCCAGGAACGGCCCCCAAACTCCTCATCTATGACAATAATAAGCGACCCTCAGGGGTTTCTGACCGATTCTCTGGCTCCAAGTCTGGTACCTCAGCCTCCCTGGCCATCACTGGACTCCAGACTGGAGATGAGGCTGATTATTACTGCGGAGCATGGGATAGCAGCCTGAGTGCTGGCTTATTCGGAGGAGGGACCCGGCTGACCGTCCTAG
16C222	16C222_wk6.3-F11	00023	2	week6	RBD	IGHV4	Kappa	IGHV4-AFI*01,IGHV4-ADD*01,IGHV4-ABB-S*01	IGHJ5-1*01,IGHJ1*01	IGHG	0.963	CARDHYGIYADLFDYW	48	IGKV2-AAO*01	IGKJ2*01	0.97	CMQTLQTPYSF	33	CAGCTGCAGCTGCAGGAGTCGGGCCCAGGACTGGTGAAGCCTTCGGAGACCCTGTCCCTCACCTGCGCTGTCTCTGGTGGCTCCATCAGCTATAACTTCTGGAGCTGGATCCGCCAGCCCCCAGGGAAGGGACTGGAGTGGATTGGACGTATCTCTGGTAGTGGTGGGAGCACCGACTACAGCCCCTCCCTCAAGAGTCGAGTCACCATTTCAACAGACACGTCCAAGAACCAGTTCTCCCTGAAGCTGAGCTCTGTGACCGCCGCGGACACGGCCGTGTATTACTGTGCGAGAGACCACTACGGTATCTACGCGGACCTTTTTGACTACTGGGGCCAGGGAGTCCTGGTCACCGTCTCCTCAG	GATATAGTGATGACCCAGACCCCACTCTCCCTGCCCGTCACCCCTGGAGAGCCGGCCTCCATCTCCTGCAGGTCTAGTCAGAGCCTCTTGGATAGTGATGGATACACCCATTTGCATTGGTACCTGCAGAAGCCAGGCCAGTCTCCACAGCTCCTGATGTATTTGGTTTCCAACCGGGCCTCTGGAGTCCCAGACAGGTTCAGTGGCAGTGGGTCAGGCACTGATTTCACACTGAAAATCAGCAGGGTGGAGGCTGAGGATGTTGGGGTTTATTACTGCATGCAAACTCTACAAACTCCGTACAGTTTTGGCCAGGGGACCAAAGTGGAGATCAAAC
16C222	16C222_wk6.3-G11	00032	1	week6	RBD	IGHV3	Kappa	IGHV3-ADO*01	IGHJ4*01	IGHG	0.934	CVRDKFPTVLYYFDYW	48	IGKV1-ADK*01	IGKJ1*01	0.986	CQQRNSYPPTF	33	GAGGTGCAGCTGGTGGAGTCTGGGGGAGGCTTGGTCCAACCTGGCGGGTCCCTGAGAGTCTCCTGTGCAGCCTCTGGATTCACCTTCAGTGACTACTACATACAGTGGGTCCGCCAGGCTCCAGGAAAGGGGCCGGAGTGGGTAGGTTTCATTAGAGATAAAACTAAAGGTGGGACAGCAGAATACGCCGCGTCTGTGAAAGGCAGATTCACCATGTCCAGAGATGATTCCAATAGCATCGCCTATCTGCAAATGAGCAGCCTGAAAACCGAGGACACGGCCGTGTATTACTGTGTTAGAGATAAGTTCCCTACGGTCCTCTACTATTTTGACTATTGGGGCCAGGGAGTCCTGGTCACCGTCTCCTCAG	GACATCCAGATGACCCAGTCTCCATCCTCCCTGTCTGCTTCTGTAGGAGACAAAGTCACCATCACTTGCCGAGCCAGTCAGGGCATTAGCAATGCTTTAGCCTGGTATCAGCAGAAACCAGGGAAAGCCCCTAAGCTCCTGATGTATGCTGCATCCAATTTGCAAAGTGGGGTCCCATCAAGATTCAGCGGCAGTGGATCTGGGACAGATTTCACTCTCACCATCAGCAGCCTGCAGGCTGAAGATTTTGCAGTTTATTACTGTCAACAGCGTAATAGTTACCCTCCGACGTTCGGCCAAGGGACCAAGGTGGAAATCAAAC
16C222	16C222_wk6.3-B12	00005	2	week6	RBD	IGHV3	Lambda	IGHV3-AFY-S*02	IGHJ5-2*01	IGHG	0.983	CARDRGLAAANSLDVW	48	IGLV3-AED-X*06	IGLJ1*01	0.945	CQVWDSGSDHYIF	39	GTGGAGCAGCTGGTGGAGTCTGGGGGAGGCTTGGTACAGCCTGGGGCGTCCCTGAGACTCTCCTGTGCAGCCTCTGAATTCACCTTCAGTGGCTATGACATGCACTGGGTTCGCCAGGCTCCAGGGAAGGGTCTGGAGTGGGTATCAGGTATTCACATTGGCGGTGGCACATACTACCCCGACTCTGTGAAGGGTCGATTCACCATCTCCAGAGACAATGCCAAGAACTCCTTGTATCTTCAAATGAACAGCCTGAGAGCTGAGGACACTGCTGTGTATTATTGTGCAAGAGATCGGGGTTTAGCGGCAGCTAACTCATTGGATGTCTGGGGCCGGGGAGTTCTGGTCACCGTCTCCTCAG	TCCTATGAGCTGACTCAGCCACCCTCGGTGTCGGTGTCCCCAGGACAGATGGCCAGGATCACCTGTGGGGGAGACAACATTGGAAGTAAAAATGTGCAGTGGTACCAGCAGAAGCCAGCGCAGGCCCCTGTGCTGGTCATCTATGCTGATAGCGAACGGCCCTCAGGGATCCCTGAGCGATTCTCTGGCTCCAACTCAGGGAACACGGCCACCCTGACCATCAGCGGGGTCGAGGCCGGGGATGAGGCTGACTATTACTGTCAGGTGTGGGATAGTGGTAGTGATCATTACATCTTCGGTGCTGGGACCCGGCTCACCGTCCTAG
16C222	16C222_wk6.3-C12	00067	1	week6	S2	IGHV3	Kappa	IGHV3-AGZ-X*02	IGHJ4*01	IGHA	0.963	CSRGTVLDYW	30	IGKV1-AEG*01	IGKJ4*01	0.997	CLQYSSSPPTF	33	GAAGTGCAGCTGGTGGAGTCTGGGGGAGGCTTGGTAAAGCCTGGAGGGTCCCTGAGACTCTCCTGTGGAGCCTCTGGATTCACCTTTGATGATTATCCCATGAGCTGGGTCCGCCAGGCTCCAGGGAAGGGTCTGGAGTGGGTATCTCGGATTAGCTGGGATGGTGGTAGTACATATTACGCAGACTCCGTGAAGGGCCGATTCACCATCTCCAGAGACAGCGCCAAGAACACACTGTATCTGCAAATGGACAGGCTGAGACCTGAAGACACGGCCTTGTATTACTGTAGTAGGGGTACGGTTTTAGACTACTGGGGCCAGGGAGTCCTGGTCACCGTCTCCTCAG	GACATCCAGATGACCCAGTCTCCATCCTCCCTGTCTGCATCTGTAGGAGACACAGTCACCATCACTTGCCGGGCGAGTCAGAGTATTAGCAGCTGGTTAGCCTGGTATCAGCAGAAACCAGGGAAAGCCCCTAAGCTCCTGATCTATAAGGCATCCAGTTTGCAAAGTGGGGTCCCCTCAAGGTTCAGCGGCAGTGGATCTGGGACAGATTTCACTCTCACCATCAGCAGCCTGCAGCCTGAAGATTTTGCAACTTATTTCTGTCTACAGTATAGCAGTAGCCCTCCCACTTTCGGCGGAGGGACCAATATGGAGATCAAAC
16C222	16C222_wk6.3-E12	00148	1	week6	RBD	IGHV3	Lambda	IGHV3-ADM*01	IGHJ4*01	IGHG	0.993	CVRAGGSPPYYFDYW	45	IGLV3-AED-X*06	IGLJ1*01	0.941	CQVWDSSGDHYIF	39	GAGGTGCAGCTGGTGGAGTCTGGGGGAGGCTTGGTACATCCTGGGGGGTCCCTGAGACTCTCCTGTACAGCCTCTGGATTCACCTTCAGTAGCACCAGGATAAACTGGATCCGACAGTCTCCAGGGAAGAGGCTGGAGTGGGTGGCCGACATAAAGTACGATGGAAGTGAGAAATACTATGTAGACTCTGTGAAGGGCCGATTCACTATCTCCAGAGACAATGCCAAGAACTCCCTCTATCTGCAAATGAACAGCCTGAGAGCTGAGGACACAGCCGTGTATTACTGTGTGAGAGCGGGCGGTAGCCCACCGTACTACTTTGACTACTGGGGCCAGGGAGTCCTGGTCACCGTCTCCTCAG	TCCTATGAGCTGACTCAGCCACGCTCAGTGTCCGTGTCCCCAGGACAGACGGCCAGGATCACCTGTGGGGGAGACAACATTGGAAGTAAAAATGTGCAGTGGTACCAGCAGAAGCCACCGCAGGCCCCTGTGTTGGTCATCTATGCTGATAGCGAACGGCCCTCAGGGATCCCTGAGCGATTCTCTGGCTCCAACTCAGGGAACACCGCCACCCTGACCATCAGCGGGGTCGAGGCCGGGGATGAGGCTGACTATTACTGTCAGGTGTGGGACAGTAGTGGTGATCATTACATCTTCGGTGCTGGGACCCGGCTCACCGTCCTAG
16C222	16C222_wk6.3-F12	00103	1	week6	RBD	IGHV3	Kappa	IGHV3-AFE*01	IGHJ4*01	IGHM	0.926	CAKALNTAGGYW	36	IGKV1-AEG*01	IGKJ1*01	0.965	CLQYSSSPWTF	33	GAGGTGCACCTGGTGGAGACTGGAGGAGGGTTGGTCCAGCCTGGGGGGTCCCTGAAACTCTCCTGTGCAGCCTCTGGATTCGCCGTCAGTAGCGATGCCATGAGTTGGGTCCGCCAGGCTCCAGGCAAGGGGCTAGAGTGGGTCTCAGGTATTAATAATAGTGGGACTAGGACATACTACGCAGACTCCGTGAAGGGCCGATTCACCATCTCCAGAGACAACTCAAAGAACACGCTCTTCCTGCAAATGAACAGCCTGAGACCTGAGGACACGGCCGTGTATTATTGTGCGAAAGCCCTGAATACAGCAGGGGGCTACTGGGGCCAGGGAGTCCTGGTCACCGTCTCCTCAG	GACATCCAGATGACCCAGTCTCCATCCTCCCTGTCTGCATCTGTAGGAGACACAGTCACCATCACTTGCCGGGCGAGTCAGAGTATTAGCACCTGGTTAGCCTGGTATCAGCAGAAACCAGGGAAAGCCCCTAAGCTCCTGATCTATAAGGCATCTAGTTTGCAAAGTGGGGTCCCCTCAAGGTTCAGCGGCAGTGGATCTGGGACAGATTTCACTCTCACCATCAACAGCCTGCAGCCTGAAGATTTTGCAAATTATTATTGTCTACAGTATAGTAGTAGTCCGTGGACGTTCGGCCAAGGGACCAAGGTGGAAATCAAAC
16C222	16C222_wk6.3-G12	00002	3	week6	NTD	IGHV3	Kappa	IGHV3-AEF*02	IGHJ4*01	NA	0.961	CTSGVTTFDVW	33	IGKV2-AEB*01	IGKJ1*01	1	CMQALEFPPTF	33	GCCTCTGGATTCACCTTCAGTAACTACTACTTGCACTGGGTCCGCCAGGCTCAAGGGAAAGGGCTAGAGTGGGTAGGTTTAATAAGACACAAAGCTAACAGTTACACGACAGAATATGTTGCGGCTGTGAAAGGCAGATTCACCATCTCAAGAGATGATTCAAAGAACACGCTGTATCTGCAAATGAGCAGCCTGAAAACCGAGGACACAGCCGTGTATTACTGTACCTCGGGGGTTACAACCTTCGATGTCTGGGGCGCGGGAGTCCTGGTCACCGTCTCCTCAG	GATATTGTGATGACCCAGACTCCACTCTCCCTGCCCGTCACCCCTGGAGAGCCGGCCTCCATCTCCTGCAGGTCTAGTCAGAGCCTCTTGGATAGTGAGGATGGAAACACCTATTTGGATTGGTACCTGCAGAAGCCAGGCCAGTCTCCACAGCTCTTGATTTATGAGGTTTCCAACCGGGCCTCTGGAGTCCCAGACAGGTTCAGTGGCAGTGGGTCAGACACTGATTTCACACTGAAAATCAGCAGAGTGGAGGCTGAGGATGTTGGGGTTTATTACTGCATGCAAGCTCTAGAGTTTCCTCCGACGTTCGGCCAAGGGACCAAGGTGGAAATCAAAC
16C235	16C235_wk2.1-C01	00071	1	week2	RBD	IGHV1	Lambda	IGHV1-AGS*02,IGHV1-ABW-S*01	IGHJ5-2*01	IGHG	0.953	CWVSATPFDYW	33	IGLV3-AEB-X*02	IGLJ2*01	0.997	CYSTDSSGNHGLF	39	GAGGTCCAGCTGGTACAGTCTGGGGCTGAGGTGAAGAAGCCTGGGGCCTCCGTGAAAATCTCCTGCAAGGCTTCTGGATACACCTTCACCGACTACTACCTGCACTGGGTGCGACAGGCTCCTGGAAAAGGGCTTGAGTGGATGGGACGTGTTGATCCTGAAGATGGTGAAGCAGACTACGCACAGAAGTTCCAGGACAGAGTCACCATCACCAGGGACACGTCTACAGACACAGCCTACATGGAGCTGAGCAGCCTGAGATCTGAGGACACGGCCGTGTATTACTGTTGGGTGTCTGCTACACCATTTGACTACTGGGGCCAGGGAGTCCTGGTCACCGTCTCCTCAG	TCCTATGAGCTGACACAGCCACCCTCGGTGTCAGTGTCCCCAGGACAGACGGCCAGGATCACCTGCTCTGGAGATGCATTGCCAAAAAAATATGCTTATTGGTTCCAGCAGAAGCCAGGCCAGTCCCCTGTGCTGATCATCTATGAGGACAGCAAACGGCCCTCTGGGATCCCTGAGAGATTCTCTGGCTCCAGCTCAGGGACAGTGGCCACCTTGACTATCAGTGGGGCCCAGGTGGAGGATGAAGCTGACTACTACTGTTACTCAACAGATAGCAGTGGTAATCATGGCTTATTCGGAGGAGGGACCCGGCTGACCGTCCTAG
16C235	16C235_wk2.1-E01	00087	1	week2	S2	IGHV4	Kappa	IGHV4-AEX-S*01	IGHJ4*01	IGHG	0.943	CATEDPIIAASPHW	42	IGKV1-ABZ*01	IGKJ3*01	0.969	CQQRNSYPFTF	33	CAGGTGCAGCTGCAGGAGTCGGGCCCAGGACTGGTGAAGCCTTCGGAGACCCTGTCCCTCACCTGCGCTGTCTCTGGTGGCTCCGTCAGCACTACCTACTGGAGCTGGATCCGCCAGGCCCCAGGGAAGGGGCTGGAGTGGATTGGGTATATTTTTGGTGGTGGTTATAGCACCAACTACAACCCCTCCCTCCAGAGTCGAGTCACCCTGTCAGTAGACACGTCCAAGAACCAGGTCTCCCTGAAGCTGATCTCTGTGACCGCCGCGGACACGGCCGTGTATTATTGTGCGACAGAAGATCCGATTATAGCAGCGTCTCCGCACTGGGGCCAGGGAGTCCTGGTAACCGTCTCCTCAG	GACATTCAGTTGACCCAGTCTCCATCCTCCCTGTCTGCATCTGTTGGAGGCAGAGTCACCATCACTTGTCGGGCAAGTCAGGACATTAGCAGTTTTTTAGCCTGGTATCAGCAGAAACCAGGGAAAGCCCCTAAACTCCTGATCTATAAGGCGTCCAGTTTGCAAAGTGGGGTCCCATCAAGGTTCAGCGGCAGTGAATCTGGGACAGATTTCACTCTCACCATCAGCAGCCTGCAGCCTGAAGATTTTGCAGTTTATTACTGTCAACAGCGTAATAGTTACCCATTCACTTTCGGCCCCGGGACCAAACTGGATATCAAAC
16C235	16C235_wk2.1-F01	00188	1	week2	S2	IGHV2	Kappa	IGHV2-ABG-S*01	IGHJ6*01	IGHG	0.965	CARRIYYYSGSYYLFDYW	54	IGKV2-AEF*01	IGKJ2*01	0.97	CVQAIAFPYSF	33	GGTGTGGGCTGGATCCGTCAGCCCTCACGGAAGACCCTGGAGTGGCTTGCACACATTTATTGGAATGATGATAAATACTACAGCACATCGCTGAAGAGCAGGCTCACCATCTCCAAGGACACCTCCAAAAACCAGGTGGTTCTAACAATGACCAACATGGACCCTGTGGACACAGCCACATATTACTGTGCACGGAGAATCTATTACTATAGTGGTAGTTATTACCTTTTTGACTACTGGGGCCAGGGAGTCCTGGTCACCGTCTCCTCAG	GATATTGTGATGACCCAGACTCCACTCTCCCTGCCCATCACCCCTGGAGAGCCGGCCTCCATCTCCTGCAGGTCTAGTCAGAGCCTCCTGCATAGTAATGGAAACACCTATTTGCACTGGTACCTGCAGAAGCCAGGCCAGTCTCCGCAGCTCCTGATTTATGGGGGTTCCAACAGAGCCTCTGGAGTCCCAGACAGGTTCAGTGGCAGTGGGTCAGGCACTGATTTCACACTGAAAATCAGCAAGGTGGAGGCGGAGGATGTTGGGGTTTATTACTGCGTGCAAGCTATAGCGTTTCCGTACAGTTTTGGCCAGGGGACCAAAGTGGAGATCAAAC
16C235	16C235_wk2.1-G01	00008	2	week2	S2	IGHV3	Lambda	IGHV3-AFR*01	IGHJ1*01	IGHG	0.98	CAASGNYFYFEFW	39	IGLV8-ABK*02	IGLJ2*01	0.99	CTLYMGSGILF	33	GAGGTGCAGCTGGTGGAGTCTGGAGGAGGCTTGGTTCAGCCTGGGGGGTCCCTGAGACTCTCCTGTGCAGCCTCTGGATTCACCTTCAGTAGCTATGGCATGCACTGGGTCCGCCAGGCTCCAGGGAAGGGGCTGGAGTGGGTGGCAGTTATATCGTATGATGGAAGTAAGAAATACTACGCAGACTCTGTGAAGGACCGATTCACCATCTCCAGAGACAATTCCAAGAACATGCTATATCTTCAAATGAACAACCTGAAATTGGAGGACACGGCCGTGTATTACTGTGCGGCGAGTGGGAACTACTTTTACTTCGAGTTCTGGGGCCAGGGCGCCCTGGTCACCGTCTCCTCAG	GAGACTGTGGTGACCCAGGAGCCATCGTTGTCAGTGTACCCTGGAGGAACAGTCACACTCACCTGTGGCCTGAGCTCTGGCTCAGTCTCTACCAGTAACTACCCCAGCTGGTACCAGCAGACCCCAGGCCAGGCTCCACGCACGCTCATCTACAGCACAAACACTCGCCCTTCTGGGGTCCCTGATCGCTTCTCTGGCTCCATCCTTGGGAACAAAGCTGCCCTCACCATCACGGGGGCTCAGGCAGACGATGAATCTGATTATTACTGTACGCTCTACATGGGTAGTGGCATTTTATTCGGAGGAGGGACCCGGCTGACCGTCCTAG
16C235	16C235_wk2.1-B02	00130	1	week2	S2	IGHV3	Kappa	IGHV3-AEE*01	IGHJ1*01	IGHG	0.973	CARDEGGHFKFW	36	IGKV2-ACL*01	IGKJ2*01	0.947	CGQDTHWPSF	30	GAGGTGCAGCTGGTGGAGTCTGGGGGAGACTTGGTCCAGCCTGGCGGGTCCGTGAGACTCTCCTGTGCAGCCTCTGGATTCACCTTCGGTAGTTATGGCATGCACTGGGTCCGCCAGGCTCCAGGGAAGGGGCTGGAGTGGGTCTCAGCCATTAATACTGGGGGGGGTAGCACATGGCACACAGACTCTGTAAAGGGCAGATTCACCATCTCCAGAGAGAACGCCAAGAACACACTGTATCTTCAAATGGACAGCCTGAGACCTGAGGACACGGCTGTCTATTACTGTGCGAGAGATGAGGGGGGGCACTTCAAGTTCTGGGGCCAGGGCGCCCTGGTCACCGTCTCCTCAG	GATGTTGTGATGACTCAGTCTCCACTCTCCCTGCCCATCACCCCTGGACAGCCGGCCTCCATCTCCTGCAGGTCTAGTCAAAGCCTTCTACACAGTGATGGAACCACCTACTTGAGTTGGTATCAGCAGAAGCCAGGCCAACCTCCAAGGCTCCTGATTTATAAGGTTTCTAACCGGGACTCTGGGGTCCCAGACAGATTCAGCGGCAGCGGGGCAGGGACAGATTTCACACTGAAAATCAGCAGAGTGGAGGCTGAGGATGTTGGGATTTATTACTGCGGACAAGATACACACTGGCCAAGTTTTGGCCAGGGGACCAAGGTGGAGATCAAAC
16C235	16C235_wk2.1-C02	00128	1	week2	undet	IGHV4	Lambda	IGHV4-ABB-S*01	IGHJ1*01	IGHA	0.912	CATTQLW	21	IGLV3-AEB-X*02	IGLJ1*01	0.976	CYSTDTSGPRF	33	CAGGTGCAGCTGCAGGAGTCGGGCCCAGGACTGGTGAAGCCTTCGGAGACCCTGTCCCTCACCTGCGGTGTCTCCGGTGCCTCCATCAGTACTTACTGGTGGAACTGGATCCGCCAGCCCCCAGGGAAGGGGCTGGAGTGGATTGGGGAGATCAATGGTAATAGTGGTACCACCTACTACAATCCCTCCCTCAAGAGTCGAGTCACCATTTCAAAAGACGCGTCCAAGAACCAGTTTTCCCTGAACTTGACCTCTGTGACCGCCGCGGACACGGCCGTGTATTACTGTGCGACTACACAATTGTGGGGCCAGGGCGCCCTGGTCACCGTCTCCTCAG	TCCTATGAGCTGACACAGCCACCCTCGGTGTCAGTGTCCCCAGGACAGACGGCCAGGATCACCTGCTCTGGAGATGCATTGCCAAAAAAATATGTTTATTGGTTCCAGCAGAAGCCAGGCCAGTCCCCTGTGCTGATCATCTATGAGGACAACAAACGGCCCTCTGGGATCCCTGAGAGATTCTCTGGCTCCAGCTCAGGGACAGTGGCCACCTTGACTATCAGTGGGGCCCAGGTGGAGGATGAAGCTGACTACTACTGTTATTCAACAGATACCAGTGGTCCTCGCTTCGGTGCTGGGACCCGGCTCACCGTCCTAG
16C235	16C235_wk2.1-E02	00191	1	week2	undet	IGHV4	Lambda	IGHV4-AGR*01	IGHJ5-1*01	IGHG	0.946	CARDGVPITIFGVGHNRFDVW	63	IGLV2-ABP*01,IGLV2-ABI*01	IGLJ1*01	0.99	CGSYRSGSTYYIF	39	CAGGTGCAGCTGCAGGAGTCGGGCCCAGGAGTGGTGAAGCCTTCGGAGACCCTGTCCCTCACCTGCGCTGTCTCTGGTGGCACCATCAGCAGTGGTTACTACTACTGGAGCTGGATCCGCCAGCCCCGAGGGAAGGGGCTGGAGTGGATTGGGGGTATCTATAGTAATAGTGAGAGTACCAACTACAACCCCTCCCTCAAGAGTCGAGTCACCATTTCAAAAGACACGTCCAAGAACCAGTTCTCCCTAAAGCTGAGCTCTGTGACCGCCACGGACACGGCCGTGTATTACTGTGCGAGAGATGGGGTCCCCATTACAATTTTTGGAGTGGGACACAACCGGTTCGATGTCTGGGGCCCGGGAGTCCTGGTCACCGTCTCCTCAG	CAGTCTGCCCTGACTCAGCCTCCCTCAGTGTCCAAGTCTCTTGGACAGTCGGTCACCATCTCCTGCACTGGAACCAGCAGTGACATTGGTGGTTATAACGGTGTCTCCTGGTACCAGCAGCACTCAGGCACAGCCCCCAGACTCCTGATTTATGAGGTCAGTAAGCGGCCCTCAGGGGTCTCTGATCGCTTCTCTGGCTCCAAGTCTGGCAACACGGCCTCCCTGACCATCTCTGGGCTCCAGGCTGAGGATGAGGCTGATTATTACTGCGGCTCATATAGGAGTGGAAGCACTTATTACATCTTCGGTGCTGGGACCCGGCTCACCGTCCTAG
16C235	16C235_wk2.1-F02	00014	1	week2	RBD	IGHV1	Lambda	IGHV1-AGS*01,IGHV1-ABW-S*01	IGHJ5-1*01	IGHG	0.892	CAAWIDLHFLW	33	IGLV3-AEB-X*02	IGLJ2*01	0.976	CYSTDSSGNLGFF	39	GAGGTCCAACTGATACAGTCTGGGGCTGAACTGAAGAAGCCTGGGGCCTCCGTGAAAATCTCCTGCAAGGCTTCTGGATACAGTTTCATCGACCAATACGTACAGTGGGTGCGACAGGCTCCTGGAAAAGGGCTTGAGTGGATGGGACGTATTGATCCTGAAGATGGTCAAACAGACTACGCACCGAGGTTCCAGGACAGAGTCACCATCACCAGGGACACGTCAACAGACACAGCCTACATGGAACTGAGTAGCCTGAGATCTGAGGACACGGCCGTTTATTACTGTGCGGCCTGGATAGACCTACACTTTCTCTGGGGCCAGGGAGTCCTGGTCACCGTCTCCTCAG	TCCTATGAGCTGACACAGCCACCCTCGGTGTCAGTGTCCCCAGGACAGACGGCCAGGATCACCTGCTCTGGAGATGCATTGCCAAAAAAATATGCTTATTGGTTCCAGCAGAAGCCAGGCCAGTCCCCTGTGTTGATCAGCTATGAGGACAGCAAACGGCCCTCTGGGATCCCTGAGAGATTCTCTGGCTCCAGCTCAGGGACAGTGGCCACCTTGACTATCAGTGGGGCCCAGGTGGAGGATGAAGCTGACTATTATTGTTACTCAACAGATAGTAGTGGTAATCTTGGCTTCTTCGGAGGAGGGACCCGCCTGACCGTCCTAA
16C235	16C235_wk2.1-G02	00212	1	week2	RBD	IGHV3	Lambda	IGHV3-ADF*01	IGHJ4*01	IGHG	0.987	CRAELEVVVSAKFDYW	48	IGLV2-ADC*01	IGLJ3*01	0.997	CSYTTSSTLF	30	GAGGTGCAGCTGGTGGAGTCTGGGGCAGGCTTGGTCCAGCCTGGCGGGTCCCTGAGACTCTCCTGTGCAGCCTCTGGATTCACCTTCAGTAACTCCTGGATGAGCTGGGTCCGCCAGGCTCCAGGCAAGGGGCTAGAGTGGGTTGCCCGTATTAAAAGGAAAGCTGACGGTGAGACAGCAGATTACGCCGCATCTGTGAAAGGCAGATTCACCATCTCAAGAGACGATTCAAAGAACACACTGTACCTGCAAATGAACAGCCTGAAAACCGAGGACACGGCCGTGTATTACTGCAGGGCTGAGTTGGAAGTGGTGGTGTCTGCGAAATTTGACTACTGGGGCCAGGGAGTCCTGGTCACCGTCTCCTCAG	CAGTCTGCCCCGACTCAGCCTCCCTCTGTGTCCGGGTCTCCTGGACAGTCGGTCACCATCTCCTGCACTGGAACCAGCAGTGATATTGGGTATTATAATGCTGTGTCTTGGTACCAACAGCACCCAGGCACAGCCCCCAAACTCATGATTTATGGTGTCAGTAATCGGCCCTCAGGGGTCTCTGATCGCTTCTCTGGCTCCAAGTCTGGCAACACGGCCTCCCTGACCATCTCTGGGCTCCAGGCTGAGGACGAGGCTGATTATTACTGTTGTTCATATACAACCAGTAGCACTTTATTCGGCGGAGGGACCCGGCTGACCGTCCTAG
16C235	16C235_wk2.1-B03	00057	1	week2	undet	IGHV1	Lambda	IGHV1-AGS*01,IGHV1-ABW-S*01	IGHJ5-2*01	IGHG	0.97	CATGILDVW	27	IGLV3-AAV*02	IGLJ2*01	0.989	CYSGDGNNGLF	33	GAGGTCCAGCTGGTACAGTCTGGGGCTGAGGTGAAGAAGCCTGGGGCCTCCGTGAAAATCTCCTGCAAGGCTTCTGGATACACCTTCACCGACTACTACCTGCACTGGGTGCGACAGGCTCCTGGAAAAGGGCTTGAGTGGATGGGACGTGTTGATCCTGAAGATGGTGAAGCAGACTACGCACAGAAGTTCCAGGACAGAGTCACCATCACCAGGGACACGTCTACAGACACAGCCTACATGGAGCTGAGCAGCCTGAGATCTGAGGACACGGCCGTGTATTACTGTGCAACAGGGATATTGGATGTCTGGGGCCGGGGAGTTCTGGTCACCGTCTCCTCAG	TCCTATGAGCTGACACAGCCACCCTCGGTTTCGGTGTCCCCGGGACAGACGGCCAGGATCACCTGCTCTGGAGATGCATTGCCAAAAAATTATGCTTATTGGTACCAGCAGAAGCCAGGCCAGGTGCCTGTGCTGGTGATTTATAAAGACAGTGAGCGGCCCTCAGGGATTCCTGAACGTTTCTCTGGCTCCAGCTCAGGGACCACAGTCACCCTGACCGTCAGCGGGGCCCAGGCTGAGGATGAGGCTGACTATTACTGTTACTCTGGGGATGGCAACAATGGCTTATTCGGAGGAGGGACCCGGCTGACCGTCCTAG
16C235	16C235_wk2.1-C03	00017	1	week2	RBD	IGHV4	Kappa	IGHV4-AGU*01	IGHJ6*01	IGHG	0.993	CARVKADIEDDYGYYRESGLDSW	69	IGKV1-AAD-S*01	IGKJ1*01	0.997	CQQYSSSPRTF	33	CAGGTGCAGCTGCAGGAGTCGGGCCCAGGACTGGTGAAGCCTTCGGAGACCCTGTCCCTCACCTGCGCTGTCTCTGGTTACTCCATCAGCAGTGGTTATGGCTGGAGCTGGATCCGCCAGCCCCCAGGGAAGGGGCTGGAGTGGATTGGGTATATCAGTGGTAGTAGTGGTAGCACCAACTACAACCCCTCCCTCAAGAGTCGAGTCACCATTTCAAAAGACACGTCCAAGAACCAGTTCTCCCTGAAGCTGAGCTCTGTGACCGCCGCGGACACGGCCGTGTATTACTGTGCGAGAGTTAAAGCGGATATCGAGGATGATTACGGTTACTATCGGGAGTCCGGTTTGGATTCCTGGGGCCAAGGGGTCGTCGTCACCGTCTCCTCAG	GACATCCAGATGACCCAGTCTCCATCCTCCCTGTCTGCATCTGTAGGAGACACAGTCACCATCACTTGCCGGGCGAGTCAGAGTATTAGCAGCTGGTTAGCCTGGTATCAGCAGAAACCAGGGAAAGCCCCTAAGCTCCTGATCTATAAGGCATCCAGTTTGCAAAGTGGGGTCCCATCAAGGTTCAGCGGCAGTGGATCTGGGACAGATTTCACTCTCACCATCAGCAGCCTGCAGTCTGAAGATTTTGCAACTTATTACTGTCAACAGTATAGCAGTAGCCCTCGGACGTTCGGCCAAGGGACCAAGGTGGAAATCAAAC
16C235	16C235_wk2.1-F03	00066	1	week2	S2	IGHV4	Kappa	IGHV4-AGU*01	IGHJ4*01	IGHG	0.97	CARHVYSSWSFDYW	42	IGKV2-AAT*01,IGKV2-AAQ-S*01	IGKJ4*01	0.987	CMQHKALPLTF	33	CAGGTGCAGCTGCAGGAGTCGGGCCCAGGACTGGTGAAGCCTTCGGAGACCCTGTCCCTCACCTGCGCTGTCTCTGGTGGCTCCATCAGCAGTGGTTATGGCTGGAGCTGGATCCGCCAGCCCCCAGGGAAGGGGCTGGAGTGGATTGGGCATATCTATGGTAGTATTGGGAGCACCTACTACAACCCCTCCCTCAAGAGTCGAGTCACCATTTCAAAAGACACGTCCAAGAACCAGTTCTCCCTGAAGCTGAGCTCTGTGACCGCCGCGGACACGGCCGTGTATTACTGTGCGAGACATGTGTATAGCAGCTGGTCCTTTGACTACTGGGGCCAGGGAGTCCTGGTCACCGTCTCCTCAG	GATATTGTGATGACCCAGACTCCACTCTCCCTGCCAGTCACCCCTGGAGAGCCGGCCTCCATCTCCTGCAGGTCTAGTCAGAGCCTCCTGCATACTGATGGATATACCTATTTGGATTGGTACCTGCAGAAGCCAGGCCAGTCTCCGCAGCTCCTGATTTATGGGGGTTCCAACAGAGCCTCTGGAGTCCCAGACAGGTTCAGTGGCAGTGGGTCAGGCACTGATTTCACACTGAAAATCAGCAAGGTGGAGGCGGAGGATGTTGGGGTTTATTACTGCATGCAACATAAAGCGCTTCCGCTCACTTTCGGCGGAGGGACCAAGGTGGAGATCAAAC
16C235	16C235_wk2.1-G03	00233	1	week2	undet	IGHV4	Lambda	IGHV4-AFI*01,IGHV4-ABB-S*01	IGHJ4*01	IGHG	0.97	CARRGYSYSHFDYW	42	IGLV3-AED-X*01	IGLJ1*01	0.99	CQVWDSSSKYIF	36	CAGCTGCAGCTGCAGGAGTCGGGCCCAGGACTGGTGAAGCCTTCGGAGACCCTGTCCCTCACCTGCGCTGTCTCTGGTGGCTCCATCAGCAGTAACTACTGGAGCTGGATCCGCCAGCCCCCAGGGAAGGGACTGGAGTGGATTGGACGTATCTCTGGTAGTGGTGGGAGCACCGACTACAACCCCTCCCTCAAGAGTCGAGTCACCATTTCAACAGACACGTCCAAGAACCAGTTCTCCCTGAAGCTGAGCTCTGTGACCGCCGCGGACACGGCCGTGTATTACTGTGCGAGACGGGGGTACAGTTATTCCCACTTTGACTACTGGGGCCAGGGAGTCCTGGTCACCGTCTCCTCAG	TCCTATGATCTGACTCAGCCACCCTCGGTGTCAGCGGCCTCAGGACAGACGGCCAGGATCACCTGTGGGGGAGACAACATTGGAAGTAAAAATGTGCACTGGTACCAGCAGAAGCCAGCGCAGGCCCCTGTGCTGGTCATCTATGCTGATAGCAAACGGCCCTCAGGGATCCCTGAGCGATTCTCTGGCTCCAACTCAGGGAACACCGCCACCCTGACCATCAGCAGGGTCGAGGCCGGGGATGAGGCTGACTATTACTGTCAGGTGTGGGACAGTAGTAGTAAATACATCTTCGGTGCTGGGACCCGGCTCACCGTCCTAG
16C235	16C235_wk2.1-H03	00001	4	week2	S2	IGHV4	Lambda	IGHV4-AFB-S*01,IGHV4-AFL-U*01	IGHJ4*01	IGHG	0.95	CARHQSYGSNLYYFDYW	51	IGLV3-ADT*02	IGLJ2*01	0.99	CDSWDSSGTHVLF	39	CAGGTGCAGCTGCAGGAGTCGGGCCCAGGACTGGTGAAGCCTTCGGAGACCCTGTCCCTCACCTGCGCTGTCTCTGGTGGCTCCATCAGCGGTTACTACTACTGGAGCTGGATCCGCCAGCCCCCAGGGAAGGGACTGGAGTGGATTGGGGGTATCTATGGTAATAGTGCGAGCACCTACTACAACCCCTCCCTCAAGAGTCGAGTCACCATTTCAAAAGACACGTCCAAGAACCAGTTCTCCCTGAAGCTGAGCTCTGTGACCGCCGCGGACACGGCCGTGTATTACTGTGCGAGACATCAGTCCTACGGTAGCAACTTATACTACTTTGACTACTGGGGCCAGGGAGTCCTGGTCACCGTCTCCTCAG	TCTTCTGAGCTGACTCAGGACCCTGCAGTGTCTGTGGCCTTGGGACAGACAGTCAGGATCACCTGCCAAGGAGACAGCCTCAGAAGCTATTATGCAAGCTGGTACCAGCTGAAGCCAGGCCAGGCCCCTGTGCTGGTCGTCTATGGTAACAACAACCGGCCCTCAGGGATCCCAGAGCGATTCTCTGGCTCCAGCTCAGGAAACACAGCTTCCTTGACCATCACTGGGGCTCAGGTGGAAGATGAGGCTGACTATTACTGTGACTCCTGGGACAGCAGTGGTACCCATGTGTTATTCGGAGGAGGGACCCGGCTGACCGTCCTAG
16C235	16C235_wk2.1-A04	00161	1	week2	S2	IGHV3	Lambda	IGHV3-ADL-S*01	IGHJ6*01	IGHG	0.952	CAKDQTILGYGLDSW	45	IGLV8-ABK*02	IGLJ3*01	0.966	CTLYMGSGIRVF	36	GAGGTGCAGCTGGTGGAGTCTGGGGGCGGCTTGGCAAAGCCTGGGGGATCCCTGAGACTCTCCTGTGCAGCCTCTGGATTCACCTTCAGTAGCTATGGTATGAACTGGGTCCGCCAGGCTCCAGGGAAGGGGCTGGAGTGGGTCTCAGGTATGAGTAGCAGTGGTAGTACATACTACGCAGATTCCGTGAAGGGCCGATTCACCATCTCAAGAGACAACTCAAAGAACACGCTCTCCCTGCAAATGAACAGCCTGAGAGCTGAGGACACGGCCGTGTATTACTGTGCGAAAGATCAAACGATACTGGGTTACGGTTTGGATTCCTGGGGCCAAGGGGTCGTCGTCACCGTGTCCTCAG	GAGACTGTGGTGACCCAGGAGCCATCGTTGTCAGTGTCCCCTGGAGGAACAGTCACACTCACCTGTGGCCTGACCTCTGGCTCAGTCTCTACCCATAACTACCCCAGCTGGTACCAGCAGACCCCAGGCCAGGCTCCACGCACGCTCATCTACAGCACAAACACTCGTCCTTCTGGGGTCCCTGACCGCTTCTCTGGCTCCATCCTTGGGAACAAAGCTGCCCTCACCATCACGGGGGCTCAGGCAGACGATGATTCTGATTATTATTGTACGCTCTACATGGGTAGTGGCATTCGGGTTTTCGGCGGAGGGACCCGGCTGACCGTCCTAG
16C235	16C235_wk2.1-B04	00133	1	week2	RBD	IGHV3	Kappa	IGHV3-AFR*01	IGHJ6*01	IGHG	1	CAREETKGLRYEDDYGYYEGFYYGLDSW	84	IGKV2-AEB*01	IGKJ1*01	0.987	CMQGLEFPWTF	33	GAGGTGCAGCTGGTGGAGTCTGGAGGAGGCTTGGTTCAGCCTGGGGGGTCCCTGAGACTCTCCTGTGCAGCCTCTGGATTCACCTTCAGTAGCTATGGCATGCACTGGGTCCGCCAGGCTCCAGGGAAGGGGCTGGAGTGGGTGGCAGTTATATGGTATGATGGAAGTAAGAAATACTACGCAGACTCTGTGAAGGACCGATTCACCATCTCCAGAGACAATTCCAAGAACATGCTATATCTTCAAATGAACAACCTGAAATTGGAGGACACGGCCGTGTATTACTGTGCGAGAGAAGAAACTAAGGGCTTACGTTACGAGGATGATTACGGTTACTATGAGGGGTTTTACTACGGTTTGGATTCCTGGGGCCAAGGGGTCGTCGTCACCGTCTCCTCAG	GATATTGTGATGACCCAGACTCCACTCTCCCTGCCCGTCACCCCTGGAGAGCCGGCCTCCATCTCCTGCAGGTCTAGTCAGAGCCTCTTGGATAGTGAGGATGGAAACACCTATTTGGATTGGTACCTGCAGAAGCCAGGCCAGTCTCCACAGCTCTTGATTTATGAGGTTTCCAACCGGGCCTCTGGAGTCCCAGACAGGTTCAGTGGCAGTGGGTCAGACACTGATTTCACACTGAAAATCAGCAGAGTGGAGGCTGAGGATGTTGGGGTTTATTACTGCATGCAAGGTCTAGAGTTTCCGTGGACGTTCGGCCAAGGGACCAAGGTGGAAATCAAAC
16C235	16C235_wk2.1-D04	00015	1	week2	undet	IGHV4	Lambda	IGHV4-AGL*01,IGHV4-AGU*01,IGHV4-AFL-U*01,IGHV4-AFB-S*01	IGHJ5-1*01	IGHG	0.936	CARAPPTYYSGSYSLNRFDVW	63	IGLV1-ACR*01	IGLJ1*01	0.997	CSAWDSSLSAHIF	39	CAGGTGCAGCTGCAGGAGTCGGGCCCAGGACTGGTGAAGCCTTCGGAGACCCTGTCCCTCACCTGCGCTGTCTCTGGTGGCTCCATCAGCGGTGGTTACTACTGGGGCTGGATCCGCCAACACCCAGGGAAGGGGCTGGAGTGGATTGGGAATATCTATGTTAATAGTGCGACCAACTACTACAACCCCTCCCTCAAGAGTCGAGTCACCATTTCAAAAGACACGTCCAAGAACCAGTTCTCCCTGAAGCTGAGCTCTGTGACCGCCGCGGACACGGCCGTGTATTACTGTGCGAGAGCCCCTCCGACTTACTATAGTGGTAGTTATTCACTGAACCGCTTCGATGTCTGGGGCCCGGGAGTCCTGGTCACCGTCTCCTCAG	GTGCTGACGCAGCCGCCCTCAGCATCTGGGGCCCCCGGGCAGAGGGTCACCATCTCCTGCACTGGGAGCAGCTCCAACATCGGGGCGGGTTATTATGTATCCTGGTACCAGCAGTTCCCAGGAACAGCCCCCAAACTCCTCATCTATGAAAATAATAAGCGACCCTCAGGGGTTTCTGACCGATTCTCTGGCTCCAAGTCTGGTACCTCAGCCTCCCTGACCATCACTGGACTCCAATCTGAGGATGAGGCTGATTATTACTGCTCAGCATGGGATAGCAGCCTGAGTGCTCACATCTTCGGTGCTGGGACCCGGCTCACCGTCCTAG
16C235	16C235_wk2.1-G04	00215	1	week2	S2	IGHV2	Lambda	IGHV2-ABG-S*01	IGHJ5-1*01	IGHG	0.965	CARRRRDTATGYNRFDVW	54	IGLV4-ACF*04	IGLJ6*01	0.696	CGADHGTGSSFVYVF	45	NNGTCTGGTCCTGCGCTGGTGAAACCCACACAGACCCTCACGCTGACCTGCACCTTCTCTGGCTTCTCACTCAGCACTAGTGGTATGGGTGTGGGCTGGATCCGTCAGCCCTCACGGAAGACCCTGGAGTGGCTTGCACACATTTATTGGAATGATGATATGTACTACAGCACATCGCTGAAGAACAGGCTCACCATCTCCAAGGACACCTCCAAAAACCAGGTGGTTCTAACAATGACCAACATGGACCCTGTGGACACAGCCACATATTACTGTGCACGGAGACGTCGGGATACAGCTACAGGTTACAACCGATTCGATGTCTGGGGCCCGGGAGTCCTGGTCACCGTCTCCTCAG	CAGCCTGTGCTGACTCAGCCATCCTCTGCATCGGCCTCCCTGGGAGCCTCGGTCACACTCACCTGCACCCTGAGTAGCGGCTACAGTAATTATGGGGTGGACTGGCACCAGCAGAGACCAGGGAAGGGCCCTCAGTTTGTGATGCGAGTGGGCACAGGTGGGATTGTGGGATCCAAGGGGGATGGCATCCCTGATCGCTTCTCAGGCTCGGGCTCCGGCCTGAATCGGTACCTGACCATCAAGAACATTCAGAAAGAGGATGAGAGTGACTACCACTGTGGGGCAGACCACGGCACTGGGAGCAGCTTCGTGTATGTGTTCGGAAGTGGCACCAAGTTGACCGTCCTCG
16C235	16C235_wk2.1-H04	00047	1	week2	S2	IGHV4	Kappa	IGHV4-AGP-U*01,IGHV4-ACQ-S*01	IGHJ3*01	IGHG	0.946	CAREGDYGSNFGAFDFW	51	IGKV1-ABZ*01,IGKV1-ABR*01,IGKV1-AAL-S*01	IGKJ2*01	0.958	CQQHNSNPYSF	33	CAGGTGCAGCTGCAGGAGTCGGGCCCAGGACTGGTGAAGCCTTCGGAGACCCTGTCCCTCACCTGCGCTGTCTCTGGTGCCTCCATCAGTAGTTACTGGTGGAGCTGGATCCGCCAGCCCCCAGGGAAGGGACTGGAGTGGATTGGGGAGATCAATGGTAATAGTGGTAGCACCTACTACAACCCCTCCCTCAAGAGTCGAGTCACCATTTCAAAAGACGCGTCCAAGAACCAGTTCTCCCTGAAGCTGAGCTCTGTGACCGCCGCGGACACGGCCGTGTATTACTGTGCGAGAGAGGGGGACTACGGTAGCAATTTCGGTGCTTTTGATTTCTGGGGCCAAGGGCTCAGGGTCACCGTCTCTTCAG	GACATCCAGATGACCCAGTCTCCATCCTCCCTGTCTGCATCTGTGGGAGACAGAGTCACCATCACTTGTCGGGCAAGTCAGGGCATTAGCAGTTATTTAGCCTGGTATCAGCAGAAACCAGGGAAAGCCCCTAAGCTCCTGATCTATAAGGCATCCACTTTGCAAAGTGGGGTCCCATCAAGGTTCAGCGGCAGTGGATCTGGGACAGATTTCACTCTCACCATCAGCAGCCTGCAGCCTGAAGATTTTGCAACTTATTACTGTCAACAGCATAATAGTAACCCCTACAGTTTTGGCCAGGGGACCAAAGTGGAGATCAAAC
16C235	16C235_wk2.1-B05	00004	2	week2	S2	IGHV5	Kappa	IGHV5-AER*01	IGHJ6*01	IGHA	0.956	CAKATTGTTCALGSW	45	IGKV4-ACX*01	IGKJ2*01	0.957	CQQYYATPYSF	33	GAGGTGCAGCTAGTGCAGTCTGGAGCAGAGGTGAAAAGGCCCGGGGAGTCTCTGAAGATCTCCTGTGAGACCTCTGGATACACCTTTACCGCCAACTGGATCAACTGGGTGCGCCAGATGCCCGGGAAAGGCCTGGAGTGGATGGGGAGCATCTATCCTGGTGATTCTGATACCAAATACAACCCGTCCTTCCAAGGCCACGTCACTATCTCAGCCGACAACTCCATCAGTACCGCCTACCTGCAGTGGAGCAGTCTGAAGGCCTCGGACACCGCCACGTATTACTGTGCGAAAGCGACAACTGGAACGACGTGCGCTTTGGGTTCCTGGGGCCAAGGGGTCGTCGTCACCGTCGCCTCAG	GACTTTGTGGTGACCCAGTCTCCAGACTCCCTGGCTGTGTCTCTGGGAGAGAGGGTCACCATCAACTGCAAGTCCAGCCAGAGTCTTTTATACAGCACCAACAATAAGAACTACTTAGCCTGGTACCAGCAGAAACCAGGACAGGCTCCTAAGTTGCTCGTTTATTGGGCATCTATCCGGGAATCCGGGGTCCCTAACCGATTCAGTGGCAGTGGATCTGGGACAGATTTCACTCTCACCATCAGTGGCCTGCAGGCTGAAGATGTGGCAGTCTATTACTGTCAGCAGTATTATGCCACTCCGTACAGTTTTGGCCTGGGGACCAAAGTGGAGATCAAAC
16C235	16C235_wk2.1-C05	00103	1	week2	S2	IGHV4	Lambda	IGHV4-AFQ-U*01	IGHJ5-1*01	IGHG	0.96	CASLYSSGWLDYW	39	IGLV10-AAO*01	IGLJ2*01	0.99	CSAWDSSLSAVLF	39	CAGGTGCAGCTGCAGGAGTCGGGCCCAGGACTGGTGAAGCCTTCAGAGACCCTGTCCCTCACCTGCGCTGTCTCTGGTGGCTCTATCAGTAGTAAGTACTGGTGGAGCTGGATCCGCCAGCCCCCAGGGAAAGGGCTGGAGTGGTTTGGGTATTTCAGTGGTAGTAGTGGTAGCACCTACTACAACCCCTCCCTCAAGAGTCGAGTCACCATTTCAAAAGACACGTCCAAGAACCAGTTCTCCCTGAAGCTGAGTTCTGTTACCGCCGCGGACACGGCCGTGTATTACTGTGCGAGCCTGTATAGCAGCGGCTGGTTGGACTACTGGGGCCAGGGAGTCCTGGTCACCGTCTCCTCAG	CAGGCAGGGCTGACTCAGCCACCCTCAGTGTCCAAGGGCTTGAGACAGACGGCCACGCTCACCTGCACTGGAAACAGCAACAATGTTGGCAACCAGGGAGCAGCTTGGCTGCAGCAGCACCAGGGCCACCCTCCCAAACTGCTGTCCTACAGGAATAACAACCGGCCCTCGGGGATCTCAGAGAGATTCTCTGCATCCAGGTCAGGAAACACAGCCTCCCTGACCATCACCGGACTCCAACCTGAGGATGAGGCTGACTATTACTGTTCAGCATGGGACAGCAGCCTCAGTGCTGTGTTATTCGGAGGAGGGACCCGGCTGACCGTCCTAG
16C235	16C235_wk2.1-G05	00187	1	week2	S2	IGHV4	Kappa	IGHV4-ADD*01,IGHV4-ABB-S*01	IGHJ4*01	IGHG	0.953	CARDRGFVFDYW	36	IGKV2-AEM*01	IGKJ2*01	0.97	CMQGTQLPYSF	33	CAGGTGCAGCTGCAGGAGTCAGGCCCTGGACTGGTGAAGCCTTCGGAGACCCTGTCCCTCACCTGCGCTGTCTCTGGTGGCTCCATCAGCGGTTACTACTGGAGCTGGATCCGCCAGCCCCCAGGGAAGGGACTGGAGTGGATTGGGAATATTGATGGTAATATTGCGGGCACCAACTACAACCCCTCCCTCAAGAGTCGAGTCACCATTTCAAAAGACACGTCCAAGAACCAGTTCTCCCTGAAGCTGAGCTCTGTGACCGCCGCGGACACGGCCGTGTATTACTGTGCGAGAGATCGGGGGTTTGTTTTTGACTACTGGGGCCAGGGAGTCCTGGTCACCGTCTCCTCAG	GATATTGTGATGACCCAGACTCCACTCTCCCTACCCGTCACCCCTGGAGAGCCGGCCTCCATCTCCTGCAGGTCTAGTCAGAGCCTCCTGCATAGTGATGGATACACCTATTTGGACTGGTACCTGCAGAAGCCAGGCCAGTCTCCACAGCTCTTGATCTATTTGGGTTCCAAGCGGGCCTCTGGAGTCCCAGACAGGTTCAGTGGCAGTGGGTCAGGCACTGATTTCACACTGAAAATCAGTCGGGTGGAGGCTGAGGATGTTGGGGTTTATTACTGCATGCAAGGTACACAGCTTCCGTACAGTTTTGGCCAGGGGACCAAAGTGGAGATCAAAC
16C235	16C235_wk2.1-B06	00179	1	week2	S2	IGHV2	Lambda	IGHV2-ABU-S*01,IGHV2-ABG-S*02	IGHJ3*01	IGHG	0.955	CARLTVATDAFDFW	42	IGLV3-AEC-X*01	IGLJ2*01	0.978	CQSADSSGHHPLF	39	NAACCCACACAGACCCTCACGCTGACCTGCAACTTCTCTGGGTTCTCACTCACCACTAGTGCTATGGGTGTGGGCTGGATCCGTCAGCCCCCAGGGAAGGCCCTGGACTGGCTGGCACTCATTTATTGGGATGATGATAAGCGCTACAGCACATCTCTGAAGAGCAGGCTCACCATCTCCAAGGACACCTCCAAGAACCAGGTTGTCCTTACAATGACCAACATGGACCCTGTGGACACAGCCACATATTACTGTGCACGGCTTACGGTAGCAACCGATGCTTTTGATTTCTGGGGCCAAGGGCTCAGGGTCACCGTCTCTTCAG	NNGCCCTCAGGGATCCCTGAGCGATTCTCTAGCTCCAGTTCAGGGACAACAGTTACCTTGACCATCAGTGGGGCCCAGGCAGAAGATGAGGCTGACTATTACTGTCAATCAGCAGACAGCAGTGGTCATCATCCGTTATTCGGAGGAGGGACCCGGCTGACCGTCCTAG
16C235	16C235_wk2.1-E06	00096	1	week2	RBD	IGHV4	Lambda	IGHV4-AFQ-U*01,IGHV4-AGU*01	IGHJ4*01	IGHG	0.979	CARVSSNYVYFDYW	42	IGLV3-AED-X*06	IGLJ3*01	0.952	CQVWDSSSDHPVF	39	NGTAGTAGTGGTAGCACCTACTACAACCCCTCCCTCAAGAGTCGAGTCACCATTTCAAAAGACACGTCCAAGAACCAGTTCTCCCTGAAGCTGAGCTCTGTGACCGCCGCGGACACGGCCGTGTATTACTGTGCGAGAGTGAGCAGTAACTACGTCTACTTTGACTACTGGGGCCAGGGAGTCCTGGTCACCGTCTCCTCAG	TCCTATGAGCTGACTCAGCCACCCTCGGTGTCGGTGTCCCCAGGACAGATGGCCAGGATCACCTGTGGGGGAGACAACATTGGAAGTAAAAATGTGCAGTGGTACCAGCAGAAGCCAGCGCAGGCCCCTGTGCTGGTCATCTATGCTGATAGCGAACGGCCCTCAGGGATCCCTGAGCGATTCTCTGGCTCCAACTCAGGGAACACGGCCACCTTGACCATCAGCGGGGTCGAGGCCGGGGATGAGGCTGACTATTACTGTCAGGTGTGGGATAGTAGTAGTGATCATCCGGTATTCGGCGGAGGGACCCGGCTGACCGTCCTAG
16C235	16C235_wk2.1-B07	00097	1	week2	undet	IGHV4	Lambda	IGHV4-AGL*01,IGHV4-AGU*01,IGHV4-AFQ-U*01,IGHV4-AFL-U*01,IGHV4-AFB-S*01,IGHV4-ABB-S*01	IGHJ1*01	IGHM	0.926	CARIYSNYQYFDYW	42	IGLV2-ABE*02	IGLJ2*01	0.966	CSSYAGSSTFLF	36	CAGGTGCAGCTGCAGGAGTCGGGCCCTGGACTGGTGAAGCCTTCGGAGACCCTGTCCCTCACCTGCGCTGTCTCTGGTGGCTCCATCAGCGGTGGTTACTACTGGGGCTGGATCCGCCAACACCCAGGGAAGGGGCTGGAGTGGATTGGGAATATCTATGGTAATAGTGCGAGCACCTTCTACAACCCCTCCCTCAAGAGTCGTATCACCATTTCAAAAGACACGTCCAAGAACCAGTTCTCCCTGAAGCTGAGCTCTGTGACCGCCGCGGACACGGCCGTGTATTACTGTGCGAGGATTTACAGTAACTACCAATACTTTGACTACTGGGGCCAGGGAGTCCTGGTCACCGTCTCCTCAG	CAGGCTGCCCTGACTCAGCCTCCCTCTGTGTCTGGGTCTCCTGGACAGTCGGTCACCATCTCCTGCACTGGAACCAGCAGTGACATCGGTGGTTATGACTATGTCTCCTGGTACCAGCAGCACCCAGGCAAAGCCCCCAAACTCATGATTTATGATGTCAGTAAGCGGCCCTCAGGGGTCTCTGATCGCTTCTCTGGCTCCAAATCTGGCAACACGGCCTCCCTGACCATCTCTGGGCTCCAGGCTGAGGATGAGGCTGATTATTACTGCAGCTCATATGCAGGCAGCAGCACTTTCTTATTCGGAGGAGGGACCCGGCTGACCGTCCTAG
16C235	16C235_wk2.1-C07	00218	1	week2	S2	IGHV4	Lambda	IGHV4-AFI*01,IGHV4-ABB-S*01	IGHJ5-2*01	IGHG	0.963	CANLVGDTVTLYNSLDVW	54	IGLV3-AAV*01	IGLJ2*01	0.993	CYSGDGNSGLF	33	CAGCTGCAGCTGCAGGAGTCGGGCCCAGGACTGGTGAAGCCTTCGGAGACCCTGTCCCTCACCTGCGCTGTCTCTGGTGGCTCCATCAGCAGTAACTACTGGAGCTGGATCCGCCAGCCCCCAGGGAAGGGACTGGAGTGGATTGGACGTATCTCTGGTAGTGGTGGGAGCACCGACTACAACCCCTCCCTCAAGAGTCGAGTCACCATTTCAACAGACACGTCCAAGAACCAGTTCTCCCTGAAGCTGAGCTCTGTGACCGCCGCGGACACGGCCGTGTATTACTGTGCGAATCTTGTGGGGGATACAGTAACCCTGTACAACTCATTGGATGTCTGGGGCCGGGGAGTTCTGGTCACCGTCTCCTCAG	TCCTATGAGCTGACACAGCCACCCTCGGTTTCGGTGTCCCCGGGACAGACGGCCAGGATCACCTGCTCTGGAGATGCATTGCCAAAAAATTATGCTTATTGGTACCAGCAGAAGCCAGGCCAGGTGCCTGTGCTGGTGATTTATAAAGACAGTGAGCGGCCCTCAGGGATTCCTGAACGTTTCTCTGGCTCCAGCTCAGGGACCACAGTCACCCTGACCGTCAGCGGGGCCCAGGCTGAGGATGAGGCTGACTATTACTGTTACTCTGGGGATGGCAACAGTGGCTTATTCGGAGGAGGGACCCGGCTGACCGTCCTAG
16C235	16C235_wk2.1-D07	00088	1	week2	RBD	IGHV4	Kappa	IGHV4-AGP-U*01,IGHV4-ACQ-S*01,IGHV4-ABB-S*01,IGHV4-AEB*01,IGHV4-ADD*01	IGHJ4*01	IGHG	0.892	CAVRSRNTGFDFW	39	IGKV1-AAU*01	IGKJ4*01	0.951	CQQYNSLPLTF	33	CAGCTGCAGCTGCAGGAGTCGGGCCCAGGACTGGTGAAGCCTTCGGAGACCCTGTCCCTCACCTGCGCTGTCTCTGGTGACTCCATCACCAGTTACTACTGGAGCTGGATACGCCAGCCCCCAGGGAAGGGACTGGAGTGGATTGGACGTGTCTATGGTTATTCTGGGAGCACCGACTACAACCCCTCCCTCAAGAGTCGAGTCACCATTTCAACGGACACGTCCAAGAACCTTTTCTCCCTGAGACTGACCTCTGTGACCGCCGCGGACACGGCCGTATATTTCTGTGCGGTCCGAAGCAGGAATACAGGCTTTGACTTCTGGGGCCAGGGAGGCCTGGTCACCGTCTCCTCAG	GACATTCAGATGACCCAGTCTCCATCCTCCCTGTCTGCTTCTGTAGGAGACAGAGTCACCATCACTTGCCGGGCAAGTCAGCCCATTAACAATTATTTAAATTGGTATCAGCAGAAACCGGGAAAAGCCCCTAAGGTCCTGATCTATTATACAAACCGTTTGGAAGGTGGGGTCCCATCAAGATTCAGCGGCAGTGGATCTGGGACAGAATTCACTCTCACCATCAGCAGCCTGCAAGCTGAGGATTTTGCAACTTATTACTGTCAACAGTATAATAGTTTACCGCTCACTTTCGGCGGAGGGACCAAGGTGGAGGTCAGAC
16C235	16C235_wk2.1-E07	00001	4	week2	S2	IGHV4	Lambda	IGHV4-AFB-S*01,IGHV4-AFL-U*01	IGHJ4*01	IGHA	0.94	CARHQSYGSNLYYFDYW	51	IGLV3-ADT*02	IGLJ2*01	0.993	CDSWDSSGTHVLF	39	CAGGTGCAGCTGCAGGAGTCGGGCCCAGGACTGGTGAAGCCTTCGGAGACCCTGTCCCTCACCTGCACTGTCTCTGGTGGCTCCATCAGCGGTTACTACTACTGGAGCTGGATCCGCCAGCCCCCAGGGAAGGGACTGGAGTGGATTGGGGGTATCTATGGTAACAGTGCGAGCACATACTACAACCCCTCCCTCAAGAGTCGAGTCACCATTTCAAAAGACACGTCCAAGAACCAGTTCTCCCTGAAGCTGAGCTCTGTGACCGCCGCGGACACGGCCGTGTATTACTGTGCGAGACATCAGTCCTACGGTAGCAACTTATACTACTTTGACTACTGGGGCCAGGGAGTCCTGGTCACCGTCTCCTCAG	TCTTCTGAGCTGACTCAGGACCCTGCAGTGTCTGTGGCCTTGGGACAGACAGTCAGGATCACCTGCCAAGGAGACAGCCTCAGAAGCTATTATGCAAGCTGGTACCAGCAGAAGCCAGGCCAGGCCCCTGTGCTGGTCGTCTATGGTAACAACAACCGGCCCTCAGGGATCCCAGAGCGATTCTCTGGCTCCAGCTCAGGAAACACAGCTTCCTTGACCATCACTGGGGCTCAGGTGGAAGATGAGGCTGACTATTACTGTGACTCCTGGGACAGCAGTGGTACCCATGTGTTATTCGGAGGAGGGACCCGGCTGACCGTCCTAG
16C235	16C235_wk2.1-F07	00094	1	week2	S1	IGHV4	Lambda	IGHV4-AFI*01,IGHV4-AGP-U*01,IGHV4-AEX-S*01,IGHV4-ADD*01,IGHV4-ACQ-S*01,IGHV4-ABB-S*01	IGHJ5-1*01	IGHG	0.973	CARDCSLFQACDLLADVW	54	IGLV3-AAV*01	IGLJ3*01	0.987	CYSGDGNSLVF	33	CAGCTGCAGCTGCAGGAGTCGGGCCCAGGACTGGTGAAGCCTTCGGAGACCCTGTCCCTCACCTGCGCTGTCTCTGGTGGCTCCATCAGCAGTAACTACTGGAGCTGGATCCGCCAGCCCCCAGGGAAGGGACTGGAGTGGATTGGACGTATCTCTGGTAGTGGTGGGAGCACCGACTACAACCCCTCCCTCAAGAGTCGAGTCACCATTTCAACAGACACGTCCAAGAACCAGTTCTCCCTGAAGCTGAGCTCTGTGACCGCCGCGGACACGGCCGTGTATTACTGTGCGAGAGATTGTTCGCTTTTTCAGGCTTGCGACTTGCTTGCCGATGTCTGGGGCCCGGGAGTCCTGGTCACCGTCTCCTCAG	NTGGTGATTTATAAAGACACTGAGCGGCCCTCAGGGATTCCTGAACGTTTCTCTGGCTCCAGCTCAGGGACCACAGTCACCCTGACCGTCAGCGGGGCCCAGGCTGAGGATGAGGCTGACTATTACTGTTACTCTGGGGATGGCAACAGTCTGGTATTCGGCGGAGGGACCCGGCTGACCGTCCTAG
16C235	16C235_wk2.1-A08	00052	1	week2	S2	IGHV3	Kappa	IGHV3-AFY-S*02	IGHJ2P*01	IGHG	0.997	CARGSHCSGIYCYASFDWYFDLW	69	IGKV1-AEK*02	IGKJ4*01	1	CQQHDNSPPTF	33	GTGGAGCAGCTGGTGGAGTCTGGGGGAGGCTTGGTACAGCCTGGGGCGTCCCTGAGACTCTCCTGTGCAGCCTCTGAATTCACCTTCAGTAGCTATGACATGCACTGGGTTCGCCAGGCTCCAGGGAAGGGTCTGGAGTGGGTATCAGCTATTAGCATTGGCGGTGGCACATACTACCCAGACTCTGTGAAGGGTCGATTCACCATCTCCAGAGACAATGCCAAGAACTCCTTGTATCTTCAAATGAACAGCCTGAGAGCTGAGGACACTGCTGTGTATTATTGTGCAAGAGGCTCCCATTGTAGTGGTATTTACTGCTATGCCTCTTTTGACTGGTACTTCGATCTCTGGGGCCCTGGCACCCCAATCACCATCTCCTCAG	GACATCCAGATGACCCAGTCTCCATCCTCCCTGTCTGCATCTGTAGGAGACAGAGTCACCATCACTTGCAGAGCCAGTCAGGGTATTAGCAACTGGTTGGCCTGGTATCAACAGAAACCAGGGAAAGCCCCTAAGCTCCTGATCTATAGGGCATCCAATTTGGAAACAGGGGTCCCATCAAGGTTCAGTGGAAGTGGATCTGGGACAGATTTCACTCTCACCATCAGCAGCCTGCAGCCTGAAGATATCGCAACATATTACTGTCAACAGCATGATAATTCCCCTCCCACTTTCGGCGGAGGGACCAAGGTGGAGATCAAAC
16C235	16C235_wk2.1-B08	00226	1	week2	S2	IGHV4	Lambda	IGHV4-AFQ-U*01	IGHJ3*01	IGHG	0.936	CARQDSRWTGGLDPW	45	IGLV2-ABP*01,IGLV2-ABI*01	IGLJ3*01	0.976	CGSYRSGSTWVF	36	CAGGTGCACCTGCAGGAGTCGGGCCCAGGACTGGTGCAGCCTTCAGAGACCCTGTCCCTCACCTGCGCTGTCTCTGGTGACTCTATCAGTACTACTTATTGGTGGAGTTGGATCCGCCAGTCCCCAGGGAAAGGGCTGGAGTGGATTGGGAATGTCGGTGGTAATGCTGGTGACACCTATTACAACCCCTCCCTCAAGAGTCGAGTCACCATTTCAAAAGACACGTCCAAGAACCAGTTCTCCCTGAAACTGAGCTCTGTGACCGCCGCGGACACGGCCGTATATTACTGTGCGAGACAAGACAGCAGGTGGACCGGTGGTTTGGATCCTTGGGGCCAAGGGATCGTCGTCACCGTCTCCTCAG	CAGTCTGCCCTGACTCAGCCTCCCTCAGTGTCCAAGTCTCTTGGACAGTCGGTCACCATCTCCTGCACTGGAACCAGCAGTGACATTGGTGGTTATAACAGTGTTTCCTGGTACCAGCAGCACTCAGGCACAGCCCCCAGACTCCTTATTTATGAGGTCAGTAAGCGGCCCTCAGGGGTCTTTGATCGCTTCTCTGGCTCCAAGTCTGGCAACACGGCCTCCCTGACCATCTCTGGGCTCCAGGCTGAGGATGAGGCTGATTATTACTGCGGCTCATATAGGAGTGGAAGCACTTGGGTTTTCGGCGGAGGGACCCGGCTGTCCGTCCTAG
16C235	16C235_wk2.1-C08	00221	1	week2	S2	IGHV4	Kappa	IGHV4-AEX-S*01,IGHV4-AFI*01,IGHV4-ABB-S*01	IGHJ5-1*01	IGHG	0.949	CARLSGLYSPGPRFDVW	51	IGKV2-ADV*01	IGKJ2*01	0.99	CMQALQTPYSF	33	CAGCTGCAGCTGCAGGAGTCGGGCCCAGGACTGGTGAAGCCTTTGGAGACCCTGTCCCTCACCTGCGCTGTCTCTGGTGGCTCCATCAGCAGTAACTACTGGAGCTGGATCCGCCAGCCCCCAGGGAAGGGACTGGAGTGGATTGGACGTATCTCTGGTAGTGGTGGGAGCACCGACTACAACCCCTCCCTCAAGAGTCGAGTCACCATTTCAACAGACACGTCCAAGAACCAGTTCTCCCTGAAGCTGAGCTCTGTGACCGCCGCGGACACGGCCGTGTATTACTGTGCGAGACTGTCGGGGCTGTATAGCCCTGGACCCCGGTTCGATGTCTGGGGCCCGGGAGTCCTGGTCACCGTCTCCTCAG	GATATTGTGATGACCCAGACTCCACTCTCCCTGCCCGTGACCCCTGGAGAGCCGGCCTCCATCTCCTGCAGGTCTAGTCAGAGCCTCCTGCATAGTAATGGAAATACCTATTTGTATTGGTACCTGCAGAAGCCAGGGCAGCCTCCACGGCTCCTAATCTATAGAGTTTCCAACCGGTTCTCTGGAGTGCCAGACAGGTTCAGTGGCAGTGGATCAGGCACAGATTTCACACTGAAAATCAGCCGGGTGGAGGCTGAGGATGTCGGGGTTTATTACTGCATGCAAGCTTTACAAACTCCGTACAGTTTTGGCCAGGGGACCAAAGTGGAGATCAAAC
16C235	16C235_wk2.1-D08	00190	1	week2	S2	IGHV3	Lambda	IGHV3-ADO*01	IGHJ4*01	IGHG	0.95	CTRYWGDYKFDYW	39	IGLV2-ABP*01,IGLV2-ABI*01	IGLJ1*01	0.98	CCSYRSGSTFIF	36	GAGGTGCAGCTGGTGGAGTCTGGGGGAGGCTTGGTCCAGCCTGGCGGGTCCCTGAGAGTCTCCTGTGCAGCCTCTGGATTCACCTTCAGTGACTACTACATACAGTGGGTCCGCCAGGCTCCAGGAAAGGGGCCGGAGTGGGTGGGTTTCATTAGAAGGAAAGCTAATGGTGGGACAACAGAATACGCCGCGTCTGTGAAAAGCAGATTCACCATCTCAAGAGATGATTCCAAAAGCATTGCCAGTCTGCAAATGAACAGCCTGAAAACCGAGGACACGGCCGTGTATTACTGTACTAGGTACTGGGGTGATTATAAATTTGACTACTGGGGCCAGGGAGTCCTGGTCACCGTCTCCTCAG	CAGTCTGCCCTGACTCAGCCTCCCTCAGTGTCCAAGTCTCTTGGACAGTCGGTCACCATCTCCTGCACTGGAACCAGCAGTGACATTGGTGGTTATAATGACGTCTCCTGGTACCAGCAGCACCCAGGCACAGCCCCCAGACTCCTGATTTATGATGTCAGTAAGCGGCCCTCAGGGGTCTCTGATCGCTTCTCTGGCTCCAAGTCTGGCAACACGGCCTCCCTGACCATCTCTGGGCTCCAGGCTGAGGACGAGGCTGATTATTACTGCTGCTCATATAGGAGTGGAAGCACTTTCATCTTCGGTGCTGGGACCCGGCTCACCGTCCTAG
16C235	16C235_wk2.1-G08	00099	1	week2	S2	IGHV3	Lambda	IGHV3-ABY-S*01	IGHJ5-1*01	IGHG	0.993	CTRDYNRFDVW	33	IGLV2-ADC*01	IGLJ6*01	0.99	CSYTTSSTDVF	33	GAGGTGCAGCTGGTGGAGTCCGGGGGAGGCTTGGTCCAGCCTGGCGGGTCCCTGAGACTCTCCTGTGCAGCCTCTGGATTCACCTTCAGTGATTATGCTATGGACTGGGTCCGCCAGGCTCCAGGAAAGGGGCCGGAGTGGGTAGGTTTCATTAGAAGCAAAGCTTATGGTGGGACAGCAGAATACGCCGCGTCTGTGAAAGGCAGATTCACCATCTCCAGAGATGATTCAAAGAACACGGCGTATCTGCAAATGAGCAGCCTGAAAACCGAGGACACGGCCGTGTATTACTGTACTAGAGATTACAACCGGTTCGATGTCTGGGGCCCGGGAGTCCTGGTCACCGTCTCCTCAG	CAGTCTGCCCCGACTCAGCCTCCCTCTGTGTCCGGGTCTCCTGGACAGTCGGTCACCATCTCCTGCACTGGAACCAGCAGTGATATTGGGTATTATAATGCTGTGTCTTGGTACCAACAGCACCCAGGCACAGCCCCCAAACTCATGATTTATGGTGTCAGTAATCGGCCCTCAGGGGTCTCTGATCGCTTCTCTGGCTCCAAGTCTGGCAACACGGCCTCCCTGACCATCTCTGGGCTCCAGGCTGAGGACGAGGCTGATTATTACTGTTGTTCATATACAACCAGTAGCACTGATGTGTTCGGAAGTGGCACCAAGTTGACCGTCCTCG
16C235	16C235_wk2.1-H08	00144	1	week2	S2	IGHV4	Lambda	IGHV4-AFQ-U*01	IGHJ1*01	IGHM	0.96	CARSYNFWSGQFEFW	45	IGLV2-ABE*02	IGLJ1*01	0.96	CSSYAGSNTFIF	36	CAGGTGCAGCTGCAGGAGTCGGGCCCAGGACTGGTGAAGCCTTCAGAGAGCCTGTCCCTCACCTGCGCTGTCTCTGGTGGCCCTATCAGCAGTAGTAACTGGTGGAACTGGTTCCGCCAGCCCCCAGGGAAAGGGCTGGAGTGGATTGGGTATATCAGTGGTAGTACTGGTACCACCTACTACAACCCCTCCCTCAAGAGTCGAGTCACCATTTCAAAAGACACGTCCAAGAACCAGTTCTCCCTGAAGCTGACCTCTGTGACCGCCGCGGACACGGCCGTATATTACTGTGCGAGAAGTTACAATTTTTGGAGTGGACAATTCGAGTTCTGGGGCCAGGGCGCCCTGGTCACCGTCTCCTCAG	CAGGCTGCCCTGACTCAGCCTCCCTCTGTGTCTGGGTCTCCTGGACAGTCGGTCACCATCTCCTGCACTGGAACCAGCAGTGACATCGGTGGTTATGACTATGTCTCCTGGTACCAACAACACCCAGGCAAAGCCCCCAAATTAATGATTTATGATGTCACCAAGCGGCCCTCAGGGGTCTCTGATCGCTTCTCTGGCTCCAAGTCTGGCAACACGGCCTCCCTGACCATCTCTGGGCTCCAGGCTGAGGATGAGGCTGATTATTACTGCAGCTCATATGCAGGCAGCAACACTTTCATCTTCGGTGCTGGGACCCGGCTCACCGTCCTGG
16C235	16C235_wk2.1-B09	00172	1	week2	S2	IGHV3	Lambda	IGHV3-ADO*01	IGHJ5-2*01	IGHG	0.95	CTRYASGYKWDYW	39	IGLV2-ABP*01,IGLV2-ABI*01	IGLJ1*01	0.976	CCSYRSGSTFIF	36	GAGGTGCAGCTGGTGGAATCTGGGGGAGGCTTGGTCCAGCCTGGCGGGTCCCTGAGAGTCTCCTGTGCAGCCTCTGGATTCACCTTCAGTGACTTCTACATACAGTGGGTCCGCCAGGCTCCAGGAAAGGGGCCGGAGTGGGTAGGTTTCATTAGAAACAAAGCTAAGGATGGGACAGCAGAATACGCCGCGTCTGTGAAAGACAGATTCACCATCTCAAGAGATGATTCCAAAAGCATTGCCAGTCTGCAAATGAACAGCCTGAAAACCGAGGACACGGCCGTGTATTACTGTACTAGGTATGCTAGTGGTTATAAATGGGACTACTGGGGCCAGGGAGTCCTGGTCACCGTCTCCTCAG	CAGTCTGCCCTGACTCAGCCTCCCTCAGTGTCCAAGTCTCTTGGACAGTCGGTCACCATCTCCTGCACTGGAACCAGCACTGACATTGGTGGTTATAATGACGTCTCCTGGTACCAGCAGCACCCAGGCACAGCCCCCAGACTCCTGATTTATGATGTCAGTAAGCGGCCCTCAGGGGTCTCTGATCGCTTCTCTGGCTCCAAGTCTGGCAACACGGCCTCCCTGACCATCTCTGGGCTCCAGGCTGAGGACGAGGCTGATTATTACTGCTGCTCATATAGGAGTGGAAGCACTTTCATCTTCGGTGCTGGGACCCGGCTCACCGTCCTAG
16C235	16C235_wk2.1-H09	00163	1	week2	undet	IGHV3	Lambda	IGHV3-AAB*01	IGHJ5-1*01	IGHG	0.976	CTRVTMGTVIDNRFDVW	51	IGLV1-ACR*01	IGLJ1*01	0.993	CSAWDSSLSAYIF	39	GAGGTGCAGCTGGTGGAGTCTGGGGGAGGCTTGGTAAAGCCTGGGGGGTCCCTGAGACTCTCTTGTGTAGCCTCTGGGTTCACCTTCAGTAGCTATGTTATGCACTGGGTCCGCCAGGCTCCAGGAAAGGGTCTGGAGTGGGTCTCAGTTATTAGTGAAAGTGGTGGTGCCACATACTACGCAGACTCTGTGAAGGGCCGATTCACCATCTCCAGAGACAACGCCAAGAACTCACTGTTTCTGCAAATGAACAGCCTGAGAGCCGAGGACACGGCCGTGTATTACTGTACTAGAGTGACGATGGGTACAGTTATTGACAACCGGTTCGATGTCTGGGGCCCGGGAGTCCTGGTCACCGTCTCCTCAG	CAGTCTGTGCTGACGCAGCCGCCCTCAGCATCTGGGGCCCCCGGGCAGAGGGTCACCATCTCCTGCACTGGGAGCAGCTCCAACATCGGGGCGGGTTATTATGTATCCTGGTACCAGCAGTTCCCAGGAACAGCCCCCAAACTCCTCATCTATGAAAATAATAAGCGACCCTCAGGGGTTTCTGACCGATTCTCTGGCTCCAAGTCTGGTACCTCAGCCTCCCTGACCATCACTGGACTCCAATCTGAGGATGAGGCTGATTATTACTGCTCAGCATGGGATAGCAGCCTGAGTGCTTACATCTTCGGTGCTGGGACCCGGCTCACCGTCCTAG
16C235	16C235_wk2.1-D10	00195	1	week2	RBD	IGHV5	Lambda	IGHV5-AER*01	IGHJ5-1*01	IGHG	0.996	CAKVAVTSNRFDVW	42	IGLV3-AED-X*06	IGLJ1*01	0.99	CQVWDSSSDHYIF	39	NCTTCTGGATACAGCTTTACCAGCAGCTGGATCAGCTGGGTGCGCCAGATGCCCGGGAAAGGCCTGGAGTGGATGGGGAGCATCTATCCTGGTGATTCTGATACCAAATACAACCCGTCCTTCCAAGGCCACGTCACTATCTCAGCCGACAAGTCCATCAGCACCACCTACCTGCAGTGGAGCAGCCTGAAGGCCTCGGACACCGCCACGTATTACTGTGCGAAAGTAGCTGTAACTTCCAACCGGTTCGATGTCTGGGGCCCGGGAGTCCTGGTCACCGTCTCCTCAG	TCCTATGAGCTGACTCAGCCACCCTCGGTGTCAGTGTCCCCAGGACAGACGGCCAGGATCACCTGTGGGGGAGACAACCTTGGAAGTAAATATGTGCACTGGTACCAGCAGAAGCCAGCGCAGGCCCCTGTGCTGGTCATCTATTATGATAGTGACCGGCCCTCAGGGATCCCTGAGCGATTCTCTGGCTCCAAATCAGGGAACACCGCCACCCTGACCATCAGCGGGGTCGAGGCCGGGGATGAGGCTGACTATTACTGTCAGGTGTGGGACAGTAGTAGTGATCATTACATCTTCGGTGCTGGGACCCGGCTCACCGTCCTAG
16C235	16C235_wk2.1-E10	00073	1	week2	undet	IGHV3	Kappa	IGHV3-ADF*01	IGHJ4*01	IGHG	0.904	CTTNPLPSYWGDYSDFDHW	57	IGKV2-ADC*01	IGKJ2*01	0.954	CMEGTHQPYTF	33	GAGGTGCGGCTGGTGGAATCTGGGGCCGCCTTGGTCCAGCCTGGCGGGTCCCTGAGACTCTCCTGTGCAGCCTCTGGATTCACCTTCAGTAATTCTTGGATGAGTTGGGTCCGCCGGGCTCCAGGGAAGGGGCTAGAGTGGATTGCCCGTATTAAGAGGATAGCTGATGGTGAGACAGCAGATTACGCCGCCTCTGTGAAGGGCAGATTCACCATCTCGAGAGACGATTGGGAATACACACTCTACCTTCAGATGACCAGCCTGAAAACCGAAGACACGGCCGTGTATTACTGCACAACCAACCCCCTCCCCTCTTATTGGGGTGATTATTCCGACTTTGACCACTGGGGCCAGGGAGTCCTGGTCACCGTCTCCTCAG	GATGTTGCGATGACTCAGTCTCCACTCTCCCTGTCCGTCACCCCTGGACAGCCGGCCTCCATCTCCTGCAGGTCTAGTCAGAGCCTCCTTCATAGTAATGGCAACACCTACTTGAGTTGGTTTCAGCTGAAGCCCGGTCAGTCTCCAAGGCGCCTCATTTATAAGGTTTCTGATCGGGACTCTGGGGTCCCAGACAGATTCAGCGGCAGTGGGGCAGGGACAGATTTCACACTGAAAATCAGCAGGGTGGAGGCTGAGGATGTCGGGATGTATTTTTGCATGGAAGGAACACATCAGCCGTACACTTTTGGCCAGGGGACCAAAGTGGAGATCAAAC
16C235	16C235_wk2.1-G10	00202	1	week2	RBD	IGHV5	Lambda	IGHV5-AER*01	IGHJ1*01	IGHG	0.997	CAKGGTIFGVVITPGHFDFW	60	IGLV3-AED-X*06	IGLJ1*01	0.99	CQVWDSSSDHYIF	39	GAGGTGCAGCTGGTGCAGTCTGGAGCAGAGGTGAAAAGGCCCGGGGAGTCTCTGAAGATCTCCTGTAAGACTTCTGGATACAGCTTTACCAGCAGCTGGATCAGCTGGGTGCGCCAGATGCCCGGGAAAGGCCTGGAGTGGATGGGGAGCATCTATCCTGGTGATTCTGATACCAAATACAACCCGTCCTTCCAAGGCCACGTCACTATCTCAGCCGACAAGTCCATCAGCACCACCTACCTGCAGTGGAGCAGCCTGAAGGCCTCGGACACCGCCACGTATTACTGTGCGAAAGGGGGTACAATTTTTGGAGTGGTTATTACACCGGGGCACTTCGATTTCTGGGGCCAGGGCGCCCTGGTCACCGTCTCCTCAG	TCCTATGAGCTGACTCAGCCACCCTCGGTGTCAGTGTCCCCAGGACAGACGGCCAGGATCACCTGTGGGGGAGACAACCTTGGAAGTAAATATGTGCACTGGTACCAGCAGAAGCCAGCGCAGGCCCCTGTGCTGGTCATCTATTATGATAGTGACCGGCCCTCAGGGATCCCTGAGCGATTCTCTGGCTCCAAATCAGGGAACACCGCCACCCTGACCATCAGCGGGGTCGAGGCCGGGGATGAGGCTGACTATTACTGTCAGGTGTGGGACAGTAGTAGTGATCATTACATCTTCGGTGCTGGGACCCGGCTCACCGTCCTAG
16C235	16C235_wk2.1-A11	00101	1	week2	RBD	IGHV4	Lambda	IGHV4-AEB*01	IGHJ5-2*01	IGHG	0.997	CARWGYYEDDYGYYYTGFDNSLDVW	75	IGLV1-ACV*02	IGLJ2*01	0.966	CLSYDSSLSAGLF	39	CAGGTGCAGCTGCAGGAGTCGGGCCCAGGACTGGTGAAGCCTTCGGAGACCCTGTCCCTCACCTGCGCTGTCTCTGGTGGCTCCTTCAGCAGTTACTGGTGGGGCTGGATCCGCCAGCCCCCAGGGAAGGGGCTGGAGTGGATTGGGAGTATCTATGGTAGTAGTGGGAGCACCGATTACAACCCCTCCCTCAAAAGTCGAGCCACCATTTCAAGAGACACGTCCAAGAACCAGTTCTCCCTGAAGCTGAGCTCTGTGACCGCCGCGGACACGGCCGTGTATTACTGTGCGAGATGGGGCTATTACGAGGATGATTACGGTTACTATTACACCGGTTTTGACAACTCATTGGATGTCTGGGGCCGGGGAGTTCTGGTCACCGTCTCCTCAG	CAGTCTGTGCTGACACAGCCGCCCTCAGTGTCTGGGGCCCCAGGGCAGAGGGTCACCATCTCGTGCACTGGGAGCAGCTCCAACATTGGAGGTTATTATGTATCCTGGTACCAGCAGCTCCCAGGAACGACCCCCAAACTCCTCATCTATCAAGATAATAAGCGACCCTCAGGGGTTTCTGACCGATTCTCTGGCTCCAAGTCTGGTACCTCAGCCTCCCTGACCATCACTGGGCTCCAGACTGAGGATGAGGCTGATTATTACTGCCTGTCCTATGACAGCAGCCTGAGTGCTGGCTTATTCGGAGGAGGGACCCGGCTGACCGTCCTAG
16C235	16C235_wk2.1-D11	00001	4	week2	S2	IGHV4	Lambda	IGHV4-AFB-S*01	IGHJ4*01	IGHG	0.936	CARHQSYGSNLYYFEYW	51	IGLV3-ADT*02	IGLJ2*01	0.986	CDSWDSSGTHVLF	39	CAGGTGCAACTGCAGGAGTCGGGCCCAGGACTGGTGAAGCCTTCGGAGACCCTGTCCCTCACCTGCACTATCTCTGGTGGCTCCATCAGCGGTTACTACTACTGGAGCTGGATCCGCCAGCCCCCAGGGAAGGGACTGGAGTGGATTGGGGGTATCTATGGCAATAGTGTGACCACCTACTACAATCCCTCCCTCAAGAGTCGAGTCACCATTTCAAAAGACACGTCCAAGAACCAGTTCTCCCTGAAGCTGAGCTCTGTGACCGCCGCGGACACGGCCGTGTATTACTGTGCGAGACATCAGTCCTACGGTAGCAACTTATACTACTTTGAGTACTGGGGCCAGGGAGTCCTGGTCACCGTCTCCTCAG	TCTTCTGAGCTGACTCAGGACCCTGCAGTGTCTGTGGCCTTGGGACAGACAGTCAGGATCACCTGCCAAGGAGACAGCCTCAGAAGGTATTATTCAAGCTGGTACCAGCAGAAGCCAGGCCAGGCCCCTGTGCTGGTCGTCTATGGTAACAACAACCGGCCCTCAGGGATCCCAGAGCGATTCTCTGGCTCCAGCTCAGGAAACACAGCTTCCTTGACCATCACTGGGGCTCAGGTGGAAGATGAGGCTGACTATTACTGTGACTCCTGGGACAGCAGTGGTACCCATGTGTTATTCGGAGGAGGGACCCGGCTGACCGTCCTAG
16C235	16C235_wk2.1-F11	00112	1	week2	S2	IGHV2	Kappa	IGHV2-ACK*01	IGHJ5-2*01	IGHG	0.987	CARTRGWLELDYW	39	IGKV2-AEH*02	IGKJ4*01	0.997	CMQSTKDPLTF	33	CAGGTGACCTTGAAGGAGTCTGGTCCTGCGCTAGTGAAACCCACACAGACCCTCACGCTGACCTGCACCTTCTCTGGGTTCTCACTCAGCACTTCTGGAATGCGTGTGAACTGGATCCGTCAGCCCCCAGGAAAGGCCCTGGAGTGGCTTACACGCATTGATTGGGATGATGATAAATACTACAGCACATCTCTGAAGAGCAGGCTCACCATCTCCAAGGACACCTCCAAGAACCAGGTTGTCCTTACAATGACCAACATGGACCCTGTGGACACAGCCACATATTACTGTGCACGGACGCGGGGGTGGTTGGAACTGGACTACTGGGGCCAGGGAGTCCTGGTCACCGTCTCCTCAG	GATATTGTGATGACCCAGACTCCACTCTCGCTGCCCGTCACCCCTGGAGAGCCGGCCTCCATCTCCTGCAGGTCTAGTCAAAGCCTTCTGCATAGTAATGGAAACACCTATTTGCATTGGTACCTGCAGAAGCCAGGCCAGTCTCCACGGCTCCTGATCTATAAAGTTACCAATCGGGAATCTGGGGTCCCAGACAGGTTCAGTGGCAGTGGGTCAGGCACAGATTTCACACTGAAAATCAGCAGGGTGGAGCCTGAGGATGTTGGTGTTTATTACTGCATGCAAAGTACAAAAGATCCGCTCACTTTCGGCGGAGGGACCAAGGTGGAGATCAAAC
16C235	16C235_wk2.1-A12	00009	2	week2	S2	IGHV4	Lambda	IGHV4-AEB*01,IGHV4-ABB-S*01	IGHJ5-2*01	IGHG	0.952	CAREEDSPLPPYNSLDVW	54	IGLV1-ADA*01	IGLJ3*01	0.993	CAAWDNSLSSRVF	39	CAGGTGCAGCTGCAGGAGTCGGGCCCAGAACTGGTGAAGCCTTCGGAGACCCTGTCCCTCACCTGCGCTGTCTCTGGTGGCTCTATCAGCAGTTACTGGTGGGGCTGGATCCGCCAACCCCCAGGGAAGGGGCTGGAGTGGATTGGGAATATCTATGGTAATAGTGCGAGCACCTACTACAACCCCTCCCTCAAGAGTCGAGTCACCATTTCAAAAGACACGTCCAAGAACCAGTTCTTCCTGAAGCTGAGCTCTGTGACCGCCGCGGACACGGCCGTTTATTACTGTGCGAGAGAGGAGGACTCTCCCCTACCTCCGTACAACTCATTGGATGTCTGGGGCCGGGGAGTTCTGGTCACCGTCTCCTCAG	CAGTCTGTGCTGACTCAGCCACCCTCAGCGTCTGGGGCTCCCGGGCAGAGTGTCACCATCTCTTGCTCTGGAAGCAGCTCCAACATTGGAAGTAATTATGTATACTGGTACCAGCAGCTCCCAGGAACGGCCCCCAAACTCCTCATCTATTATAGTAATCACCGACCCTCAGGGGTCCCTGACCGATTCTCTGGCTCTAAGTCTGGCACCTCAGCCTCCCTGGCCATCACTGGTCTCCGATCTGAGGATGAGGCTGATTATTACTGTGCAGCATGGGATAACAGCCTGAGCAGTCGGGTATTCGGCGGAGGGACCCGGCTGACCGTCCTAG
16C235	16C235_wk2.1-B12	00173	1	week2	RBD	IGHV4	Kappa	IGHV4-AEB*01,IGHV4-ABB-S*01	IGHJ4*01	IGHG	0.956	CARSREWGHSGSPDYW	48	IGKV1-AAZ*01	IGKJ3*01	0.965	CLQHNSYPFTF	33	CAGGTGCAGCTGCAGGAGTCGGGCCCAGAACTGGTGAAGCCTTCGGAGACCCTGTCCCTCACCTGCGCTGTCTCTGGTGGCTCTATCAGCAGTTACTGGTGGGGCTGGATCCGCCAACCCCCAGGGAAGGGGCTGGAGTGGATTGGGAATATCTATGGTAATAGTGCGAGCACCTACTACAACCCCTCCCTCAAGAGTCGAGTCACCATTTCAAAAGACACGTCCAAGAACCAGTTCTTCCTGAAGCTGAGCTCTGTGACCGCCGCGGACACGGCCGTGTATTACTGTGCGAGAAGTAGGGAGTGGGGCCATAGTGGTAGTCCTGACTACTGGGGCCAGGGAGTCCTGGTCACCGTCTCCTCAG	GACATCCAGATGACCCAGTCTCCATCCTCCCTGTCTGCATCTGTAGGAGACACTGTCACCATCACTTGCCGGGCAAGTCAGGGTATTAGCAGTTATTTAAATTGGTTTCAGCAGAAACCAGGGAAAGCTCCTAAGCTCCTGATCTATGCTGCAACCACTTTGCAAAGTGGGGTCCCATCAAGGTTCAGCGGCAGTGGATCTGGGACAGAATTCACTCTCACCATCAGCAGCCTGCAGCCTGAAGATTTCGCAGCTTATTACTGTCTACAGCATAATAGTTACCCATTCACTTTCGGCCCCGGGACCAAACTGGATATCAAAC
16C235	16C235_wk2.1-C12	00030	1	week2	S2	IGHV4	Lambda	IGHV4-AGP-U*01,IGHV4-ACQ-S*01	IGHJ1*01	IGHG	0.966	CAREVYSTEYFEFW	42	IGLV1-ACR*01	IGLJ2*01	0.993	CSAWDSSRSAHVLF	42	CAGGTGCAGCTGCAGGAGTCGGGCCCAGGACTGGTGAAGCCTTCGGAGACCCTGTCCCTCACCTGCGCTGTCTCTGGTGGCTCCATCAGCAGTAACTACTGGAGCTGGATCCGCCAGCCCCCAGGGAAGGGACTGGAGTGGATTGGACGTATCTATGGTAGTAGTGGGAGCACCAGCTACAACCCCTCCCTCACGAGTCGAGTCACCATTTCAACAGACACGTCCAAGAACCAGTTCTCCCTGAAGCTGAGCTCTGTGACCGCCGCGGACACGGCCGTGTATTACTGTGCGAGAGAGGTTTATTCCACTGAATACTTCGAGTTCTGGGGCCAGGGCGCCCTGGTCACCGTCTCCTCAG	CAGTCTGTGCTGACGCAGCCGCCCTCAGCATCTGGGGCCCCCGGGCAGAGGGTCACCATCTCCTGCACTGGGAGCAGCTCCAACATCGGGGCGGGTTATTATGTATCCTGGTACCAGCAGTTCCCAGGAACAGCCCCCAAACTCCTCATCTATGAAAATAATAAGCGACCCTCAGGGGTTTCTGACCGATTCTCTGGCTCCAAGTCTGGTACCTCAGCCTCCCTGACCATCACTGGACTCCAATCTGAGGATGAGGCTGATTATTACTGCTCAGCATGGGATAGCAGCCGGAGTGCTCATGTGTTATTCGGAGGAGGGACCCGGCTGACCGTCCTAG
16C235	16C235_wk2.1-D12	00063	1	week2	S2	IGHV4	Kappa	IGHV4-AGL*01	IGHJ2P*01	IGHM	0.96	CARQQLGYFDLW	36	IGKV1-AEA*03	IGKJ4*01	0.937	CQQGYSYPLTF	33	CAGGTGCAGCTGCAGGAGTCGGGCCCAGGACTGGTGAAGCCTTCGGAGACCCTGTCCCTCACCTGCGGTGTCTCTGGTTACTCCATCAGCAGTATTTACTACTGGGGCTGGATCCGTCAGCCCCCAGGGAAGGGACTGGAATATATTGGGTATATCAGTGGTAGTAGTGGGGCCACCTACTACTACCCCTCCCTCAAGAGTCGAGTCACCCTTTCAAAAGACACGTCCAAGAACCAGTTCTCCCTGAAGCTGAGTTCTGTGACCGTCGCGGACACGGCCGTGTATTACTGTGCGAGACAACAGTTGGGGTACTTCGATCTCTGGGGCCCTGGTATTCCAATTACCATCTCCTCAG	GACATCCAGATGACCCAGTCTCCATCCTCTCTGTCTGCATCTGTAGGAGACAGAGTGACCATTACTTGCCAGGCGAGTCAAAGCCTTGCCAATTCTTTAAATTGGTATCAGCAGAAACCAGGGAGAAATCCTAAGCTCCTGATCTATAGGGCATCCAGTTTGCAAAGTGGGATTCCCTCTCGATTCAGCGGCAGTGGATCTGGGACGGATTTCACTCTCACCATCAGCAGCCTGCAGCCTGAAGATTTTGCCACTTATTACTGTCAACAGGGTTATAGTTACCCGCTCACTTTCGGCGGAGGGACCAAGGTGGAGATCAAAC
16C235	16C235_wk2.1-F12	00058	1	week2	S2	IGHV3	Kappa	IGHV3-AET*01,IGHV3-ACA*01	IGHJ5-2*01	IGHG	0.93	CTTEVAAGRMDYW	39	IGKV1-ABV*01	IGKJ1*01	0.955	CQHNYGTPWTF	33	GAGGTGCAGCTGGTGGAGTCTGGGGGAGGCTTGGTCCAGCCTGGCGGGTCCCTGAGACTCTCCTGTGCAGCCTCTGGATTCACCTTCAGTGACTATGCCATGAGCTGGGTCCGCCAGGCTTCTGGGAAAGGACTGGAGTGGGTTGGCTATATTAGAAGCAAATATAACAATTACGCGACAGAATACGCCGCATCGGTGAAAGGCAGATTCACCATCTCCAGAGATGATTCAAAGAACACGCTATATCTGCAAATGAGCAGCCTGAAAACCGAGGACACGGCCGTGTATTACTGCACCACAGAGGTAGCAGCTGGTCGCATGGACTACTGGGGCCAGGGAGTCCTGGTCACCGTCTCCTCAG	GACATCCAGATGACCCAGTCTCCATCCTCCCTGTCTGCATCTGTAGGAGACAGAGTCACCATCACTTGCCGGGCAAGTGAGAACGTTAACAACTATTTAAATTGGTATCAGCAGAAACCAGGGAAAGCCCCTAAGCTCCTGATCTATAAGGCATCCACTTTGCAAAGTGGGGTCCCATCAAGGTTCAGCGGCAGTGGATCTGGGACAGATTACACTTTCACCATCAGCAGCCTGCAGTCTGAAGATGTTGCAACTTATTACTGTCAGCATAATTATGGTACCCCGTGGACGTTCGGCCAAGGGACCAAGGTGGAAATCAAAC
16C235	16C235_wk6.4-A01	00235	1	week6	S2	IGHV4	Kappa	IGHV4-AGP-U*01,IGHV4-ACQ-S*01	IGHJ4*01	IGHG	0.943	CARDGFWSSLDYW	39	IGKV3-ADN*01	IGKJ1*01	0.755	CQQEYSIPPTF	33	CAGGTGCAGCTGCAGGAGTCGGGCCCAGGACTGGTGAAGCCTTCGGAGACCCTGTCCCTCACCTGCGCTGTCTCTGGTGGCTCCATCAACAATTACTACTGGAGCTGGATCCGCCAGCCCCCAGGGAAGGGACTGGAGTGGATTGGACGTATCTATGGTGGAAGTGAGAGCACCAGCTACAACCCCTCCCTCACGAGTCGAGTCACCATTTCAACAGACACGTCCAAGAAGCAGTTCTCCCTGAAGCTGAGCTCTGTGACCGCCGCGGACACGGCCGAATATTACTGTGCGAGAGATGGTTTTTGGAGCTCTCTTGACTACTGGGGCCAGGGAGTCCTGGTCACCGTCTCCTCAG	GAAATTGTGCTGACCCAGTCTCCAACATCCATGGCTGTCTCCCAAGGAGAAAGAGTCACCATCTCCTGCACGGCCAGCTCAAGTGTAAGCACCAGCTACTTGCACTGGTACCAACAGAGGCCAGGATTCCCTCCAAGGCTTCTTGTCTATAGAACATCAAGTCTGGCTTCTGGAGTCCCGGCCAGGTTCAGTGGCAGCGGTTCTGGGACCTCTTACACGCTCACAATCAGCAGCATGGAGGCTGAAGATGCTGCAAACTATTACTGTCAGCAGGAGTATAGCATTCCACCGACGTTCGGCCAAGGGACCAAGGTGGAAATCAAAC
16C235	16C235_wk6.4-B01	00131	1	week6	RBD	IGHV4	Kappa	IGHV4-AGR*01	IGHJ5-1*01	IGHG	0.88	CATFRQRFDVW	33	IGKV1-ABV*01	IGKJ2*01	0.916	CQHNFGTPYSF	33	CAGGTGCAGCTGCAGGAGTCGGGCCCAGGAGTGGTGCAGCCTTCGGAGACCCTGTCCCTCACCTGCGCTGTCTCTGGTGGCTCCATCAGTAGTGGTTACTACTACTGGAGTTGGGTCCGCCAGACCCCAGGGCAGGGGCTGGAGTGGATTGGAGGTATCTATAGTAATAGTGAGAATACCATCTATAGGGACTCCCTCAAGAGTCGAGTCACCATTTCAAAAGACACGTCCAAAAACCACTTCTCCCTGAAACTGACTTCTGTGACCGCCGCGGACACGGCCGTCTATTTCTGTGCGACTTTCCGACAGCGATTCGATGTCTGGGGCCCGGGAGTCCTGGTTACCGTCTCCTCGG	GACATCCAGATGACCCAGTCTCCATCCTCCCTGTCTGCATCTGTAGGAGACAGAGTCACCATCACTTGCCGGACAAGTGAGAACGTTAACAGCTATTTAAATTGGTATCAGCAGAAACCAGGGAAAGCCCCTAAGGTCCTAATCTATAAGGGATCCATTTTGCAAAGTGGGGTCCCATCAAGGTTCAGCGGCAGTGGATCTGGGACAGATTACACTTTCATCATCAGCAGCCTGCAGTCTGAAGATGTTGGAACTTATTATTGTCAGCATAATTTTGGTACTCCGTACAGTTTTGGCCAGGGGACCAAAGTGGAGATCAAAC
16C235	16C235_wk6.4-D01	00224	1	week6	S2	IGHV4	Lambda	IGHV4-AEX-S*01,IGHV4-AFI*01	IGHJ1*01	IGHG	0.949	CARDILEYCTGSGCQNDYW	57	IGLV3-AAV*01	IGLJ1*01	0.989	CYSGDGNSYIF	33	CAGCTGCAGCTGCAGGAGTCGGGCCCAGGACTGGTGAAGCCTTTGGAGACCCTGTCCCTCACCTGCGCTGTCTCTGGTGGCTCCATCAGCAGTAACTTCTGGAGCTGGATCCGCCAGCCCCCAGGGAAGGGACTGGAGTGGATTGGACGTATCTCTGGTAGTGGTGGGAGCACCGACTACAACCCCTCCCTCAAGAGTCGAGTCACCATTTCAACAGACACGTCCAAGAACCAGTTCTCCCTGAAGCTGAACTCTGTGACCGCCGCGGACACGGCCGTGTATTACTGTGCGAGAGACATCCTAGAATACTGTACTGGTAGTGGTTGCCAAAACGACTACTGGGGCCAGGGAGTCCTGGTCACCGTCTCCTCAG	TCCTATGAGCTGACACAGCCACCCTCGGTTTCGGTGTCCCCGGGACAGACGGCCAGGATCACCTGCTCTGGAGATGCATTGCCAAAAAATTATGCTTCTTGGTACCAGCAGAAGCCAGGCCAGGTGCCTGTGCTGGTGATTTATAAAGACAGTGAGCGGCCCTCAGGGATTCCTGAACGTTTCTCTGGCTCCAGCTCAGGGACCACAGTCACCCTGACCGTCAGCGGGGCCCAGGCTGAGGATGAGGCTGACTATTACTGTTACTCTGGGGATGGCAACAGTTACATCTTCGGTGCTGGGACCCGGCTCACCGTCCTAG
16C235	16C235_wk6.4-E01	00216	1	week6	NTD	IGHV3	Lambda	IGHV3-ABJ*01	IGHJ6*01	IGHG	0.984	CAGDPRYYYDSPYYGGLDSW	60	IGLV4-ACF*04	IGLJ6*01	0.699	CGADHGTGNRFVYVF	45	NNATACTATGCAGACTCCGTGAAGGGCAGATTCACCATCTCCAGAGAGAACGCCAAGAACACACTGTATCTTCAAATGGACAGCCTGAGAGCTGAGGACACGGCTGTCTATTACTGTGCGGGAGACCCGAGGTATTACTATGATAGTCCTTATTACGGCGGTTTGGATTCCTGGGGCCAAGGGGTCGTCGTCACCGTCTCCTCAG	CAGCCTGTGCTGACTCAGCCATCCTCTGCATCGGCCTCCCTGGGAGCCTCGGTCACACTCACCTGCACCCTGAGTAGCGGCTACAGTAATTATGCGGTGGACTGGCACCAGCAGAGACCAGGGAAGGGCCCTCAGTTTGTGATGCGAGTGGGCACAGGTGGGATTGTGGGATCCAAGGGGGATGGCATCCCTGATCGCTTCTCAGGCTCGGGCTCCGGCCTGAATCGGTACCTGACCATCAAGAACATTCAGGAAGAGGATGAGAGTGACTACCACTGTGGGGCAGACCACGGCACTGGGAACAGGTTCGTGTATGTGTTCGGAAGGGGCACCAAGTTGACCGTCCTCG
16C235	16C235_wk6.4-F01	00210	1	week6	RBD	IGHV4	Lambda	IGHV4-AEX-S*01,IGHV4-ADD*01,IGHV4-ABB-S*01,IGHV4-AFI*01	IGHJ6*01	IGHG	0.943	CARDRDSGSYYDPYGLDSW	57	IGLV3-AED-X*01	IGLJ1*01	0.955	CQVWDSSSDHYIF	39	CAGCTGCAGCTGCAGGAGTCGGGCCCAGGACTGGTGAAGCCTTTGGAGACCCTGTCCCTCACCTGCGCTGTCTCTGGTGGCTCCATCAGCAGTTACTACTGGAGCTGGATCCGCCAGCCCCCAGGGAAGGGACTGGAGTGGATTGGACGTATCTCTATTAGTGGTGGGAGCACCGACTACAACCCCTCCCTCAAGAGTCGAGTCACCATTTCAACAGACACGTCCAAGAAGCAGTTCTCCCTGAAGCTGAGCTCTGTGACCGCCGCGGACACGGCCGTGTATTACTGTGCGAGAGATCGCGATAGTGGTAGTTATTACGACCCCTACGGTTTGGATTCCTGGGGCCAAGGGGTCGTCGTCACCGTCTCCTCAG	TCCTATGAGCTGACTCAGCCACCCTCGGTGTCAGCGGCCTCAGGACAGACGGCCAGGATCACCTGTGGGGGAGACAACATTGGAAATAGATATGTGCACTGGTACCAGCAGAGGCCAGCGCAGGCCCCTGTGCAGGTCATCTATGCTGATACCAAACGGCCCTCAGGGATCCCTGAGCGATTCTCTGGCTCCAACTCAGGGAACACCGCCACCCTGACCATCAGCGGGGTCGAGGCCGGGGATGAGGCTGACTATTACTGTCAGGTGTGGGACAGTAGTAGTGATCATTACATCTTCGGTGCTGGGACCCGGCTCACCGTCCTAG
16C235	16C235_wk6.4-A02	00176	1	week6	RBD	IGHV4	Kappa	IGHV4-AEB*01	IGHJ5-2*01	IGHG	0.983	CARDLMVVIITSDVW	45	IGKV1-ADF-S*01	IGKJ4*01	0.976	CQQHNSYPLTF	33	CAGGTGCAGCTGCAGGAGTCGGGCCCAGGACTGGTGAAGCCTTCGGAGACCCTGTCCCTCACCTGCGCTGTCTCTGGTGGCTCCTTCAGCCATTACTGGTGGGACTGGATCCGCCAGCCCCCAGGGAAGGGGCTGGAGTGGATTGGGACTATCTATGGTAGTAATGGGAGCACCGAATACAACCCCTCCCTCAAAAGTCGAGCCACCATTTCAAGAGACACGTCCAAGAACCAGTTCTCCCTGAAGCTGAGCTCTGTGACCGCCGCGGACACGGCCGTGTATTACTGTGCGAGAGATCTGATGGTAGTGATTATTACTTCGGATGTCTGGGGCCGGGGAGTTCTGGTCACCGTCTCCTCAG	GACATCCAGATGACCCAGTCTCCATCTTCCTTGTCTGCATCTGTAGGAGACAGAGTCACCATCACTTGCCAAGCCAGTCAGGATATTAGCACCTGGTTAGCCTGGTATCAGCAGAAACCAGGGAAAGCCCCTAAGCGCCTGATCTATACTGCATTCAGTTTGGAGAGCGGGGTCCCATCAAGGTTCAGCGGCAGTGGATCTGGGACAGAATTCACTCTCACCATCAGCAGCCTGCAGCCTGAAGATTTTGCAACTTATTACTGTCAGCAGCATAATAGTTACCCTCTCACTTTCGGCGGAGGGACCAAGGTGGAGATCAAAC
16C235	16C235_wk6.4-C02	00134	1	week6	S2	IGHV4	Kappa	IGHV4-AFQ-U*01	IGHJ1*01	IGHG	0.97	CAREEASSYSRHTVWYW	51	IGKV2-AEF*01	IGKJ1*01	0.974	CVQAIAFPRTF	33	CAGGTGCAGCTGCAGGAGTCGGGCCCAGGACTGGTGAAGCCTTCAGAGACCCTGTCCCTCACCTGCGCTGTCTCTGGTGGCTCTATCAGCAGTAATAACTGGTGGACCTGGATCCGCCAGCCCCCAGGGAAAGGCCTGGAGTGGATTGGGTATATCAGTGGTAGTAGTGGTAGCACCTACTACAACCCCTCCCTCAAGAGTCGAGTCACCATTTCAAAAGACAAGTCCAAGAACCAGTTCTCCCTGAAACTGAGCTCTGTGACCGGCGCGGACACGGCCGTGTATTACTGTGCGAGAGAGGAGGCCTCATCCTATAGCAGGCACACCGTTTGGTACTGGGGCCAGGGAGTCCTGGTCACCGTCTCCTCAG	GATATTGTGATGACCCAGACTCCACTCTCCCTGCCCATCACCCCTGGAGAGCCGGCCTCCATCTCCTGCAGGTCTAGTCAGAGCCTCCTGCATGGTAATGGAAACACCTATTTGCACTGGTACCTGCAGAAGCCAGGCCAGTCTCCGCAGCTCCTGATTTATGGGGGTTCCAACAGAGCCTCTGGAGTCCCAGACAGGTTCAGTGGCAGTGGGTCAGGCACTGATTTCACACTGAAAATCAGCAAGGTGGAGGCGGAGGATGTTGGGGTTTATTACTGCGTGCAAGCTATAGCGTTTCCTCGGACGTTCGGCCAAGGGACCAAGGTGGAAATCAAAC
16C235	16C235_wk6.4-E02	00199	1	week6	NTD	IGHV3	Lambda	IGHV3-AET*01,IGHV3-ACA*01	IGHJ6*01	IGHG	0.934	CTTDRHYYYSDIYGLDSW	54	IGLV3-AED-X*06	IGLJ2*01	0.948	CQVWDITSDHLLF	39	GAGGTGCAGCTGGTGGAGTCTGGGGGAGGCTTGGTCCAGCCTGGCGGGTCCCTGAGACTCTCCTGTGCAGCCTCTGGATTCACCTTCAGTGACTATGCCATGAGCTGGGTCCGCCAGGCTTCTGGGAAAGGACTGGAGTGGGTTGGCTATATTAGAAGCAAATATAACAATTACGCGACAGAATACGCCGCATCGGTGAAAGGCAGATTCACCATCTCCAGAGATGATTCAAAGAACACGGTATATCTGCAAATGAGCAGCCTGAAAACCGAGGACACGGCCGTGTATTACTGCACCACAGATCGTCACTATTATTATAGTGATATTTACGGTTTGGATTCCTGGGGCCAAGGGGTCGTCGTCACCGTCTCCTCAG	TCCTATGATCTGACTCAGCCACCCTCGGTGTCAGTGTCCCCAGGACAGACGGCCAGGATCACCTGTGGGGGAGACAACATTGGAAGTGAAGCTGTGCACTGGTACCAGCAGAAGCCACCGCAGGCCCCTGTGCAGGTCATCTATAGTGATACCGAACGGCCCTCAGGGATCCCTGAGCGATTCTCTGGCTCCAAATCAGGGAACACCGCCACCCTGACCATCAGCGGGGTCGAGGCCGGGGATGCGGCTGACTATTACTGTCAGGTGTGGGACATTACTAGTGATCATCTTTTATTCGGAGGAGGGACCCGGCTGACCGTCCTAG
16C235	16C235_wk6.4-F02	00091	1	week6	RBD	IGHV3	Lambda	IGHV3-ADL-S*01	IGHJ2P*01	IGHG	0.956	CAKDAYGSGYYIYYWYFDLW	60	IGLV1-ACR*01	IGLJ2*01	0.977	CSAWDSSLSAVLF	39	GAGGTGCAGCTGGTGGAGTCTGGGGGCGGCTTGGCAAAGCCTGGGGGATCCCTGAGACTCTCCTGTGCAGCCTCTGGATTCACCTTCAGTATCTATGCTATGCACTGGGTCCGCCAGGCTCCAGGGAAGGGGCTGGAGTGGGTCTCAGCTATTAGTAGTGGTGGTAGCACATACTACGCAGACTCCGTGAAGGGCCGATTCAGTATCTCCAGAGACAGCTCAAAGAACACGCTCTCCCTGCAAATGAACAGCCTGAGAGCTGAGGACACGGCCGTGTATTACTGTGCGAAAGACGCCTATGGTAGTGGTTATTACATCTACTACTGGTACTTCGATCTCTGGGGCCCTGGCACCCCAATCACCATCTCCTCAG	CAGTCTGTGCTGACGCAGCCGCCCTCAGCATCTGGGGCCCCCGGGCAGAGGGTCACCATCTCCTGCACTGGGAGCAGCTCCAACATCGGGGCGGGTTATTATGTATCCTGGTACCAGCAGTTCCCAGGAACAGCCCCCAAACTCCTCATCTATGAAAATAATAAGCGACCCTCGGGAATTTCTGACCGATTCTCTGGCTCCAAGTCTGATACCTCAGCCTCCCTGACCATCACTGGACTCCAATCTGAGGATGAGGCTGATTATTACTGCTCAGCATGGGATAGCAGCCTGAGTGCTGTGTTATTCGGAGGAGGGACCCGGCTGACCGTCCTAG
16C235	16C235_wk6.4-G02	00123	1	week6	S2	IGHV4	Kappa	IGHV4-ABB-S*01,IGHV4-AGP-U*01,IGHV4-AEX-S*01,IGHV4-ADD*01,IGHV4-ACQ-S*01	IGHJ5-1*01	IGHG	0.953	CARAGYSGYSFSYNRFDVW	57	IGKV1-ABV*01	IGKJ2*01	0.976	CQHSYGIPYSF	33	CAGCTGCAGCTGCAGGAGTCGGGCCCAGGACTGGTGAAGCCTTCGGAGACCCTGTCCCTCACCTGCGCTGTCTCTGGTGGCTCCATCAGCAGTAACTACTGGAGCTGGATCCGCCAGCCCCCAGGGAAGGGACTGGAGTGGATTGGACATATCTCTGGTAGTGGTGGGAGCACCGACTACAACCCCTCCCTCAAGAGTCGAGTCACCATTTCAACAGACACGTCCAAGAACCAGTTCTCCCTGAAGCTGAGCTCTGTGACCGCCGCGGACACGGCCGTGTATTACTGTGCGAGAGCTGGATACAGCGGATACAGTTTTAGCTACAACCGGTTCGATGTCTGGGGCCCGGGAGTCCTGGTCACCGTCTCCTCAG	GACATCCAGATGACCCAGTCTCCATCCTCCCTGTCTGCATCTGTAGGAGACAGAGTCACCATCACTTGCAGGGCAAGTGAGAACGTTGACAACTATTTACATTGGTATCAGCAGAAACCAGGGAAAGCCCCTAAGCTCCTGATCTATGCTGCATCCACTTTGCAAAGTGGGGTCCCATCAAGGTTCAGCGGCAGTGGATCTGGGACAGATTTCACTCTCACCATCAGCAGCCTGCAGCCTGAAGATGTTGCGACTTATTACTGTCAGCATAGTTATGGTATCCCGTACAGTTTTGGCCAGGGGACCAAAGTGGAGATCAAAC
16C235	16C235_wk6.4-A03	00186	1	week6	S2	IGHV2	Kappa	IGHV2-ABG-S*01	IGHJ4*01	IGHG	0.977	CARRRQRQPPFDYW	42	IGKV2-ADZ*01	IGKJ4*01	0.983	CMQGIQFPLTF	33	CAGGTGACCTTGAAGGAGTCTGGTCCTGCGCTGGTGAAACCCACACAGACCCTCACGCTGACCTGCACCTTCTCTGGGTTCTCACTCAACACTAGTGGTATGGGTGTGGGCTGGATCCGTCAGCCCTCACGGAAGACCCTGGAGTGGCTTGCACACATTTATTGGAATGATGATAAATACTACAGCACATCGCTGAAGAGCAGGCTCACCATCTCCAAGGACACCTCCAAAAACCAGGTGGTTCTAACAATGACCAACATGGACCCTGTGGACACAGCCACATATTACTGTGCACGGAGACGGCAACGCCAACCACCTTTTGACTACTGGGGCCAGGGAGTCCTGGTCACCGTCTCCTCAG	GATATTGTGATGACCCAGACTCCGCTCTCCCTGCCCGTCACCCCTGGAGAGCCGGCCTCCATCTCCTGCAGGTCTAGTCAGAGCCTCCTGCATAGTGGTGGAAAAACCTATTTGTATTGGTACCTGCAGAAGCCAGGCCAGTCTCCACAGCTCTTGATCCATGAGGTTTCCAACCGGGCCTCTGGAGTCCCTGACAGGTTCAGTGGCAGTGGGTCAGGCACTGATTTCACACTGAAAATCAGCCGGGTGGAGGCTGAGGATGTTGGGGTTTATTACTGCATGCAAGGTATACAGTTTCCGCTCACTTTCGGCGGAGGGACCAAGGTGGAGATCAAAC
16C235	16C235_wk6.4-B03	00149	1	week6	S2	IGHV4	Kappa	IGHV4-AGR*01	IGHJ4*01	IGHG	0.953	CAREGGYYAFFFDSW	45	IGKV1-ADK*01	IGKJ1*01	0.969	CQQRNSYPWTF	33	CAGGTGCAGCTGCAGGAGTCGGGCCCAGGAGTGGTGAAGCCTTCGGAGACCCTGTCCCTCACCTGCGGTGTCTCTGGTGGCTCCATCAGCAGTGGTTACTACTACTGGAGCTGGATCCGCCAGCCCCCAGGGAAGGGGCTGGAGTGGATTGGGAATATCTATAGTAATAGTGAAATTACCAACTACAACCCCTCCCTCAAGAGTCGAGTCACCATTTCAAAAGACACGTCCAAGAACCAGTTCTCCCTGAAGCTGAGCTCTGTGACCGCCGCGGACACGGCCGTGTATTACTGTGCGAGAGAGGGGGGTTATTACGCCTTCTTCTTTGACTCCTGGGGCCAGGGAGTCCTGGTCACCGTCTCCTCAG	GACATCCAGATGACCCAGTCTCCATCCTCCCTGTCTGCTTCTGTAGGAGACAAAGTCACCATCACTTGCCGAGCCAGTCAGGGCCTTAGCAATGCTTTAGCCTGGTATCAGCAGAAACCAGGGAAAGCCCCTTCGCTCCTGATCTATGCTACATCCAATTTGCAAAGTGGGGTCCCATCAAGGTTCAGCGGCAGTGGATCTGGGACAGATTTCACTCTCACCATCAACAGCCTGCAGCCTGAAGATTTTGCAGTTTATTACTGTCAACAGCGTAATAGTTACCCGTGGACGTTCGGCCAAGGGACCAAGGTGGAAATCAAAC
16C235	16C235_wk6.4-C03	00148	1	week6	RBD	IGHV4	Kappa	IGHV4-AGP-U*01,IGHV4-ACQ-S*01	IGHJ4*01	IGHG	0.939	CARIGWELFDYW	36	IGKV1-ACK*01	IGKJ1*01	0.965	CLKYNSDPWTF	33	CAGGTGCAGCTGCAGGAGTCGGGCCCAGGACTGGTGAAGCCTTCGGAGACCCTGTCCCTCACCTGCGCTGTCTCTGGTGGCTCCATCAGCCCTAACTACTGGAGCTGGATCCGCCAGCCCCCAGGGAAGGGACTGGAATGGATTGGACGTATCTCTGGTCGTAGTGGGAGCACCAGCTACAACCCCTCCCTCACGAGTCGAGTCACCATTTCAACAGACACGTCCAAGAACCAGTTCTCCCTGAAGCTGAGTTCTTTGACCGCCGCGGACACGGCCGTGTATTACTGTGCGAGAATTGGGTGGGAACTATTCGACTACTGGGGCCAGGGAGTCCTAGTCACCGTCTCCTCAG	GACATCCAGATGACCCAGTCTCCATCTTCCCTGTCTGCATCGGTAGGAGACAGAGTCACCATCACTTGCAGGGCAAGTCAGGGCATTAGCGATTATTTAAATTGGTATCAGCAGAAACCAGGTAAAGCTCCTAAGCGCCTGATCTATGCTGCATCCAGTTTGGAAAGTGGGGTCCCATCAAGGTTCAGCGGCAGTGGATCTGGGACAGATTTCACTCTCACCATCAGCAGCCTGCAGCCTGAAGATTTTGCAACTTATTACTGTCTAAAGTATAACAGTGACCCGTGGACGTTCGGCCAAGGGACCAAGGTGGAAATCAAAC
16C235	16C235_wk6.4-D03	00050	1	week6	S2	IGHV5	Kappa	IGHV5-ABI*01	IGHJ1*01	IGHG	0.976	CAHAPVWSGYLRYW	42	IGKV1-ABZ*01	IGKJ1*01	0.958	CQKRNSYPWTF	33	GAGGTGCAGCTGGTGCAGTCTGGAGCAGAGGTGAAAAGGCCCGGGGAGTCTCTGAAGATCTCCTGTAAGACTTCTGGATACAGCTTTACCACCTACTGGATCAGTTGGGTGCGCCAGATGCCCGGAAAAGGCCTGGAGTGGATGGGGGCGATTGATCCTAGTGATTCTGATACCAGATACAGCCCGTCCTTCCAAGGGCAGGTCACCATCTCAGCCGACAAGTCCATCAGCACCGCCTACCTGCAGTGGAGCAGCCTGAAGGCCTCGGACACCGCCACGTATTACTGTGCCCATGCCCCTGTTTGGAGTGGTTATTTAAGGTACTGGGGCCAGGGAGTCCTGGTCACCGTCTCCTCAG	GACATTCAGTTGACCCAGTCTCCATCCTCCCTGTCTGCATCTGTAGGAGACAGAGTCACCATCACTTGTCGGGCAAGTCAGGGCATTAGCAGTTATTTAGCCTGGTATCAGCAGAAACCAGGGAAAGCCCCTAAGCTCCTGATCTATGATACATCCAATTTGCAAAGTGGGGTCCCATCAAGGTTCAGCGGCAGTGGATCTGGGACAGAATTCACTCTCACCATCAGCAGTCTGCAGTCTGAAGATTTTGCAGTTTATTACTGTCAAAAGCGTAATAGTTACCCGTGGACGTTCGGCCAAGGGACCAAGGTGGAAATCAAAC
16C235	16C235_wk6.4-F03	00004	2	week6	S2	IGHV5	Kappa	IGHV5-AER*01	IGHJ6*01	IGHG	0.963	CAKATTGTTCALDSW	45	IGKV4-ACX*01	IGKJ2*01	0.964	CQQYFSTPYSF	33	GAGGTGCAGTTGGTGCAGTCTGGAGCAGAGGTGAAAAGGCCCGGGGAGTCTCTGAAGATCTCCTGTAAGACTTCTGGATACAGCTTTCCCAGCACCTGGATCACCTGGGTGCGCCAGATGCCCGGGAAAGGCCTGGAATATATGGGGAGCATCTATCCTGGTGATTCTGATACCAAATACAGCCCGTCCTTCCAAGGCCACGTCACTATCTCAGCCGACAAGTCCATCAGCACCACCTACCTGCAGTGGAGTAGCCTGAAGGCCTCGGACACCGCCACATATTACTGTGCGAAAGCGACAACTGGAACGACGTGCGCTTTGGATTCCTGGGGCCAAGGGGTCGTCGTCACCGTCTCCTCAG	GACATTGTGATGACCCAGTCTCCAGACTCCCTGGCTGTGTCTCTGGGAGAGAGGGTCACCATCAACTGCAAGTCCAGCCAGAGTCTTTTATACAGCTTCAACAATAAGAATTACTTAGCCTGGTACCAGCAGAGACCAGGACAGGCTCCTAACCTGCTCTTTTACTGGGCATCTACCCGGGAATCCGGGGTCCCTAATCGATTCAGTGGCAGTGGATCTGGGGCAGATTTCACTCTCACCATCAGTGGCCTGCAGGCTGAAGATGTGGCAGTGTATTACTGTCAGCAGTATTTTAGCACTCCGTACAGTTTTGGCCAGGGGACCAAAGTGGAGATCAAAC
16C235	16C235_wk6.4-G03	00121	1	week6	RBD	IGHV3	Kappa	IGHV3-AEW-S*02	IGHJ4*01	IGHG	0.997	CTREGGWGADFDYW	42	IGKV1-AAS*03	IGKJ2*01	0.99	CQQYDNFPYSF	33	GAGGTGCAGCTGGTGGAGTCTGGGGGAGGCTTGGTCCAGCCTGGAGGGTCCCTGAGACTCTCCTGTGCAGCCTCTGGATTCACCTTCAGTAGTTACGACATGAGCTGGGTCCGCCAGGCTCCGGGAAAGGGGCTGGAGTGGGTCTCATATATTAGTTACACTGGTAAAACCATATACTACGCTGACTCCGTGAAGGGCCGATTCACCATCTCCAGAGACAACGCCAAGAACTCGCTGTCTCTGCAAATGAGCAGCCTGAGAGCCGAGGACACGGCCGTGTATTACTGTACTAGAGAGGGAGGTTGGGGTGCGGATTTTGACTACTGGGGCCAGGGAGTCCTGGTCACCGTCTCCTCAG	GACATCCAGATGACGCAGTCTCCATCCTCCCTCTCTGCATCTGTAGGAGACAGAGTCACCATCACTTGCCGGGCGAGTCAGGGCATTAACAATTATTTAAGTTGGTATCAGCAGAAACCAGGGAAAGCCCCTAAGCGCCTGATCTATTATGCATCCAGTTTGGAAAGTGGGGTCCCATCAAGGTTCAGTGGAAGTGGATCTGGGACAGATTATACTCTCACCATCAGCAGTCTGCAGCCTGAAGATATTGCAACATATTACTGTCAACAGTATGATAATTTCCCGTACAGTTTTGGCCAGGGGACCAAAGTGGAGATCAAAC
16C235	16C235_wk6.4-A04	00003	2	week6	RBD	IGHV4	Kappa	IGHV4-ABB-S*01	IGHJ5-2*01	NA	0.935	CAGGYYSGTYYFEGWPNSLDVW	66	IGKV1-AAU*01	IGKJ2*01	0.944	CQQGNSNPYSF	33	NTGCAGCTGCAGGAGTCGGGCCCAGGACTGGTGAAGCCTTTGGAGACCCTGTCCCTCACCTGCGCTGTCTCAGGTGGCTCCATCAGCGGTAACGACTGGACCTGGATCCGCCAGCCCCCAGGGAAGGGACTGGAGTGGATTGGACGTATCTCTGGTAGTGGTGGGAGCACCGACTACAACCCCTCCCTCAAGAGTCGAGTCACCATTTCAACAGACACGTCCAAGAACCAGTTCTCCCTGAAGCTGAGCTCTGTGACCGCCGCGGACACGGCCGTGTATTACTGTGCGGGGGGATACTATAGTGGTACTTATTATTTCGAGGGTTGGCCAAACTCATTGGATGTCTGGGGCCGGGGAGTTCTGGTCACCGTCTCCTCAG	GACATTCAGATGTCCCAGTCTCCATCCTCCCTGTCTGCATCTGTAGGAGACAGAGTCACCATCACTTGCCGGGCAAGTCAGGGCATTAGCAGTTCTTTAAATTGGTATCAGCAGAAACCGGGGAAAGCCCCTAAGCTCCTGATCTATTATGCAAACAGTTTGGCAAGTAGGGTCCCATCAAGGTTCAGCGGCAGTGGATCTGGGACAGAATTCACTCTCACCATCAGCAGCCTGCAGCCTGAAGATTTTGCAACTTATTACTGTCAACAGGGTAATAGTAACCCGTACAGTTTTGGCCAGGGGACCAAAGTGGAGATCAAAC
16C235	16C235_wk6.4-B04	00021	1	week6	S2	IGHV4	Lambda	IGHV4-AGL*01,IGHV4-AFL-U*01,IGHV4-AGU*01,IGHV4-AFQ-U*01,IGHV4-AFB-S*01,IGHV4-ABB-S*01	IGHJ6*01	IGHA	0.94	CARDWMEGLPLYGLDSW	51	IGLV5-ACY*01	IGLJ2*01	0.981	CAIWHSSAVLF	33	CAGGTGCAGCTGCAGGAGTCGGGCCCAGGACTGGTGAAGCCTTCGGAGACCCTGTCCCTCACCTGCGCTGTCTCTGGTGGCTCCATCAGCGGTCGTTACTACTGGGGCTGGATCCGCCAATACCCAGGGAAGGGGCTGGAGTGGATTGGGAATATCTATGGTAATAGTGCGAGCACCTACTACAACCCCTCCCTCAAGAGTCGAGTCACCATTTCAAAAGACACGTCCAAGAACCAGTTCTCCCTGAAGCTGACCTCTGTGACCGCCGCGGACACGGCCGTGTATTACTGTGCGAGAGACTGGATGGAGGGGCTGCCACTCTACGGTTTGGATTCCTGGGGCCAAGGGGTCGTCGTCACCGTCTCCTCAG	CAGCCTGTGCTGACCCAGCCAACCTCCCTCTCAGCATCTCCGGGAGCATCAGCCAGACTCAGCTGCACCTTGAGCAGTGGCATCAATGTTGGTAGTTACAGCATATTCTGGTACCAGCAGAAGCCAGGGAGTCCTCCCCGGTACCTTCTGTACTACTACTCAGACTCAAGTAACCACCAGGGCTCTGGAGTCCCCAGCCGCTTCTCTGGATCCAAAGATGCTTCAGTCAATGCAGGGCTATTACTGATCTCTGGGCTCCAGTCTGAAGATGAGGCTGACTATTACTGTGCCATATGGCACAGCAGCGCTGTGTTATTCGGAGGAGGGACCCGGCTGACCGTCCTAG
16C235	16C235_wk6.4-C04	00072	1	week6	RBD	IGHV3	Lambda	IGHV3-AEH*01	IGHJ6*01	IGHG	0.946	CATAYEDDYGYYYILLEYGLDSW	69	IGLV3-AED-X*06	IGLJ1*01	0.8	CATSYGSGSSWQYIF	45	GAGGTGCAGTTGGTGGAGACTGGAGGAGGCTTGGTCCAGCCTGGGGGGTCCCTGAGACTCTCCTGTGCAGCCTCTGGATTCACCTTCAGTAGCTATGCTATGCAGTGGGTCCGCCAGGCTCCAGGGAAGGGGCTGGAGTGGATCTCAGCTATTAATAGTGGTGGGGGTAGCACATACTACGCAGACTCCGTGAAGGGCCGATTCACCATCTCCAGAGACAACTCAAAGAATACGCTCTCCCTGCAAATGAACAGCCTGAGAGCTGAGGACACGGCCGTGTATTACTGTGCGACCGCTTACGAGGATGATTACGGTTACTATTACATCCTCCTTGAATACGGTTTGGATTCCTGGGGCCAAGGGGTCGTCGTCACCGTCTCCTCAG	TCCTATGAGCTGACTCAGTCACCCTCAGTGTCAGTGTCCCCAGGACAGCCAGCCAGCATCACCTGCTCTGGAGATAAGTTTGGGAATGCATTTGCTTACTGGTACCAGCAGAAGCCTGGCCAGGTCCCTGTACTGGTCATCTATAAAAATAGCAACCGGCCCTCAGGGATCCCTGAGCGATTCTCTGGCTCCAACTCGGGGAACACGGCCACCCTGACCATCAGCGGGGTCGAGGCTGGGGATGAGGCCGACTATTACTGTGCTACAAGCTATGGCAGTGGGAGCAGCTGGCAGTACATCTTCGGTGCTGGGACCCGGCTCACCGTCCTAG
16C235	16C235_wk6.4-D04	00002	3	week6	RBD	IGHV4	Kappa	IGHV4-ABB-S*01,IGHV4-ADD*01	IGHJ5-1*01,IGHJ4*01	IGHA	0.841	CGRDGTSAVW	30	IGKV1-ACK*01	IGKJ2*01	0.937	CLQYSSRPYSF	33	CAGGAGCAACTGCAGGAGTCGGGCCCAGGGCTGGTGAAGCCTTCGGAGACCCTGTCCCTCATATGTACTGTCTCTGGTGCCTCCATCAGTAATTTCTGGTGGAACTGGGTCCGCCAGGCCCCAGGGCAGGGACTGGAATGGATTGGAGAGATCAATGGCAATACTGGTGACCCCTACTACAGCTCCTCCCTGAAGAGTCGAGTCACCATTTCAAGAGACGCGTCCAAGAAGCAGTTCTCCCTAAGACTGACTTCTGTGACCGCCGCGGACACGGCCGTGTATTTTTGTGGGAGAGATGGGACGTCAGCTGTTTGGGGCCAGGGACTCCTGGTCACCGTCTCCTCAG	GACATCCAGATGACCCAGTCTCCATCTTCCCTGTCTGCATCTGTAGGAGACAGAGTCACCATCACTTGCAGGGCAAGCCAGGGCATTAGTACTTCTTTAAATTGGTATCAGCAGAAAGCAGGAAAAGCTCCTAAGCGCCTGATTTTTGTTACTTCCATTTTGGAAAGTGGGGTCCCATCAAGGTTCAGCGGCAGTGGATCTGGGACAGATTTCACTCTCACCATCAGCAGCCTGCAGCCTGAAGATTTTGCAACTTATTACTGTCTACAATATAGTAGTAGGCCGTACAGTTTTGGCCAGGGGACCAAAGTGGAGATCAAAG
16C235	16C235_wk6.4-E04	00162	1	week6	S2	IGHV4	Lambda	IGHV4-AFQ-U*01	IGHJ5-1*01	IGHG	0.983	CARAPYYCSSIYCSSDRFDVW	63	IGLV2-ABE*02	IGLJ1*01	0.963	CSSYAGSDTFIF	36	CAGGTGCAGCTGCAGGAGTCGGGCCCAGGACTGGTGAAGCCTTCAGAGACCCTGTCCCTCACCTGCGCTGTCTCTGGTGGCTCTATCAGCAGTAGTAACTGGTGGAGCTGGATCCGCCAGCCCCCAGGGAAAGGGCTGGAGTGGATTGGGTATATCAGTGGTAGTAGTGGTAGCACCTACTACAACCCCTCCCTCAAGAGTCGAGTCACCATTTCAAAAGACACGTCCAAGAACCAGTTCTCCCTGAAGCTGAGCTCTGTGACCGCCGCGGACACGGCCGTATATTACTGTGCGAGAGCCCCTTATTATTGTAGTAGTATTTACTGCTCCTCCGATCGGTTCGATGTCTGGGGCCCGGGAGTCCTGGTCACCGTCTCCTCAG	CAGGCTGCCCTGACTCAGCCTCCCTCTGTGTCCGGGTCTCCTGGACAGTCGGTCACCATCTCCTGCACTGGAACCAGCAGTGACATTGGTAATTATAACCGTGTCTCCTGGTACCAACAACACCCAGTCAAAGCCCCCAAACTCATGATTTATGAGGTCAGTGAGCGGCCCTCAGGGGTCTCTGATCGCTTCTCTGGCTCCAAGTCTGGCAACTCGGCCTCCCTGACCATCTCTGGGCTCCAGGCTGAGGACGAGGCTGATTATTACTGCAGCTCATATGCAGGCAGCGACACTTTCATCTTCGGTGCTGGGACCCGGCTCACCGTCCTAG
16C235	16C235_wk6.4-F04	00060	1	week6	S2	IGHV4	Kappa	IGHV4-AEX-S*01	IGHJ4*01	IGHG	0.963	CATTRSGVWWLSRDYW	48	IGKV2-ACL*01	IGKJ4*01	0.96	CGQGTHLPLTF	33	CAGCTGCAGCTGCAGGAGTCGGGCCCAGGACTGGTGAAGCCTTCGGAGACCCTGTCTGTCACCTGCGCTGTCTCTGGTGGCTCTATCAGCAGTAGCTACTGGAGCTGGATCCGCCAGGCCCCAGGGAAGGGACTGGAGTGGATTGGGTATATCTATGGTAGTGGTAGTAGCACCAACTACAACCCCTCCCTCAAGAGTCGAGTCACCCTGTCAGTAGACACGTCCAAGAACCAGCTCTCCCTGAAGCTGAGCTCTGTGACCGCCGCGGACACGGCCGTGTATTACTGTGCGACCACCCGTTCTGGAGTGTGGTGGTTATCCCGTGACTACTGGGGCCAGGGAGTCCTGGTCACCGTCTCCTCAG	GATGTTGTGATGACTCAGTCTCCACTCTCCCTGCCCATCACCCCTGGACAGCCGGCCTCCATCTCCTGCAGGTCTAGTCAAAGCCTTGTACACAGCAATGGAAACACATACTTGAGTTGGTATCAGCAGAAGCCAGGCCAACCTCCAAGGCGCCTAATTTATGAGGTTTCTAACCAGGACTCTGGGGTCCCAGACAGATTCAGCGGCAGTGGGGCAGGGGCAGATTTCACACTGAAAATCAGCAGAGTGGAGGCTGAAGATGTTGGGGTTTATTACTGCGGGCAAGGTACACACCTTCCGCTCACTTTCGGCGGAGGGACCAAGGTGGAGATCAAAC
16C235	16C235_wk6.4-G04	00049	1	week6	RBD	IGHV1	Kappa	IGHV1-AAU-U*02	IGHJ1*01	IGHG	0.98	CARGPGGSGWHSAEYFEFW	57	IGKV3-ADU-S*01,IGKV3-AAP-S*01	IGKJ2*01	0.968	CQQESNWSYTF	33	CAGGTCCAGCTGGTGCAGTCCGGGGCTGAGGTGAAGAAGCCTGGGGCCTCAGTGAAGCTCTCATGCAAGGCATCTGGATACACCTTCAGAATCCATGCCATCAGTTGGGTGCGACAGGCCCCTGGACAAGGGCCTGAGTGGATGGGAGGGATCATCCCTCTTGTTGGTATAACAAAGTACGCACAGAAGTTCCAGGGCAGAGTCACGATTACCGCGGACACGTCCACAAGCACAGCCTACATGGAGCTGAGCAGCCTGAGATCTGAGGACACGGCCGTGTATTACTGTGCGAGAGGCCCCGGGGGCAGCGGCTGGCACAGCGCTGAATACTTCGAGTTCTGGGGCCAGGGCGCCCTGGTCACCGTCTCCTCAG	NGGCTCCTCATCTATGATGCATCCAGCAGGGTCACTGGTATCCCAGACAGGTTCAGTGGCAGCGGGTCTGGGACAGACTTCACTCTCACCATCAGCAGCCTGGAGCCTGAAGATGTTGGAGTTTATTTCTGTCAGCAGGAGAGTAACTGGTCGTACACTTTTGGCCAGGGGACCAAAGTGGAGATCAAAC
16C235	16C235_wk6.4-C05	00166	1	week6	S2	IGHV4	Lambda	IGHV4-AFB-S*01,IGHV4-AFL-U*01	IGHJ4*01	IGHG	0.93	CVRHYSLFTTINW	39	IGLV3-AED-X*06	IGLJ2*01	0.945	CQVWGISSDHVLF	39	CAGGTGCAGCTGCAGGAGTCGGGCCCAGGACTGGTGAAGCCTTCGGAGACCCTGTCCCTCACCTGCACTGTCTCTGGTGGCTCCATCAGCGGTTACTCCTACTGGAGCTGGATCCGCCAGCCCCCAGGGAAGGGACTGGAGTGGATTGGGGGTATCTATGGTTATAGTGCGAGTACCTACTACAACCCCTCCCTCAAGAGTCGAGTCACCATTTCAAAAGACACGTCCAAGAACCAGTTCTCCCTGAAGCTGAGCTCTGTGACCGCCGCGGACACGGCCATGTATTACTGTGTGAGACACTACTCTTTATTTACTACTATTAACTGGGGCCAGGGAGTCCTGGTCACCGTCTCCTCAG	TCCTATGATCTGACTCAGCCACCCTCGGTGTCAGTGTCCCCAGGACAGACGGCCAGGATCACCTGTGGGGGAGACAACATTGGAAGTGAAGTTGTGCACTGGTACCAGCAGAAGCCACCGCAGGCCCCTGTGCAGGTCATCTATAGTGAAACCGAACGGCCCTCAGGGATCCCTGAGCGATTCTCTGGCTCCAAATCAGGGAACACCGCCACCCTGACCATCAGCGGGGTCGAGGCCGGGGATGAGGCTGACTATTACTGTCAGGTGTGGGGCATTAGTAGTGATCATGTGTTATTCGGAGGAGGGACCCGGCTGACCGTCCTAG
16C235	16C235_wk6.4-D05	00067	1	week6	RBD	IGHV4	Lambda	IGHV4-ABB-S*01,IGHV4-ADD*01	IGHJ4*01	IGHG	0.949	CASDSFWNGYWIDYW	45	IGLV8-ABK*02	IGLJ6*01	0.986	CTLYMGSGIDVF	36	CAGCTGCAGCTGCAGGAGTCGGGCCCAGGACTGGTGAAGCCTTCGGAGACCCTGTCCCTCACCTGCGCTGTCTCTGGTGGCTCCATCAGCGGTAACTACTGGAGCTGGATCCGCCAGCCCCCAGGGAAGGGACTGGAGTGGATTGGACGTATCTCTGGTAGTGGTGGGAACACCGACTACAACCCCTCCCTCAAGAGTCGAGTCACCATTTCAACAGACACGTCCAAGAACCAGTTCTCCCTGAAGCTGAGCTCTGTGACCGCCGCGGACACGGCCGTGTATTACTGTGCGAGTGACTCTTTTTGGAATGGTTATTGGATTGACTACTGGGGCCAGGGAGTCCTGGTCACCGTCTCCTCAG	GAGACTGTGGTGACCCAGGAGCCATCGTTGTCAGTGTACCCTGGAGGAACAGTCACACTCACCTGTGGCCTGAGCTCTGGCTCAGTCTCTACCAGTAACTACCCCAGCTGGTACCAGCAGACCCCAGGCCAGGCTCCACGCACGCTCATCTACAGCACAAACACTCGCCCTTCTGGGGTCCCTGATCGCTTCTCTGGCTCCATCCTTGGGAACAAAGCTGCCCTCACCATCACGGGGGCTCAGGCAGACGATGAATCTGATTATTACTGTACGCTCTACATGGGTAGTGGCATTGATGTGTTCGGAAGTGGCACCAAGTTGACCGTCCTCG
16C235	16C235_wk6.4-H05	00200	1	week6	S2	IGHV4	Lambda	IGHV4-AGU*01	IGHJ5-1*01	IGHG	0.957	CARLDAYNRFDVW	39	IGLV3-AED-X*06	IGLJ1*01	0.938	CQLWDSSSDNYIF	39	CAGCTGCAGCTGCAGGAGTCGGGCCCAGGACTGGTGAAGCCTTCGGAGACCCTGTCCCTCACCTGCGCTGTCTCAGGTGGCTCCATCAGCAGTGGTTATGGCTGGAGCTGGATCCGCCAGCCCCCAGGGAAGGGGCTGGAGTGGATTGGGAATATCTTTGGTAGTATTGGGAGCACCTACTACAACCCCTCCCTCAAGAGTCGAGTCACCATTTCAATAGACACGTCCAAGAACCAGTTCTCCCTGAAGCTGAGCTCTGTGACCGCCGCGGACACGGCCGTGTATTACTGTGCGAGACTAGACGCTTACAACCGGTTCGATGTCTGGGGCCCGGGAGTCCTGGTCACCGTCTCCTCAG	TCCTATGAGCTGACTCAGCCACCCTCGGTGTCGGTGTCCCCAGGACAGATGGCCAGGATCACCTGTGGGGGAGACAACATTGGAAGTAAAAATGTGCAGTGGTACCAGCAGAAGCCAGCGCAGGCCCCTGTGCTGGTCATCTATACTGATAGCGAACGGCCCTCAGGGATCCCTGAGCGATTCTCTGGCTCCAACTCAGGGAACACGGCCACCCTGACCATCAGCGGGGTCGAGGCCGGGGATGAGGCTGACTATTACTGTCAACTGTGGGATAGTAGTAGTGATAATTACATCTTCGGTGCTGGGACCCGGCTCACCGTCCTAG
16C235	16C235_wk6.4-A06	00164	1	week6	S2	IGHV3	Lambda	IGHV3-ABY-S*03	IGHJ6*01	IGHG	0.887	CTKTYYGSGYSLLYGLDSW	57	IGLV1-ACV*02	IGLJ1*01	0.919	CLSYDSSLSAYIF	39	GAGGTGCAGTTGGTGGAGTCTGGGGGAGGCTTGGTCCAGCCTGGGGGGTCCCTGAGACTCTCTTGTGTGGCCTCTGGATTCACCTTCAGTGACTACTACATCTTCTGGGTCCGCCAGGCTCCAGGAAAGGGGCTGGAGTGGGTGGGTTTCATTACCACCAAAACTTACGGTGCGACTCCACAATACGCCGCGTCTGTGAAAGGCAGATTCACCATCTCCAGAGATGATTCCAAAAAGATCGCCTATCTGCAAATGAGAAGCCTGAAAACCGAGGACACGGCCGTGTATTTTTGCACAAAGACATACTATGGTAGTGGTTATTCCCTCCTCTACGGTTTGGATTCCTGGGGCCAAGGGGTCGCCGTCACCGTCTCCTCAG	CAGTCTGTACTGACACAGCCGCCCTCAGTGTCTGGGGCCCCAGGACAGAGAGTCACCATCTCGTGCACTGGGAGCAACTCCAACATTGGAAGTTTTTATGTATCCTGGTACCAACTACTCCCAGGAACGACCCCCAAACTCCTCATGTATCAATATAATAATCGACCCTCAGGGGTTTCTGACCGATTCTCTGGCTCCACGTCGGGTTCCTCAGCCTCCCTGACCATCACTGGGCTCCAGACTGAGGATGAGGCTCATTATTACTGCCTGTCCTATGACAGCAGCCTGAGTGCTTACATCTTCGGTGCTGGGACCCGGCTCAACGTCCTAG
16C235	16C235_wk6.4-B06	00045	1	week6	S2	IGHV3	Kappa	IGHV3-AEW-S*02	IGHJ4*01	IGHG	0.963	CTRGSGAAPVYW	36	IGKV1-AAD-S*01	IGKJ2*01	0.972	CQQYNSSPYTF	33	GAGGTGCACCTGGTGGAGTCTGGGGGAGGCTTGGTCCAGCCTGGAGGGTCCCTGAGACTCTCCTGTTCAGCCTCTGGATTCACCTTCAGTAGTTTCGACATGAGCTGGGTCCGCCAGGCTCCGGGAAAGGGGCTGGAGTGGGTCTCATGTATTAGTTACAATGGTAAAACCATATACTACGGTGACTCCGTGAAGGGCCGATTCACCATCTCCAGAGACAACGCCAAGAACTCGCTGTCTCTGCAAATGAACAGCCTGAGAGCCGAGGACACGGCCGTGTATTATTGTACTAGGGGGTCGGGAGCAGCACCTGTCTACTGGGGCCAGGGAGTCCTGGTCACCGTCTCCTCAG	GACATCCAGATGACCCAGTCTCTATCCTCCCTGTCTGCATCTGTAGGAGACACAGTCACCATCACTTGCCGGGCGAGTCAGAGTATTAGCAGCTGGTTAGCCTGGTATCAGCTGAAACCAGGGAAAGCCCCTAAACTCCTGATGTATAAGGCATCCAGTTTGCAAAGTGGGGTCCCATCAAGGTTCAGCGGCAGTGGATCTGGGACAGATTTCACTCTCACCATCAGCAGCCTGCAGTCTGAAGATTTTGCAACTTATTACTGTCAACAGTATAACAGTAGCCCGTACACTTTTGGCCAGGGGACCAAAGTGGAGATCAAAC
16C235	16C235_wk6.4-D06	00223	1	week6	S2	IGHV3	Lambda	IGHV3-ABY-S*03	IGHJ4*01	IGHG	0.95	CTRDRAGYSGYSYLDYW	51	IGLV2-ADC*01,IGLV2-ABU*02	IGLJ1*01	0.98	CSYTTSSTFIF	33	GAGGTGCAGCTGGTGGAGTCTGGGGGAGGCCTGGTCCAGCCTGGCGGGTCCCTGAGAGTCTCCTGTGCAGCCTCTGGATTCACCTTCAGTGACCACTACATATACTGGGTCCGCCAGGCTCCAGGAAAGGGGCTGGAGTGGGTGGGTTTCATTAGAAGCAAAGCTTACGGTGGGACAGCAGAATACGCCGCGTCTGTGAAAGGCAGATTCACCATCTCCAGAGATGATTCCAAAAGCATCGCCTATCTGCAGATGAGCAGCCTGAAAACCGAGGACACGGCCGTGTATTACTGTACTAGAGATCGTGCCGGATACAGTGGGTACAGTTATCTTGACTACTGGGGCCAGGGAGTCCTGGTCACCGTCTCCTCAG	NGCTCCAAGTCTGGCAACACGGCCTCCCTGACCATCTCTGGGCTCCAGGCTGAGGACGAGGCTGATTATTATTGTTGTTCATATACAACCAGTAGCACTTTCATCTTCGGTGCTGGGACCCGGCTCACCGTCCTAG
16C235	16C235_wk6.4-F06	00111	1	week6	S2	IGHV3	Kappa	IGHV3-AFR*01	IGHJ4*01	IGHG	0.966	CARGYSGYRYFDYW	42	IGKV3-ADW-S*03	IGKJ1*01	0.944	CQENSNSWTF	30	GAGGTGCAGCTGGTGGAGTCTGGAGGAGGCTTGGTTCAGCCTGGGGGGTCCCTGAGACTCTCCTGTGTAGCCTCTGGATTCACCTTCAGTATCTATGGCATTCACTGGGTCCGCCAGGCTCCAGGGAAGGGGCTGGAGTGGGTGGCAGTTATATCGTATGATGGAAGTAACAAATACTACGCAGACTCTATGAGGGACCGATTCACCATCTCCAGAGACAATTCCAACAACATGCTATATCTTCAAATGAACAACCTGAAATTGGAGGACACGGCCGTGTATTACTGTGCAAGAGGGTACAGTGGGTACAGGTACTTTGACTACTGGGGCCAGGGAGTCCTGGTCACCGTCTCCTCAG	GAAATAGTGATGACGCAGTCTCCAGCCACCCTGTCTTTGTCTCCAGGAGAAAGAGCCACCCTCTCCTGCAGGGCCAGTCAGAGTGTCAGCAGCAGCTTAGCCTGGTACCAGCAGAAACCTGGGCAGGCTCCCAGGCTCCTCATCTATGGTGCATCCAACAGGGCCACTGGCATCCCAGACAGGTTCAGTGGCAGTGGGTCTGGGACAGAGTTCAGTCTCACCATCAGCAGCCTGGAGCCTGAAGATGGTGCAGTTTATTTTTGTCAGGAGAATAGTAACTCGTGGACGTTCGGCCAAGGGACCAAGGTGGAAATCAAAC
16C235	16C235_wk6.4-G06	00119	1	week6	S2	IGHV4	Lambda	IGHV4-AEB*01	IGHJ5-2*01	IGHG	0.983	CARYPGYCSGGVCYVYSLDVW	63	IGLV1-ABB*01	IGLJ2*01	0.953	CSAWDSGLTTGLF	39	CAGGTGCAGCTGCAGGAGTCGGGCCCAGGACTGGTGAAGCCTTCGGAGACCCTGTCCCTCACCTGCGCTGTCTCTGGTGGCTCCTTCAGCAATTACTGGTGGGGCTGGATCCGCCAGCCCCCAGGGAAGGGGCTGGAGTGGATTGGGAGTATCGATGGTAGTACTGGGAGCACCGAATACAACCCCTCCCTCAAAAGTCGAGCCACCATTTCAAGAGACACGTCCAAGAACCAGTTTTCCCTGAAGTTGAGCTCTGTGACCGCCGCGGACACGGCCGTGTATTACTGTGCGAGATACCCAGGATATTGTAGTGGTGGTGTCTGCTACGTTTACTCATTGGATGTCTGGGGCCGGGGAGTTCTGGTCACCGTCTCCTCAG	CAGTCTGTGCTGACGCAGCCGCCCTCAGTGTCTGGGGACCCCGGGCAGAGGGTCACCATCTCGTGCACTGGGAGCAGCTCCAACATTGGAGGTTATTATGTGTACTGGTACCAGCAGTTCCCAGGAACAGCCCCCAAACTCCTCATCTATGACAATAATAAGCGACCCTCAGGGATTTCTGACCGATTCTCTGGCTCCAAGTCTGGTACCTCAGCCTCCCTGACCATCACTGGGCTCCAGCCTGGGGATGAGGCTGATTATTACTGCTCAGCTTGGGATAGCGGCCTGACTACTGGCTTATTCGGAGGAGGGACCCGGCTGACCGTCCTAG
16C235	16C235_wk6.4-H06	00185	1	week6	RBD	IGHV3	Lambda	IGHV3-ADR*01	IGHJ5-2*01	IGHG	0.98	CARVGDYEDDYGYYYTRGSLDVW	69	IGLV1-ACV*02	IGLJ3*01	0.966	CLSYDSSLSAWVF	39	GAGGTGCAGCTGGTGGAGTCTGGGGGCGGCTTGGCAAAGCCTGGGGGGTCCCTGAGACTCTCCTGCGCAGCCTCCGGATTCACCTTCAGTGACTACTACATGGACTGGGTTCGCCAGGCTCCAGGGAAGGGGCTGGAGTGGGTCTCACGTATTAGTAAAGGTGGTGGTAGTACATGGTACGCAGACTCCGTGAAGGGCAGATTCACCATCTCCAGAGAGAACGCCAAGAACACACTGTATTTTCAAATGAACAGCCTGAGAGCTGAGGACACGGCTGTCTATTACTGTGCGAGAGTCGGCGATTACGAGGATGATTACGGTTACTATTACACCCGGGGCTCATTGGATGTCTGGGGCCGGGGAGTTCTGGTCACCGTCTCCTCAG	CAGTCTGTGCTGACACAGCCGCCCTCAGTGTCTGGGGCCCCAGGGCAGAGGGTCACCATCTCGTGCACTGGGAGCAGCTCCAACATTGGAGGTTATTATGTATCCTGGTACCAGCAGCTCCCAGGAACGACCCCCAAACTCCTCATCTATCAAGATAATAAGCGACCCTCAGGGGTTTCTGACCGATTCTCTGGCTCCAAGTCTGGTACCTCAGCCTCCCTGACCATCACTGGGCTCCAGACTGAGGATGAGGCTGATTATTACTGCCTGTCCTATGACAGCAGCCTGAGTGCTTGGGTATTCGGCGGAGGGACCCGGCTGACCGTCCTAG
16C235	16C235_wk6.4-A07	00018	1	week6	NTD	IGHV3	Kappa	IGHV3-AFR*01	IGHJ4*01	IGHG	0.959	CAKERVGGHTVVIVADSSFDFW	66	IGKV1-AEA*03	IGKJ4*01	0.948	CQQGYSYPLTF	33	GAGGTGCAGCTGGTGGAGTCTGGAGGAGCCTTGGTTCAGCCTGGGGGGTCCCTGAGACTCTCCTGTGCAGCCTCTGGATTCACCTTCATTGGTTATGGCATGCACTGGGTCCGCCAGGCTCCAGGGAAGGGGCTGGAGTGGGTGGCAGTTATTTCGTATAATGGAAGTAAGAAATACTACGCAGACTCTGTGAAGGACCGATTCACCATCTCCAGAGACAATTCCAAGAACATGCTACATCTTCAAATGAACAGCCTGAAATTGGAGGACACGGCCGTTTATTACTGTGCGAAGGAGCGGGTAGGTGGGCATACTGTGGTGATAGTGGCTGACTCCTCCTTTGACTTCTGGGGCCAGGGAGTCCTGGTCCCCGTCTCCTCAG	GACATCCAGATGACCCAGTCTCCATCCTCTCTGTCTGCATCTGTAGGAGACAGAGTGACCATTACTTGCCAGGCGAGTCAAAGCCTTAGCAATTATTTAAATTGGTATCAGCAGAAACCAGGGAAAATTCCTAAGCTCCTGATCTATAGGGCATCCAGTTTGCAAAGTGGGATTCCCTCTCGGTTCAGCGGCAGTGGATCTGGGACGGATTTCACTCTCACCATCAGCAGCCTGCAGCCTGAAGATTTTGCCACTTATTACTGTCAACAGGGTTATAGTTACCCGCTCACTTTCGGCGGAGGGACCAAGGTGGAGATCAAAC
16C235	16C235_wk6.4-B07	00180	1	week6	S2	IGHV3	Lambda	IGHV3-ADU*04	IGHJ5-2*01	IGHG	0.969	CTRVDYGNNRAGSLDVW	51	IGLV1-ABN*02	IGLJ3*01	0.993	CAAWDDSLSGRVF	39	GAGGTGCAGCTGGCGGAGTCTGGGGGAGGCTTGGTCCAGCCTGGAGGGTCCCTGAGACTCTCCTGTGCAGCCTCTGGATTCACCGTTAGCAGCTACTGGATGAGCTGGGTCCGCCAGGCTCCGGGAAAGGGGCTGGAGTGGCTTTCAGACATTTATGGTAGTACCATGTACTACGGAGACTCTGTGAAGGGCCGATTCACCGTCTCCAGAGACAATGCCAAGAAGTCGCTGTATCTGCAAATGAACAGCCTGAGAGCCGAGGACACGGCCGTGTATTACTGTACTAGGGTGGACTACGGTAACAATAGGGCCGGCTCATTGGATGTCTGGGGCCGGGGAGTTCTGGTCACCGTCTCCTCAG	CAGTCTGTGCTGACTCAGCCTCCCTCAGCGTCTGAGGCCGCCAGGAAGAGTGTCACCATCTCCTGTTCTGGAAGCAGCTCCAACATCGGAAGTAATAGTGTATCCTGGTACCAGCAGCTCCCAGGAACAGCTCCCAAACTCCTCATCTATTATAATGATCAACGAGCCTCAGGTGTCTCTGACCGATTCTCTGGCTCCAAGTCTGGCACGTCAGCCTCCCTGGCCATCAGTGGGCTCCAGACCGAGGATGAGGCTGATTATTACTGCGCAGCATGGGATGATAGCCTGAGCGGTCGGGTATTCGGCGGAGGGACCCGGCTGACCGTCCTAG
16C235	16C235_wk6.4-D07	00225	1	week6	S2	IGHV3	Lambda	IGHV3-ADO*01	IGHJ5-1*01	IGHG	0.96	CTRYCSGIYCSNRFDVW	51	IGLV2-ABP*01,IGLV2-ABI*01	IGLJ3*01	0.97	CCSYRSGSTWVF	36	GAGGTGCAGCTGGTGGAGTCTGGGGGAGGCTTGGTCCAGCCTGGCGGGTCCCTGAGAGTCTCCTGTGCAGCCTCTGGATTCACCTTCAGTGACTACTACATGCAGTGGGTCCGCCAGGCTCCAGGAAAGGGGCCGGAGTGGGTAGGTTTCATTAGAAACAAAAGTAAAGGTGGGACAGCAGAATACGCCGCGTCTGTGAAAGGCAGATTCACCATCTCAAGAGATGATTCCAAAAGCATTGCCAGTCTGCAAATGAACAGCCTGAAAACCGAGGACACGGCCGTGTATTACTGTACTAGGTATTGTAGTGGTATTTACTGCTCCAACCGGTTCGATGTCTGGGGCCCGGGAGTCCTGGTCACCGTCTCCTCAG	CAGTCTGCCCTGACTCAGCCTCCCTCAGTGTCCAAGTCTCTTGGACAGTCGGTCACCATCTCCTGCACTGGAACCAGCAGTGACATTGGTGGTTATAATGACGTCTCCTGGTACCAGCAGCACCCAGGCACAGCCCCCAGATTCCTGATTTATGATGTCAGTAAGCGGCCCTCAGGGGTCTCTGATCGCTTCTCTGGCTCCAAGTCTGGCAACACGGCCTCCCTGACCATCTCTGGGCTCCAGGCTGAGGACGAGGCTGATTATTACTGCTGCTCATATAGGAGTGGAAGCACTTGGGTATTCGGCGGAGGGACCCGGCTGACCGTCCTAG
16C235	16C235_wk6.4-E07	00029	1	week6	S2	IGHV1	Kappa	IGHV1-AEP*01	IGHJ4*01	IGHG	0.973	CTRGLYGTSSFDYW	42	IGKV3-ADU-S*03,IGKV3-ADN*01,IGKV3-ADW-S*01,IGKV3-AAP-S*01	IGKJ3*01	0.948	CQQESNWIFTF	33	CAGGTGCAGCTGGTGCAGTCTGGGGCTGAGATTAAGCAGCCTGGGGCCTCAGTGAAGCTCTCCTGCAAGGCTTCTGGATATACCTTCACTACCTACTACATACACTGGGTGAGACAGGCCCCTGGACAAGGCCTTGAGTGGATAGGACTGATCTCCCCTTACAGTGGTAACAAAGTCTACGCACAGAACTTCCAGGGCAGAGTCACCATAACTACGGACACGTCCACGAGCACAGGCTACATGGACCTGAGCAGCCTGCGATCTGAGGACACAGCCGTGTATTACTGTACAAGAGGATTATACGGGACAAGTTCCTTTGACTACTGGGGCCAGGGAGTCCTGGTCACCGTCTCCTCAG	GAAATTGTAATGACGCAGTCTCCAGCCACCCTGTCTTTGTCTCCAGGAGAAAGAGCCACCCTCTCCTGCAGGGCCAGTCAGAGTGTCAGCAGCAACTTAGCCTGGTACCAGCAGAAACCTGGGCAAGCTCCCAGGCTCCTCATCTATGATGCATCCAACAGGGCCACTGGTATCCCAGACAGGTTCAGTGGCAGTGGGTCTGGGACAGACTTCACTCTCACCATCAGCAGCCTGGAGCCTGAAGATGTTGGAATTTATTACTGTCAGCAGGAGAGTAACTGGATATTCACTTTCGGCCCCGGGACCAAACTGTATATCAAAC
16C235	16C235_wk6.4-G07	00001	4	week6	S2	IGHV4	Lambda	IGHV4-AFB-S*01,IGHV4-AFL-U*01	IGHJ4*01	IGHG	0.95	CARHQSYGSNLYYFDYW	51	IGLV3-ADT*02	IGLJ2*01	0.99	CDSWDSSGTHVLF	39	CAGGTGCAGCTGCAGGAGTCGGGCCCAGGACTGGTGAAGCCTTCGGAGACCCTGTCCCTCACCTGCGCTGTCTCTGGTGGCTCCATCAGCGGTTACTACTACTGGAGCTGGATCCGCCAGCCCCCAGGGAAGGGACTGGAGTGGATTGGGGGTATCTATGGTAATAGTGCGAGCACCTACTACAACCCCTCCCTCAAGAGTCGAGTCACCATTTCAAAAGACACGTCCAAGAACCAGTTCTCCCTGAAGCTGAGCTCTGTGACCGCCGCGGACACGGCCGTGTATTACTGTGCGAGACATCAGTCCTACGGTAGCAACTTATACTACTTTGACTACTGGGGCCAGGGAGTCCTGGTCACCGTCTCCTCAG	TCTTCTGAGCTGACTCAGGACCCTGCAGTGTCTGTGGCCTTGGGACAGACAGTCAGGATCACCTGCCAAGGAGACAGCCTCAGAAGCTATTATGCAAGCTGGTACCAGCTGAAGCCAGGCCAGGCCCCTGTGCTGGTCGTCTATGGTAACAACAACCGGCCCTCAGGGATCCCAGAGCGATTCTCTGGCTCCAGCTCAGGAAACACAGCTTCCTTGACCATCACTGGGGCTCAGGTGGAAGATGAGGCTGACTATTACTGTGACTCCTGGGACAGCAGTGGTACCCATGTGTTATTCGGAGGAGGGACCCGGCTGACCGTCCTAG
16C235	16C235_wk6.4-H07	00090	1	week6	S2	IGHV2	Lambda	IGHV2-ABG-S*01	IGHJ5-1*01	IGHG	0.96	CARRRSIASGNRFDVW	48	IGLV4-ACF*04	IGLJ6*01	0.696	CGADHGTGSSFAYVF	45	CAGGTGACCTTGAAGGAGTCTGGTCCTGCGCTGGTGAAACCCACACAGACCCTCACGCTGACCTGCACCTTCTCTGGGTTCTCACTCAGCACTAGTAGTATGGGTGTGGGCTGGATCCGTCAGCCCTCACGGAAGACCCTGGAGTGGCTTGCACACATTTATTGGAATGATGATAAATACTACAACACATCGCTGAAGAGCAGGCTCACCATCTCCAAGGACACCTCCAAAAACCAGGTCCTTCTAATAATGAGCAACATGGACCCTGTGGACACAGCCACATATTACTGTGCACGGAGACGATCTATAGCGAGTGGGAACCGGTTCGATGTCTGGGGCCCGGGAGTCCTGGTCACCGTCTCCTCAG	CAGCCTGTGCTGACTCAGCCATCCTCTGCATCGGCCTCCCTGGGAGCCTCGGTCACACTCACCTGCACCCTGAGTAGCGGCTACAGTAATTATGCGGTGGACTGGCACCAGCAGAGACCAGGGAAGGGCCCTCAGTTTGTGATGCGAGTGGGCTCAGGTGGGATTGTGGGATCCAAGGGGGATGGCATCCCTGATCGCTTCTCAGGCTCGGGCTCCGGCCTGAATCGGTACCTGACCATCAAGAACATTCAGGAAGAGGATGAGAGTGACTACCACTGTGGGGCAGACCACGGCACTGGGAGCAGCTTCGCGTATGTGTTCGGAAGTGGCACCAAGTTGACCGTCCTCG
16C235	16C235_wk6.4-A08	00129	1	week6	S2	IGHV3	Lambda	IGHV3-ADR*01	IGHJ6*01	IGHG	0.905	CAKVNQYGLDSW	36	IGLV3-AED-X*06	IGLJ2*01	0.928	CQVWDSSHDHVLF	39	GAGGTGCAGCTGGCGGAGTCTGGGGGAGGCTTGGTACAGCCTGGGGGGTCCCTGAGACTCTCCTGTGCAGCCTCTGGATTCACCTTCAGTTACTACTGGATGTTCTGGGTCCGCCAGGCTCCAGGGAAGGGGCTGGAGTGGGTCTCACGTATTAGTAGTGATGGGAGTAGTAGAAGCTACGCAGACTCCGTGAAGGGCCGATTCACCATCTCCAGAGAGAACGCCAAGAACTCACTGTATCTGCAAATGAACAGTTTGAGAGCTGAAGACACAGCTGTGTATTACTGTGCGAAAGTTAACCAATACGGTTTGGATTCCTGGGGCCAAGGGGTCGTCGTCACCGTCTCCTCAG	TCCTATGAACTAACTCAGCCACCCTCGGTGTCGGTGTCCCCAGGACAGATGGCCAGGATCACCTGTGGGGGAGACAGCATTGGCAGTAAAAATGTGCAGTGGTACCAGCAGAGGCCAGCGCAGGCCCCTGTGCTGGTCATCTATGCTGATAGCGAACGGCCCTCAGGGATCCCTGAGCGATTCTCTGGCTCCAACTCAGGGAACACGGCCACCCTGACCATCAGCGGGGTCGAGGCCGGGGATGAGGCTGACTATTACTGTCAGGTGTGGGATAGTAGTCATGATCATGTGTTGTTCGGAGGAGGGACCCGGCTGACCGTCCTAG
16C235	16C235_wk6.4-B08	00055	1	week6	RBD	IGHV3	Kappa	IGHV3-ADU*04	IGHJ5-1*01	IGHG	0.955	CTRWDIVENRFDVW	42	IGKV2-ACL*01	IGKJ3*01	0.964	CGQGTHWPFTF	33	GAGGTGCAGCTGGCGGAGTCTGGGGGAGGCTTGGTCCAGCCTGGAGGGTCCCTGAGACTCTCCTGTGAAGCCTCTGGATTCACCGTTAGCAGCCACTGGATGAGCTGGGTCCGCCAGGCTCCGGGAAAGGGGCTGGAGTGGCTTTCAGACATTTATGGTAGAACCATGTACTACGGAGACTCTGTGAAGGGCCGATTCACCGTCTCCAGAGACAATGCCAGGAACTCGGTGTATCTGCAAATGAACAGCCTGAGAGCCGAGGACACGGCCGTGTATTACTGTACTAGATGGGATATTGTTGAAAACCGGTTCGATGTCTGGGGCCCGGGAGTCCGGGTCACCGTCTCCTCAG	GATGTTGTGATGACTCAGTCTCCACTCTCCCTGCCCATCACCCCTGGACAGCCGGCCTCCATCTCCTGCAGGTCTACTCAAAGCCTTGTACACAGTAATGGAAACACCTACTTGAGTTGGTATCAGCAGAAGCCAGGCCAACCTCCAAGGCTCCTGATTTATAAGGTTTCTAACCGGGACTCTGGGGTCCCAGACAGATTCAGCGGCAGTGGGGCAGGGACAGATTTCACACTGAAAATCAGCAGAGTGGAGGCTGAGGATGTTGGGGTTTATTACTGTGGGCAAGGTACACATTGGCCTTTCACTTTCGGCCCCGGGACCAAACTGGATATCAAAC
16C235	16C235_wk6.4-C08	00136	1	week6	RBD	IGHV4	Lambda	IGHV4-AEB*01	IGHJ3*01	IGHG	0.932	CATWPVVDAFDFW	39	IGLV2-ABE*02	IGLJ1*01	0.963	CSSYAGSNTFIF	36	CAGGTGCAGCTGCAGGAGTCGGGCCCAGAACTGGTGAAGCCTTCGGAGACCCTGTCCCTCACCTGCGCTGTCTCTGGTGGCTCTGTCAGCAGTTACTGGTGGGGCTGGATCCGCCAACCCCCAGGGAAGGGCCTGGAGTGGATTGGCAATATCTATGGTCATAGTGCGAACACCTACTACAACCCCTCCCTCAAGAGTCGAGTCACCATTTCAAAAGACACGTCCAAGAACCAGTTCTTCCTGAAGCTGAGCTCTGTGACCGCCGCGGACACGGCCGTGTATTTCTGTGCGACTTGGCCGGTGGTGGATGCTTTTGATTTCTGGGGCCAAGGGCTCAGGGTCACCGTCTCTTCAG	CAGGCTGCCCTGACTCAGCCTCCCTCTGTGTCTGGGTCTCCTGGACAGTCGGTCACCATCTCCTGCACTGGAACCAGCAGTGACATCGGTGATTATAACTATGTCTCCTGGTACCAGCAGCACCCAGGCAAAGCCCCCAAACTCATGATTTATGATGTCAGTAAGCGGCCCTCAGGGGTCTCTGATCGCTTCTCTGGCTCCAAATCTGGCAACACGGCCTCCCTGACCATCTCTGGACTCCAGGCTGAGGATGAGGCTGATTATCACTGCAGCTCATATGCAGGCAGCAACACTTTCATCTTCGGTGCTGGGACCCGGCTCACCGTCCTAG
16C235	16C235_wk6.4-D08	00219	1	week6	S2	IGHV1	Lambda	IGHV1-AEP*01	IGHJ4*01	IGHG	0.956	CARAGYGSIYFDYW	42	IGLV1-ACV*02	IGLJ6*01	0.943	CLSYDRSLSAVF	36	CAGGTGCAGCTGGTGCAGTCTGGGGCTGAGATTAAGCAGCCTGGGGCCTCAGTGAAGCTCTCCTGCAAGACTTCTGGATATACCTTCACTAGCTACTACATGTACTGGGTGAGACAGGCCCCTGGACTAGGCCTTGAATGGATAGGACTGATCTCCCCTAACAGTGGTAACAAAGCTTACGCACAGAAGTTCCAGGGCAGAGTCACCGTAACTACGGACACGTCCACGAGCACAGGCTACATGGAGCTGAGCAGCCTGAGATCTGAGGACACAGCCGTGTATTACTGTGCAAGAGCAGGCTACGGTAGCATCTACTTTGACTACTGGGGCCAGGGAGTCCTGGTCACCGTCTCCTCAG	CAGTCTGTACTGACACAGCCGCCCTCAGTGTCTGGGGCCCCAGGGCAGAGGGTCACCATCTCGTGCACTGGGAGCAGCTCCAACATTGGAGGCTATTATGTATCCTGGTACCAGCAGTTCCCAGGAACGACCCCCAAACTCCTCATCTATCAAGATAATAAGCGACCCTCAGGGGTTTCTGACCGATTCTCTGGCTCCAAGTCTGAAACCTCAGCCTCCCTGACCATCACTGGGCTGCAGACTGAGGATGAGGCTGATTATTACTGCCTGTCCTATGACAGGAGCCTGAGTGCTGTGTTCGGAAGTGGCACCAAGTTGACCGTCCTCG
16C235	16C235_wk6.4-F08	00234	1	week6	RBD	IGHV4	Lambda	IGHV4-AEX-S*01	IGHJ6*01	IGHG	0.943	CASGRAAAWYYRGLESW	51	IGLV2-ADC*01	IGLJ2*01	0.99	FSYTTSSTFLF	33	CAGCTGCAGCTGCAGGAGTCGGGCCCAGGACTGGTGAAGCCTTCGGAGACCCTGTCTGTCACCTGCGCTGTCTCTGGTGGCTCTATCAGCAATAGTTACTGGACCTGGATCCGCCAGGCCCCCGGGAAGGGACTGGAGTGGATTGGGTACATCTATGGTAGTGGAAGTACCACCAACTACAACCCCTCCCTCAAGAGTCGAGTCACCCTGTCAGTAGACACGTCCAAGAACCAGTTCTCCCTGAAGCTGAGCTCTGGGACCGCCGCGGACACGGCCGTTTATTACTGTGCGAGCGGCCGAGCAGCGGCCTGGTACTATAGGGGTTTGGAATCCTGGGGCCAAGGGGTCGTCGTCACCGTCTCCTCAG	CAGTCTGCCCCGACTCAGCCTCCCTCTGTGTCCGGGTCTCCTGGACAGTCGGTCACCATCTCCTGCACTGGAACCAGCAGTGATATTGGGTATAATAATGCTGTGTCTTGGTACCAACAGCACCCAGGCACAGCCCCCAAACTCATGATTTATGGTGTCAGTAATCGGCCCTCAGGGGTCTCTGATCGCTTCTCTGGCTCCAAGTCTGGCAACACGGCCTCCCTGACCATCTCTGGGCTCCAGGCTGAGGACGAGGCTGATTATTACTGTTTTTCATATACAACCAGTAGTACTTTCTTATTCGGAGGAGGGACCCGGCTGACCGTCCAAG
16C235	16C235_wk6.4-H08	00153	1	week6	S2	IGHV1	Lambda	IGHV1-AEP*01	IGHJ5-2*01	IGHG	0.963	CTRDSNHFSLDVW	39	IGLV2-ABP*01,IGLV2-ABI*01	IGLJ2*01	0.963	CCSYRNGNTGLF	36	CAGGTGCAGCTGGTGCAATCTGGGGCTGAGATTAAGCAGCCTGGGGCCTCAGTGAAGCTCTCCTGCAAGGCTTCTGGATATACCTTCACTATCTACTACATACACTGGGTGAGACAGGCCCCTGGACAAGGCCTTGAGTGGATAGGACTGATCTCCCCTTACAATGGTAACACTTACTACGCACAGAACTTCCAGGGCAGAGTCACCATAACTACGGACACGTCCACGAACACAGGCTACATGGAGCTGAGCAGCCTTAGATCTGAGGACACAGCCGTCTATTACTGTACAAGAGACAGTAATCACTTTTCATTGGATGTCTGGGGCCGGGGAGTTCTGGTCACCGTCTCCTCAG	CAGTCTGCCCTGACTCAGCCTCCCTCAGTGTCCAAGTCTCTTGGACAGTCGGTCACCATCTCCTGCACTGGAGCCAGCAGTGACATTGGTGGTTATAATGACGTCTCCTGGTACCAGCAGCACCCAGGCACAGCCCCCAGACTCCTGATTTATGATGTCAGTAAGCGGCCCTCAGGGGTCTCTGATCGCTTCTCTGGCTCCAAGTCTGGCAACACGGCCTCCCTGACCATCTCTGGGCTCCAGGCTGAGGACGAGGCTGATTATTACTGCTGCTCATATAGGAATGGAAACACTGGCTTATTCGGAGGAGGGACCCGGCTGACCGTCCTAG
16C235	16C235_wk6.4-C09	00222	1	week6	RBD	IGHV1	Kappa	IGHV1-AAU-U*02	IGHJ4*01	IGHG	0.99	CARGGSSGWSEFDYW	45	IGKV3-ACF*04	IGKJ2*01	0.968	CQQYNNWNSF	30	CAGGTCCAGCTGGTGCAGTCCGGGGCTGAGGTGAAGAAGCCTGGGGCCTCAGTGAAGCTCTCCTGCAAGGCTTCTGGATACACCTTCAGCATCTATGCCATCAGTTGGGTGCGACAGGCCCCTGGACAAGGGCTTGAGAGGGTGGGAGGGATCATCCCTCTTGTTGGTATAACAAAGTACGCACAGAAGTTCCAGGGCAGAGTCACGATTACCGCGGACACGTCCACAAGCACAGCCTACATGGAGCTGAGCAGCCTGAGATCTGAGGACACGGCCGTGTATTACTGTGCGAGAGGAGGTAGCAGCGGCTGGTCTGAATTTGACTACTGGGGCCAGGGAGTCCTGGTCACCGTCTCCTCAG	NNTTTGTCTCCAGGGGAAAGAGCCACCCTCTCCTGCAGGGCCAGTCAGAGTGTTGGCAGCAACTTAGCCTGGTACCAGCAGAAACCTGGGCAGGCTCCCAAGCTCCTCATCTATGATGCATCCAGCAGGGCCACTGGCATCCCAGACAGGTTCAGTGGCAGTGGGTCTGGAACAGACTTCACTCTCACCATCAGCAGCCTGGAGCCTGAAGATGTTGGAGTTTATTACTGTCAGCAGTATAATAACTGGAACAGTTTTGGCCAGGGGACCAAAGTGGAGATCAAAC
16C235	16C235_wk6.4-E09	00203	1	week6	S2	IGHV4	Lambda	IGHV4-ABB-S*01,IGHV4-AFI*01	IGHJ4*01	IGHG	0.936	CATRGYTYNFFDYW	42	IGLV3-AED-X*01	IGLJ1*01	0.959	CQVWDITNKYIF	36	CAGCTGCAGCTGCAGGAGTCGGGCCCAGGACTGGTGAAGCCTTCGGAGACCCTGTCCCTCACCTGCGCTGTCTCTGGTGGCTCCATCAGCAATAACTTCTGGAACTGGATCCGCCAGCCCCCAGGGAAGGGACTGGAGTGGATTGGACGTATCTCTGGTAGTGGTGGGAACACCGACTACAACCCCTCCCTCAAGAGTCGAGTCACCATTTCAACAGACACGTCCAAGAACCAGTTCTCCCTGAAACTGACCTCTGTGACCGCCGCGGACACGGCCGTGTATTACTGTGCGACAAGAGGATACACCTACAATTTCTTTGACTACTGGGGCCAGGGACTCCTGGTCACCGTCTCCTCAG	TCCTATGATCTGACTCAGTCACCCTCGGCGTCAGCGGCCTCAGGACAGACGGCCTGGATCACCTGTGGGGGAGACAACGTTGGAAGTAAAAATGTGCACTGGTACCAGCAGAAGCCAGCGCAGGCCCCTGTTCTGGTCATCTATGCTGATAGTAAACGGCCCTCAGGGATCCCTGAGCGATTCTCTGGCTCCAACTCAGGGAACACCGCCACCCTGACCATCAGCAGGGTCGAGGCCGGGGATGAGGCTGACTATTACTGTCAGGTGTGGGACATTACTAATAAATACATCTTCGGTGCTGGGACCCGGCTCAACGTCCTAG
[truncated: 1,698 more rows]

## Sheet: Figs 2C S3B-C S4A S5C-D
monkey	cell_id	clone_id	clone_count	timepoint	epitope	VH_fam	KL	v_call_heavy	j_call_heavy	isotype	v_identity_heavy	junction_aa_heavy	junction_length_heavy	v_call_light	j_call_light	v_identity_light	junction_aa_light	junction_length_light
[truncated: 1,879 more rows]

## Sheet: Fig 3A
monkey	repertoire	VHgene	count	frequency
16C222	background	IGHV1-AAU	86	0.0141308
16C222	background	IGHV1-AEP	34	0.00558659
[truncated: 866 more rows]

## Sheet: Fig 4C-F
	cluster_names_merged	timepoint	epitope	clone_count	VH_SHM_PCT
[truncated: 2,034 more rows]

[truncated: 9 more sheets: Fig 4G, Fig 5A, Fig 5B, Fig 7A-B, Fig 7C-D, Fig 8A, Fig 8B, Fig S6, Fig S7]
